# Supplementary material for: The large repertoire of conifer NLR resistance genes includes drought responsive and highly diversified RNLs
Source: Sci Rep. 2019 Aug 12;9:11614. doi: 10.1038/s41598-019-47950-7 (PMC6691002; doi:10.1038/s41598-019-47950-7)
Supplement: Supplementary file 3 — Dataset 2 [file 41598_2019_47950_MOESM3_ESM.xlsx]

## Sheet: TO
TYPE	PG Accession	Domains pfam					Domain Type	mRNA	bp	Predicted Prot	aa
CNL	TO_010120_T.1	NB-ARC	LRR_8	LRR_4			NBS LRR	CAGCAAGTTCTCCCCACAACGATATAAATTTACATCTTTCCTAGGCTTCCTCACATTCGTTGCAGTTTAAGCTGTTCTTTTTGTTAGTTTGAGTTGATCCATAGTAAATTTTGGGAGTGTTTTAGTTTCTCATTACCTAAAAATTAAATTATGGCATCTGTTGTGGTTGATGTTGTTGTTGAAAAGCTTGGCAAGATGTTGTTAGAAGAGATAAACAAGCAGTGTTCACTTGTCTATAACTTCACAAGTGACTTTGAATGGCTGAGAAAGAAGCTCACAAATCTAAGAGACTATCTCAGAGATGCAGATGCCCAGAGTGCACACAATGCGTCCGTGAAAAGCTGGCTGCTGGATGTTGCAGATATCACTTGGGATGCAGAGGACATACTTGACGAATGT…	2990	MASVVVDVVVEKLGKMLLEEINKQCSLVYNFTSDFEWLRKKLTNLRDYLRDADAQSAHNASVKSWLLDVADITWDAEDILDECALQSKGTHNESSQSSCICAFSYSQLLFRYKMARRIKDVRERVRSIMEVAGELKLVGDVTHSDQPSTSTSGNARWRGSSVMETASRPVAIESKVEDVLRLLDDPASPVIALVGMGGVGKTFLLQNAFDRAKGSFERSVWLAISQSYSLQKLQAALASKLDLKEVVKGRVDEVTALQRIHECLTSTAGRTLIVLDDVWRATGEDNLISALGLPTGNNSQCKIVVTTRSKHVSSDMNARVYELHPLSEEESWNLFCAFAFQGNQPPHYLEGVARQIEGECGRLPLAVKTVAASLAKKTLSWEWTSKLEQLRAVSYTEDP…	910
CNL	TO_010284_T.1	NB-ARC	LRR_8	LRR_4			NBS LRR	AGTAACTCTATTTTCTAAAGTCTTTTGGCCACTTGGTTTTGTGGGCATAGAAAGTTGAGAGAGGGATCTTTACCTGTTCAATCTCATTTCTGTAAGATGGCCACTGTAATTGGAGAAGCTCTTCTAGGAGAAGTTTGTGAGATGGTCCTTAACATGGCTGTTCAGAAACTGTCTGAGGAGGCAAATCTGGTGGTGAATTTCAGAAAAGAATTCAGATGGTTAAGTGACCAACTCATATATTTGAGGGGTTTTCTGAAAGATGCTGGTCAAAAGTCTGAACAGAGGGAGCATGTCAAACATTGGCTGGAGAAAATTCGTGTTATTTCCTTGCTTGCAGAGGATATCTGTGAGGAATGTATTGTAGAATCCAAGTATAGAAAGAACGCTCAATCTTGTGGG…	2850	MATVIGEALLGEVCEMVLNMAVQKLSEEANLVVNFRKEFRWLSDQLIYLRGFLKDAGQKSEQREHVKHWLEKIRVISLLAEDICEECIVESKYRKNAQSCGLSCKQWILQYKMGRRIKDIKGHMSSINEDGRKLELFHQVASANEALPSTSQSVDWKRSSALPRDPHSVGIQSKVDDILRLLDNPAFPVIAVVGMGGMGKTHLLQHVYNTTKERYEKSIWLSVSQSYSISKLQKNVIFQIDKDLSQQIQNSEIDEEVLVPEIHGRLQGKRCLVVLDDVWRAGGEDDLLARLGLPGGENNPCTIVVTTRSREVSGNWRAEVYEMQYLQDEDSWRLFCAYAFEEGRQPPQHLEEVGRKIVKQCGNLPLAIKTIAASLAKSRLPRDWDSKLQQLQRAVVADV…	895
CNL	TO_010856_T.1	NB-ARC	LRR_8	LRR_4			NBS LRR	ATATTCCCTTGAGAAAGTGAATAGATTAGATTAGAGCATTTGAAGCCGTCGATGGAAAAGCAAATGGATTTCTTTAAGAAAGGAACGCCTTCGGTGTTAAAATAAATTGGGTCTTTCGTGTGACTATTTTACAGAAACCCTATGTAAAATAACCAGGAAGGAGGAAATCAGATCGAAGCAGCGCTTCCATCGTCATCATGGCAGCTGGAATTGTGGCCGCGCGTGTAAACGCCATTTTCACCAAGTTAGATAAAATGGGGTTTGATGAGGACTCGCTGGCGATGAGTTTCAGAAAAGAATTTGAATGGCTGGAGAAGAAACTTGCACGAATTAGTGGTTATCTGTATGGTTCTGAAGATGAGGACAGCAAGCAGAGGGACGACGTGAAAGAATGGCTGC…	3437	MAAGIVAARVNAIFTKLDKMGFDEDSLAMSFRKEFEWLEKKLARISGYLYGSEDEDSKQRDDVKEWLQQVGDICLDTEDIMDLCAVVPPTQSCLGGDWILRRLAMRKRIKELKERVMSVIERGSQLSDSWSNRGIGYSRRRRSENWVSDSPPVGIKDKVEDILSMLEDPSVTVLTLTGMGGIGKSFLMQHVYGRAYERYEKSAWITLSQFYSLKRLQVELGSQLGLEIDECISEVRGSEVIHGYLDGKNSLIVLDDVWTTNWENSVINSIITRIGLPGGRNSKCKIVVTSRSRYLFPTMTVHKYEMELLSAEDSWKLFCIHAFPKSEGNRPPKYLESLARSVERECGRLPLAVKMVAASMANYTLEEEWELKLKELLISKEPILQILKPSYDSLPRHLK…	904
CNL	TO_011151_T.1	NB-ARC	LRR_8	LRR_4			NBS LRR	CTTTTGTTATAAATTCAGAGAGTCGTGTGGTTGGCTTTCTCACATTCAACCAACTTTGAATTGCATTGCTTTTCAATTCTGCTCTCTAAAGCTAGGGTCTGTAGCAAATCAAAGATGGAAGGTGGACTTGCTCTTGCGTTTGCAAATGGTGTGATAGGAAAGCTTGGCGAGATCGCCACAGAGAAAGCATTGAATGAGGCATCTCTGCTACTCAACTTCAAAAGTGATTTCAAATGGCTGGAGAATCAACTCAGCCAATTATTTGCTTCTCTACAAGCTGCAGATGAGCTAAGTGGGCACACTGAGCCTGTAAAAAAATGGCTGGCAGAGGTGAGGAATATTGCTTTTGATGCAGAAGATATAATTGATGAGTGTGCTGTTGAGCATTTGTACACAAAT…	2919	MEGGLALAFANGVIGKLGEIATEKALNEASLLLNFKSDFKWLENQLSQLFASLQAADELSGHTEPVKKWLAEVRNIAFDAEDIIDECAVEHLYTNTSQSCVCNWNQLVFKYKMGKRIKDLKDRIRCSIEEAQRLKLFHDVAHLSQPSTSTSTRGGEEFKRWNIFQRDSPAVAIDYKVHEIQALLDNLAVGVIAVLGMGGLGKTFLLRHVYDRTKHRYDCSAWISVSQTYSLRSLQRALALQISLPIEGDITDELVARLIHDKLEGKSCLIVLDDAWTSVHDNLILGLGLPSVRQCKIVVTTRSRDAVENMGAHIYKMQHLSKGESWDLFCLYAFPNREGNRPPEQLERLAHQVVEECGRLPLAIKTTAASMAKSSLISDWESKVGQLKGIGKTEDSITK…	913
CNL	TO_012197_T.1	NB-ARC	LRR_8	LRR_4			NBS LRR	TGACGAGTCCGCAAAGATAATGCTGAGAAGATGTGATGGATAAGCATTTTTCGAAACCCCAGAAGATGTGACGGATAAGCATTTTTCGAAACCCCAGCTACAATAACCAGAAATGTTATCTGCAATAATCAGGAAACTCATCTGCAATAACAAGGAAGGAGGAAATCAAATCTGAAGCAGAGCTTCAAACGTCATCATGGCAGCTGGAATTGTGAACGCGCGTGCGAACGCCATTTTCACCAAGCTAGATAAAATGAGGTTTGATGAGGACTCGCTGGCGATGAGTTTCAGAAAAGAATTTGAATGGCTGGAGAAGAAACTTGCACGAATTAGTGGTTATCTGTATGGTGCTGAAGATGAGGACAGCAAGCAGAGCGAAGCTGTGAAACAATGGCTGCA…	3285	MAAGIVNARANAIFTKLDKMRFDEDSLAMSFRKEFEWLEKKLARISGYLYGAEDEDSKQSEAVKQWLQEAGDVCLDTEDIMDLCAVVPATQSCLGSDWILRRMAMRKKIKELKQRITSVIERGRQLSDSWRNRGIGFSSRRRSDKWVIDSPPVGIKDKVEDILSLLEDPSVTLLALTGMGGIGKSFLMHHVYGRAYERYEKCGWITLSQFYSLKRLQVELGSQIGLEIDEGISEVRGSEVIHGYLDGKNCLIVLDDVWTTNYENSVINNIITRIGLPGGRNSKCKIVVTSRSRVLFPIMNVHRYEMELLSPEDSWKLFCIHAFPKSEGNRPPKYLESLARSVERECGRLPLAVKMVAASMANYSLEEEWELKLKELLISKEPILQILKPSYDSLPRHLK…	904
CNL	TO_012211_T.1	NB-ARC	LRR_8	LRR_4			NBS LRR	ATACATTCTGAGCAATCTGTTTTGAGTCATATTCTTGTTTCAATTTCTTTTACACGCTTCCCTATTTCACAAGCTCAGTAAGTGAATAATGGCCACCACTTCTTGCTGTTGCTCTTCTTCTTCGTCTTCCCAGGAAGATTATCAGAATATTATGAATGATATGATTGCGGTTGGAGGGATCAGCCACGTGGATGAGCTGATTTCTTACATTGATGGGCTATTAAATGAGGAAAGAAACGTTGGCAAGAAGGCTGAGGTGGATTCTTCTATCAAATCTGCTGGTGTTTTACTAAACAAGGTCTTGAACCGATCTAGGAGACATATATGCAAGAGAGAGTTTAAGCGAAAGCTTAACCGCGAAACCCGCAAATTAATGATTGATGTAGCAAATCAAGCAGC…	2927	MATTSCCCSSSSSSQEDYQNIMNDMIAVGGISHVDELISYIDGLLNEERNVGKKAEVDSSIKSAGVLLNKVLNRSRRHICKREFKRKLNRETRKLMIDVANQAAQIKWVGVALSIVAFVLERIEQVSSNTEESIKLLKYMCQLLKYIKQLNELLPQEKSNRVLQFIIQGSALCISQIKSDSYFSKCLAAPVTAEDLRSLRAEIEHEYSDLSLEAIIAVLDRIPVVLPPSQGIAPQAVGIEESRKHVTQLLDMQSESIIAVVVYGQGGIGKTTLATAVFNKLDLNEYKFCRVDMQQDCLEADLKKLQEQILRDVFRQNIELRSCNQGREELSKEFKKATAPLFIFVDNALRERDFEKLLPITDLASLPAQTRILLTTRNLNETCIILQAGIQRCAYQVPF…	946
CNL	TO_012617_T.1	NB-ARC	LRR_8	LRR_4			NBS LRR	CACGAGAAAAGCATCCCAAGTAAACAATACTGAAAAGCATTGCCTCAGAAGAAGATGCTGCTCCTGCTATAAATGCTCAGTTTGTAAATGCACATTCTCACATAGAATCCCAAGTTTATCAAGTTTTGGTTGTGCTTAGTTACTCTATTTTATCAACTTTTTTGGCTAGTTGGTTTGTGTGCATACAAAGTTTAGAGGGGATTTTTACCTGTTCAAACGCAGTTTTGTAAGATGGGCACTGTAATTGGAGAAGCTCTTCTAGGAAAAGTTTGTGAGATGGTCCTTGAGTCGGCTGTTCGGAAACTTGCCGAGGAGGCAAATATGATAGTGAATTTCAAAAAAGACTTCATTTGGTTGAGTGACGAACTCACATATGTAAGGGGTTTTCTGAAAGATGCT…	3484	MGTVIGEALLGKVCEMVLESAVRKLAEEANMIVNFKKDFIWLSDELTYVRGFLKDADQKSQKREHVKHWLEKIRVISLLAEDVCEECVVESKYGNNAQSCGLRCKQWIFQYMMGRRIKDIKGRMSSIIEDGRKLELLHQVASANEALPSTSQSVEWKRSSVLPSGSNSHTVAIESKVDDLHRLLESSASQVIAVVGMGGMGKTHLLQHVYNHNNIKERYEESIWLSVSQSYSISQLQKDLVFQLDKDLHEHIKGSEVSEQALPQEIHRRLQGKMCLVVLDDVWRADREDDLLAKLGLPITNNSPCKIVVTTRSREVCGNLNAQIYEMQYLSDEESWRLFCVYAFEGSEIKGEEEKHLEEVGRMIVKQCGNLPLAIKMIAASLAKTRVPWDSKLQLWNSM…	905
CNL	TO_012958_T.1	NB-ARC	LRR_8	LRR_4			NBS LRR	CAAACATTGGCTGGAGAAAATTCGTGTTATTTCCTTGCTTGCAGAGGATATCTGTGAGGAATGTATTGTAGAATCCAAGTATAGAAAGAACGCTCAATCTTGTGGGTTGAGTTGTAAGCAATGGATTTTGCAGTATAAGATGGGGCGGAGAATCAAGGACATCAAAGGCCACATGAGCTCTATTATTGAAGATGGCAGGAAGCTGGAGCTATTTCTTCAAGTTGCTTCTGCAAATGAAGCGCTGCCGAGTACATCTCAAAGTGTAGATTGGAAGAGATCTAGTGCTCTGCCCAGAGATCCACACTCAGTAGGAATACAATCCAAAGTTGATGACATCCTCAGATTGTTGGACAACCCAGCTTTTCCAGTTATTGCAGTGGTTGGGATGGGGGGCATGGG…	2031	MGRRIKDIKGHMSSIIEDGRKLELFLQVASANEALPSTSQSVDWKRSSALPRDPHSVGIQSKVDDILRLLDNPAFPVIAVVGMGGMGKTHLLQHVYNSTKERYEKSIWVSVSQSYSISKLQKNVIFQIDKDYSLQIQNSEIGEEVLAPEIHGRLQGKRCLVVLDDVWRAGGEDDLLARLGLPGGENNPCTIVVTTRSKEVSGNWRAEVYEMQYLQDEDSWRLFCAYAFEEGRQPPQHLEEVGRKIVKQCGNLPLAIKTIAASLAKSRLPKDWESKHQQLQRAVAADVHDRIMPILILSYDALPAHLKACFAYLSFFPEDEEIDPEYLINLWIGEGFIPAGEDQWDAAWGCLYRLANLCLIQLMENWNGTICRIHDLLLDLAIQVSRENKCAFSIEEASK…	630
CNL	TO_013106_T.1	NB-ARC	LRR_8	LRR_4			NBS LRR	TTATAATTTATAATTTAATAATTAAAAATGGAAAATTATCATGTCACAGCTCCTTTTGATGTTGCCTAGACATTTCCTCTAAGAGGTTATGAAAAATAAACTTCTGAAAATCAAACCATGTGTTTGACAACCATGCCATAGTTTCAAAGTCTTCGAAACAGTTGAGAGTCCAAGTTTCAACCTTGAGGCCATGACCACATGCCGACTGATGATCTTAAATTTTTTTTTGTTCTAATATTCTTGTCCGATTAGGTCTCTCTGAAGCTATAATTAACAGCGTTTCATATCAAACGCTAAGAGCAGGCTAGTCTACCTCTTCTGCTACAGCTTTAGCTGCCTTTGATTTATATTTCCCTTGCTTCTGTAAGAAAAAAGGCTTTCAATTTTCTCTCTAAGGTA…	4409	MGDPGFISGMIGCAIQLAANQIIQSINIAIRCRKELDALKVLLLKIHSLNMEMQEYRKALNSGRTGASPHCPLPSTVNSWLNELNAHLEEASDLARHCTVHSYCHLSSRYRMSRKIRKLIANVEKHVASTPSVAFLHQLQQHVSNRQLLGQIKEMKDSLNLHTSALAGTCGDFPFTSSPAPSMKYIEEALVIGQDFVSIRLEELIMSERHKNVSRFGIVGKGGAGKTLLLKQIFNSNQVQNLFCNDLMLWLTVSQNPSFDALRNELVKQIALKVNERLNSREEDCVKAWLNQSMRKRKFALFLDDVWETSATTLLEELCVPRFAHLDSNIIIAASRSKSVLSQMGVPLQSIIQMQDLNEDDSWRLFCLHAFPHSDGILPMGIDHEIAKRVCKECGGLPL…	976
CNL	TO_013550_T.1	NB-ARC	LRR_4				NBS LRR	ATCCCAGATACCGCAGGATATTCCTGTTTCTCGCCAGACATATGCCGCAAAATAAGCCTTCGGACATTGTTGTTAAATGGCTGGCACTAAATTGCAACAAAGAAGTCACGTATATCAAGGAAGCTGTAAAGGACCTATGTGAGAGTGCTTTTATTGAAGAAATCGAACCTGAGTTTCGCATACATGACTTATTCAAGGAGTTCGTTCAAATAAAACAATCCAACTATGATGAAGTTGAAGATGAAGCGAAGTTTAGAGTTAAAATTGTGAGAGGTATCTCTGGCCTACTTCCAGAAAAGTATCATGTCCCCGCCATGCGAGGAGAAGCACGCATGTGCCAGGATGTTGCAGATTTCTTCAATACTGTTCATCCCAACGATAAGAGAATCCGCATTGCAG…	3403	MPQNKPSDIVVKWLALNCNKEVTYIKEAVKDLCESAFIEEIEPEFRIHDLFKEFVQIKQSNYDEVEDEAKFRVKIVRGISGLLPEKYHVPAMRGEARMCQDVADFFNTVHPNDKRIRIAGLYGMSGMGKTTIAKAFCNLNYENFDGNVYHLEFASRGHTPGSQNFKLLTKGQRVLLVVDNIQTQESIDGVRDFLRADLGENSWILLIARRVDVLKNFIEIQSCMSVPGLEGKEAIAILLESTSLAESALEAESRDFALQCAKKCSFKKTSCANKFVPLVLKTFGRHLVSKYGSDLSKWVPELDGLVIGSDDGLGNMLAVLDKSFEDMDTKYQTMFMLLTVYMPPNMPPNKVTEWLAINCKEEIDFIEKAVENLWQKAFIEEIKPQILIHDLCMEFAQRK…	1059
CNL	TO_013700_T.1	NB-ARC	LRR_8	LRR_4			NBS LRR	CTCTTCAGAAGTTACAAGCTGCTTTGGCCTCTAAACTAGATTTGAAAGAGGTCGTCGAGGGAAGGGTGGATGAAGTGCAGGCATTACAACTGATTCATGAATGTTTGACAAGCACAGCCGGTAGGACTCTCATTGTGCTGGATGATGTTTGGAGGGCAACAGGGGAAGATAACTTGATATCTGCACTTGGCCTTCCAACTGGGAATAATAGCCAGTGCAAAATTGTGGTGACAACACGAAGCAAACATGTGAGCAGCAACATGAATGCTCGTGTTTATGAGCTGCACCCTTTGTCAGAAGAAGAGAGCTGGGACCTCTTTTGTGCTTTTGCTTTCCAGGGAAATCAGCCGCCACGTCATCTTGAAGGGGTTGCACGTCAAATTGAAGGGAAATGCGGGA…	1691	MNARVYELHPLSEEESWDLFCAFAFQGNQPPRHLEGVARQIEGKCGRLPLAVKTVAASLANKGLSREWTSKLEQLRAVSYTEDPIMQILKLSYDSLPPHLKPCFVYLSFFPEDEEIDPQYLIPLWVAEGYVPHGEDQLDVGWSYLCQLQSLCLVERIANLFDREDRSFKVHDLLRDLAISIAKESQCAFSVEEAFKTGPTVQTSSRHVRRILMAKKSIGNDVVDEMARNMAYSATRLRTLSFSQNSGIENVPAILLNGARVLRVLDLSGTAITSLPDCVGNLKLLTVLNLRGTQITKVPDCVKGNKNLRFLDISYCGSLEQFPEWIGELNCLEHLDIRPVRAQSISKGISKLVSLEVLKLDSGNKLSVQENEFLKLEHFANLVNLLEMWITISQEAELK…	477
CNL	TO_014042_T.1	NB-ARC	LRR_8	LRR_4			NBS LRR	TTTTAATTGCATTGCTATTCAATTCTATTCTCTAAGTCCAGAGGCTGTAACAAATCAAAGATGGCTGAAGGACTTGTTGTTGAGGTTGCCAAAGCCGTGGTTGGAAAGCTCGGCGAGACAATAGTGAATGAAGTAAAGCTGGTTCTCCACTTCCAGGAGGACTTTGAATGGTTGCAGGCGCAACTCACAGATATTTCTAGTTATCTACAAGCTGCAGATGAGCAAAGTGTGGTCAATGCTTCTGCCAAACAATGGCTCTCCGAAATGAGCGATATTGCTTTTGATGCAGAAGATATTGTTGATGAGTGCGCTGTTGAGCATTTGTCTACAAGCCCCTCTCAATCTTGTCTCTCCTGCTTTAGTCAATCATTCCTCAGGCGTAAGATGGGGAAAAGGATT…	2923	MAEGLVVEVAKAVVGKLGETIVNEVKLVLHFQEDFEWLQAQLTDISSYLQAADEQSVVNASAKQWLSEMSDIAFDAEDIVDECAVEHLSTSPSQSCLSCFSQSFLRRKMGKRIQDLKERMSSAILKVEKLNLVRQMFNSNQASSSTSERERGMTGWSALEEDSRAVGLEEKVKEIEKLLEEPTIGVLAVVGMGGLGKTFLLKNVYDKVKCRYEHSAWISVSQTYSLRNLQSDLASNIELEMPDNITDFRVAELIRGKMHGKACLIVLDDVWRSSVDGDLISRLGLPAGRNNQCKIIVTTRSRDVAANMNAYEYEMQKLTEEGSWKLFRLFAFPGFVGNRPPEELESVALQIVEECGRLPLAVKTVAASMASCSDLPIWEFKLRQLKDVTVGAEDPTMRI…	912
CNL	TO_014055_T.1	NB-ARC	LRR_8	LRR_4			NBS LRR	AAGCTTGAATTACATTGCTATTCAATTTTCTTCTCTAAATCCAGAGCCTGTAACAGATTAAAGATGGCTTCAGGACTTGCTATTGCAGCTGCCCAAGCCGTTGTTGGAGAGCTTACCAGGCTTGCGGCGCAGCAAGTGTTGAATGAGGCTTCACTACTGCTTAACTTCAGGGAGGACTTCAAATGGTTGCAGGAGAAGTTCAGCCTGATATCTGGTGCTCTACAAGATGCAGATGCCCAATATGTGCCCACAGTTTCTGTCAAACAATGGCTGGAAAAGGTGAGGGATATTGCTTTTGATGCAGAAGATATAATTGAAGAGTGTGCTGTTGAGCATTTGTATAGAAATACCAGTCAAGTGTGTGTCCCCGGTTGTACTCAATTGATCTTCAAGCATAAA…	2841	MASGLAIAAAQAVVGELTRLAAQQVLNEASLLLNFREDFKWLQEKFSLISGALQDADAQYVPTVSVKQWLEKVRDIAFDAEDIIEECAVEHLYRNTSQVCVPGCTQLIFKHKMGKRIKNLKERVNSVVQDGEQLKLFHDLSHLNQPSTSGTSERGAQFRKGSVVLEADPRSVGVEEKAEEILRLLNQPAVRVVAVVGMGGLGKTFLLQNVYNRNKQRYEHSAWISVSQKCSLRALQSDLAKQINLQIEVSISDVLVADLIHRHLDGKRCLIVVDDVWSSSVEGDIIQRLGLPTHANNSQCKIVVTTRSRDLAANIRARIYEMQHLLEEDSWKLFCLFAFPDSVENRPPEHLESLAHQIVEKCRGLPFAVKTVAASMSSSVGVGDWESKLRQLKNVQGTE…	911
CNL	TO_014461_T.1	NB-ARC	LRR_8				NBS LRR	TTTTAGCTTACCAAAGGTAGCTTCGCCTTCACTCCACTTGCTCGTTCAGTTTTCTGTTCACAATTGGGTTTCGATTGTTTTGGTACATTTGTCTCAAGGAAATATGTCTGGTCTTTTAACCGCAGGACTGGTGGGAGTGGGGATCGACATCGCAATCAAGGAAATCCTTTACCACATCAGCGTTGCCATCCGGTTCAGGAAAGAGTTAGAAACCTTCAATGAGCTTCTAATCAGTCTTCAAGATATAAATCTTGCCCTACAGAACTATCGATTGGCTCTGAACTCCGGTCAATTTATCTCTCATGAGAAACTTGTCCCCTTGGCTGTCAATAACTGGCTGCAAATGTTGAATTCGCTTCTGCAGCAAGCAACTGAAATAGTTGAAGAGTGCACAAGCCC…	3238	MSGLLTAGLVGVGIDIAIKEILYHISVAIRFRKELETFNELLISLQDINLALQNYRLALNSGQFISHEKLVPLAVNNWLQMLNSLLQQATEIVEECTSPIPTWDVFSRYKNSKRISRTVSRIKDHRDNAALIGITTQLVQLLSHHQCFSRETETSTSSFAPIRESMKFIGELLIVGQDKALTRLEELVQILQSESRIGVVGMGGSGKSLLLKRFFNSRQVQNLFGNGLLLWLTVSQTPFLTGLRNDLGNQIAFKTNEDFNQLMSEDDVKIWLSRRLRKQRFALFLDDVWDRGAHLLEELGVPLLSTSNFNSDSSVIIVSSRNKRALLEMGIPNSSTVQIHELMETDSWQLFLSHAFPHNSGNLPAGIHEEIARSICKECRGLPLAIKVIGRAIAGITHP…	962
CNL	TO_014486_T.1	NB-ARC	LRR_8	LRR_4			NBS LRR	ATTTTCTGTAATGTGAAGCCTTCTGATGTTCGGTACCCTGACAAGGGAGTTTATAAAGATGCATTCACTAAGCATAAGAAAAAGGGGAGATTCAGTAAAGAGACACTTAATAACTGGAAAGCAGCCCTCCACTCTTCTTCACTCGTCAATGGCTACGAATTCAGCACATCTAACGATAATGTGGAGACGCTGTGTTCAAAGATTGCCTTGGCTGTGCAACAAAAGGTTGGAAATGCATTTCAGGACTTTCCGAGATATGTGGAAGATGCAGAGGCATCAGCACCGGCGAAGAAAACTAGTCTCTTTCCGAGAGATTCACATCCAGTGGGCATCGATTACAAATTTAAAGACATGGAAGGCTTGTTGCGCAAGTCAGAAAATCAAGTTATAGCCGTCGTT…	2428	MEGLLRKSENQVIAVVGMGGLGKTFLLQYVFNALKSRYRHSIWLSISKSYSVKSLQRDIASHIGLKSEIVEADVTEERAAVQIHDCLQGQTCLIVLDDVWTLSREDNLLDKLGLPGDKDCIILVSSRNREVATNLKAQIFEMTNLLDEESWELFCFYAFPDCKENRAPAHLKEVGHGIVKQCGNLPLAIKTTAASLANNADLSKWESKRRQLEKAVIPLGGSDRVMDILRLTYDSLPPHLKPCFAYLSFFPEDEMIDCEYLVYLWIGEGLIPAGEEQWDMAWNWLHQLAQLCLLQLWEDRDEDDVDGSVRKYCAVHDLLHDMAINISRENNCVFSLEEASTHANGSTGWCRILLAKKDLNGNALSHSLPSYLRTLSLSQSKIRSIPKNLFTAMRGLRVL…	692
CNL	TO_014710_T.1	NB-ARC	LRR_8	LRR_4			NBS LRR	GTTAGATGTTATAAATGAAATTGTTGCAGGCAGTTTTATACACCCAGCAGCCTAGATCTTCAAGTTTTGAGTTGCATTCAGCCATTCTTTTCTATTCTATTCTATTTCCACTCAGCTCTTCCTGCACTCGATTAGGAGTAGTTATTCTATTTACAGTTCTCAATTTCAACCCAAAAAAGAGTTGAAAATGGAAGCCGTGCTTGCACAGGCTGTTGTCGGAAAAGTTTGTGAGATGGCCATCCAACAAGCGGCTAATGAGTTGAGCATAGTGTTGAACTTCAGGGAAGACTTTGAGGGGTTGAAGAACAGAATAGAGGAAATCCATTGTGCTCTAAATGAAGCTGATGAAGATGGCAGTAGAAAAAAGGATTGTGTGAAAAACTGGCTTCACAGAGTTCG…	3017	MEAVLAQAVVGKVCEMAIQQAANELSIVLNFREDFEGLKNRIEEIHCALNEADEDGSRKKDCVKNWLHRVRDIAWEAEDILEECAVDSMYETNTQSCTFKCNQLLYRYKMGRRIQKVKARLNSVVVDGSGLNIVRAAAVPHRQEAAESSSRSEGQQSRRWSVLPSESKAVGIESKIESVVNLLETPQIPIIAAVGMGGVGKTYLLQHIYNAQKGRYEKSAWLSISQLYSVSKLQRDLAFQIDKDLSKEIKDSGISEVLAAEVIYRFISEKRCLIVLDDVWRAAREGDLLKKLGIPIGGDSQCKILISTRSREVAVNLNAEIYGMECLRDEESWRLFCAHAFPKSEGNRGPQYLEKVGRNIVKKCGNLPLAIKITAASLARTVEVSEWQSKLSKLKKVGT…	903
CNL	TO_016022_T.1	NB-ARC	LRR_8	LRR_4			NBS LRR	TTTGTAATCCTCACACTCAAGCAAAGTTTGAATTGAGGTGTAGGCTTGTTATACTCATTCAACCAAAGTTCGAATCGCTTTGCTACTCGATTCTTCTCTCTTCATCCAGGCTCTGCAACAAATCAAAGATGGCAGCTGGACTTGCTATTGCGTTGGCCAAAGGTGTGATCGGAAAGCTTGGAGGGATCGCGGCAGAGAGAGCATTGAATGAGGCTTCTCTGCTTTTCAACTTCAAAACCGACTTCATATGGTTGGAAAAGCAGCTCAGACAGTTATGTGCTTCTCTAGAAGTTGCAGATGATCTAACTGGCCACACTGTGGGTGTGAAAAATTGGCTGGCAGAGGTGAGGAATATTGTTTTTGATGCAGAAGATATAATTGATGAGTACGTTGTTGAGC…	2998	MAAGLAIALAKGVIGKLGGIAAERALNEASLLFNFKTDFIWLEKQLRQLCASLEVADDLTGHTVGVKNWLAEVRNIVFDAEDIIDEYVVEHLYTNTSQLVFQYKMGKRIREVKGRIRSTIEEAKQLKLFHELAHLTQPSTSTSSTTRGGEEFRRSSIPDQDSPAVAIEYKADEIVRLLENPAVRVVAVLGMGGLGKTFLMQHVFNRTRNRYGYSAWISVSQSCSLRSLQCDLASHIGLDIDNRVTDVRAAELIHGKLEGNRCLIVLDDVWDRSVKGNLISRIGFPVGGNNQCKIVVTTRSRDVAETMSAHIYEMQHLFEDESWKLFCFFAFPNCEGNMPPKKLEILARGIVEECGRLPLALKTIAASLAKSSLTSDWELKLGQLKKITKTEDSIIKILK…	906
CNL	TO_016410_T.1	NB-ARC	LRR_8	LRR_4			NBS LRR	GTTTAGTGTTTGAGAGACATAACATTTTCTGTGTTAAAGACACATCAAATTGTAAGAGTTCACAGTAGTGTTTGAGAGTTCTTCAAGTCATATCTGTCTAGTCCGTAGTAATATCTGAGAGTCTTTCTCAATTCTTACAAGCGTCAAGTTATATCTTTCTAGTCCATAATAATATCTTAGAGTGCTTCGAGTTTTATCTGAGTATTGGTCACAATTGTTAGAAGACATAATAGTATTTGAGAGTGCTTCAAGTTTTATCCGTGTAGTCCACAGTAGTATCTGAGTGTGCTTCAGTTTTCCTTTTCGTTATTTACAAAATCAATTATGGTATCTGCTGTGGTTGATCTTGTAGTTGAAAAGTTTGGCGGGATGTTGATAGAAGAGATAAACAAGGAGGTT…	2961	MGGVGKTFLMQNVFNRIKDKFEKAIWLAISQTYSLKKLQAALAMELRLEEVVNERVDEVKAAELTHDRLESTSFLVVLDDVWRATEQENLVLALGLPRGNNPHSKIVVTTRSKHVSSNMNARVYELHPLSKEESWNLVSAFAFQGNQPPRHLEGIAHEVEGECGRLPLAVKTVAASLANKALSRDWQAKLEQLKAASSTEDPIMQILKLSYDSLPSHLKPCFVYLSFFPEDWEIEYQYLINLWVAEGYVSQGEDQLDVGWSYICHLHSLCLVERVYQFTADMYHEYGGTFKVHDLLLDLAISIAKESQCAFSVEEAFKKDLTVQTVMRYRRIIMGKRSIDDDNVDVMAKDRAYSASCLRTLSFSENRGIQNIPAMLLNGARVVRVFDLSGTGISSLPDC…	651
CNL	TO_017589_T.1	NB-ARC	LRR_8	LRR_4			NBS LRR	CTCAGACAATTGTCAGGTTTTCATACTCACATTCAACCAAAGTTTTAATTGCATTGCTATTTATTTCTCTTCTTTGAATCCAGAGCCTGTAAGAGATCAAGATGGCTTCAGGACTTGCTATTGCAGCTGCCCAAGCCATAGTAGGAAAGCTTGGCGAGCTTGTGGCGCAGCAAGTGTTGAATGAGGCTTCACTACTGCTCAACTTCAGGGAGGACTTCAAATGGTTGCAGGAGAAGTTCAGCCTGATATCTGCTGCTCTACAAGATGCAGATGGCCGATATGTGGGCGAAGTTTCTGTCAAACAATGGCTGGAAAAGGTGAGGGATATTGCTTTTGATGCAGAAGATATAATTGAAGAGTGTGCTGTTGAGCATTTGTATAGAAATACCAGTCAAGTGT…	2441	MASGLAIAAAQAIVGKLGELVAQQVLNEASLLLNFREDFKWLQEKFSLISAALQDADGRYVGEVSVKQWLEKVRDIAFDAEDIIEECAVEHLYRNTSQVCIPGCSQLMFKHKMGKRIKNLKERVSSVVQDGEQLKLFHDLSHLNQPSTSGTSEIGAQFRKGSVVLEADPRSVGVEEKAEEIVRLLDQPEVRVVAVVGMGGLGKTFLLQNVYNRNKQRYEHSAWISVSQKCSLRALQCDLAKQINLQIEGSISEVLVADLIHRHVDGKRCLIVVDDVWRSSVEGDIIQRLGLPTHANNSQCKIVVTTRSRDVAANIRARIYEMQHLLEEDSWKLFCLFVFPDSVENRPPEHLESLAHQIVEKCRGLPLAVKTVAASTSSSVGVGDLESKLRQLKNVQGTE…	780
CNL	TO_017647_T.1	NB-ARC	LRR_8	LRR_4			NBS LRR	AGCTGTTCAATTATTTTCTATTTTAAGTCTGAGAGTGTGTAAGAAATCAAAGATGGCTGCAGGGCTTGCTATTGCAGTTGCCAACGGCGTGGTTGGAAAGCTTGGGGAGATTGCGGCAGAGCGAGTAGTGAATGAAGCATCGCTGGTGCTCAACTTCCAAGAAGACTTCCAATGGTTGGAGAGGGAGCTCACAGACATATCTGGTTATCTACAATATGCAGATGAGCAAAGTGCGCTCAATGCTTCTGCGAAACAATGGCTGTCGAAATTGAGCGATATATATCTTGATGCAGAAGATATTGTAGATGAGTGCGCTGTTCAGCATTTGTATACAAGCCCCTCTCAATCATGTGTCTGCCCTTTCAGTCGATTGGGCTTCAGGTATAAGATGGGGAAGAG…	2869	MAAGLAIAVANGVVGKLGEIAAERVVNEASLVLNFQEDFQWLERELTDISGYLQYADEQSALNASAKQWLSKLSDIYLDAEDIVDECAVQHLYTSPSQSCVCPFSRLGFRYKMGKRIKDLKDRMSSAMQKAGELNLVRQVLNSNQASTSTSDSERERGMTGWRALEEDSRPVGLKEKMEEIERLLDDPEIGVVAVVGMGGLGKTFLLKNVYDRVKGRYEHSAWISVSQTYSLRKLQSDMASNIGLQMPDNITDFRAAQLIQGHLHVKKCLIVLDDVWKSSVDGDLISRLGLPTGRNSQCKIVVTTRSRDVAANMNAYEYQMQHLSKEDSWKLFCLFAFPGLEGNRPPEQLKSVALEIVEECGRLPLAVKTVAASLARCSDLRMWQSKLGKLKDAAEAED…	932
CNL	TO_017879_T.1	NB-ARC	LRR_8	LRR_4			NBS LRR	AAAGAATCTAAAAAAGTATAGACGTACGTCATGAGAAAAGCATCACAAGTGAACAACATTGCATTGCCTGAGAAGAAGATGTTGCGCCTCCTATAAAGTAAATGCATATTCTCACATACAGTCCAAGCTTATCAAGTTTTTGATGTGCTTAGTAACTCTATTTTCTAAAGTCTTTTGGCCACTTGGTTTTGTATGCATAGAAAGTTGAGAGAGGAAATTTTACCTTTTCAATCTCTTTTTTTGTGAAATGGCCACTGTAATTGGAGAAGCTCTTCTAGGAAAAGCCTGTGAGATGGTCCTTCACATGGCTGTTCAGAAATTGGCTGAGGAGGCAAACTTGGTTTTGCATTTCAGAAAAGAGTTCAGATGGTTGAACAGGAAACTCACACATGTGAGGGG…	2930	MQYLSDEESWRLFCAYAFEEGRQPPQHLEEVSRQIVKQCGNLPLAIKTISASLAKSRVPREWEFMFHQLQKAVAADVDDRIMPILRLSYDALPAHLKACFAYLSFFPEDEEIDPEYLINLWIGEGFIPAGEGQWDTAWHCLYQLANLCLIQRLEKWTGTICKIHDLLLDLAIQVSRENKCVFSIEKASEDTSGDWCRILLGKKDIDDDDISKNSIKCLRTLSLSQNKRITSIPPNLFTAMRGLRVLDLSNTKISTLPESIGKMKLLKVLNLEDTEIKEVPECVRHLKSLLFLALHWDCRKLPAWMNKLKCLEHLECKGVSRMPRGISELDSLRTLRSDWLDVSVEEDEFMRWEDFGSMTQLQELWLHVGEMDLKGLEEGILERLVKMRRLDLAKTSTTR…	572
CNL	TO_018604_T.1	NB-ARC	LRR_8	LRR_4	LRR_1		NBS LRR	ATTTTCCACGCCTACTTTTTCTCCCGCTCACCAGTCATTTCAAGGCAAGTTCCATGAAATTCTTTCGCTCTTCAGCACGGTACCCTTTCACCCAATTTTCTCCACCGTATCCTTACTGAATGACCGGCTATCGGCTATCGGCTATCGGCTATCGACAAGCTATCCTTCGGTACATAGACACACCATAACATCTTCGTAAGAAAGCCTGGGCGCAAATTGTTATGGCCTGAACGTAAGCAAGCCTTCATTTCGCTGCATTTATGTTTTAAAGCAGAGGCCCTGGTAAAGCGAGTCCGATCGGCATGGGTGACCCTGGATTCGTGTCAGGTTTGATAGGCGTGGGGATAGCTGTAGCTTTGAAAGAGCTCACCGAGCTTATCAAGCTTGCTGTTTTTTGCA…	3605	MGDPGFVSGLIGVGIAVALKELTELIKLAVFCKKELRKLEEYLDDVEPLNTAIQRYRMHVKLGQIVSHETETLRPPAVNEWLKKLDSLVKQATEVAEQCCIRLPTYDVISRYRMSVRIQKIVADIEKHLKRAALNGITTTLASNEELGRGIQRIEKRLDDLGTASEASSSNHPTQRLQQVNERLIVGQDDVFSKLQRKITDESQGLSCVGVVAMGGAGKTLLLKTVLNSEEVQNRFKQDLVLWLTVSHNPSLRALGRNLGRQIGLQINQAFDERRSQDEYGRPWIYEKLKSKRFLLFLDDVWENSSGNLLDELGVPVETVGSCKLVVSARDRKVLANLGVNIENTISLSGLSEDQSWALFKSHAFAYNNNQVPSVSVEETARNVCRECDGLPLAIKVIA…	982
CNL	TO_018636_T.1	NB-ARC	LRR_8	LRR_4			NBS LRR	AGAAGACATACTTCAAATATGTGTTGTGGATTCAATGTATGCCTCTAATACTCAGTGCTGTACTTTGAGTTGTCATCAATTAATTCTTCGCCATCAAATGGGTAGAAGAATTCAAAAGGTTAAAGCCCGAATGAGCTTGGTCATCGAAGATGGAAACCAACTCAATATAGGGCATACTCTGGTCTCTCGCGTAGAAGCAGCAGAATCATCAAATACAGCCCAGAGAAGAAAGTATACAAGACTCAGTGTCCTGCCCAGCGATTCAAAACCAGTGGGGATTCAGTCCAAGATTGAAAGCATGTTGAGTTTGCTAGACAACCCCCAATTTCCAGTCATTGCAGTGGTTGGAATGGGGGGGTTGGGGAAGACTTACCTTCTTCAGCATGTCTACGACGCCCA…	2598	MYASNTQCCTLSCHQLILRHQMGRRIQKVKARMSLVIEDGNQLNIGHTLVSRVEAAESSNTAQRRKYTRLSVLPSDSKPVGIQSKIESMLSLLDNPQFPVIAVVGMGGLGKTYLLQHVYDAQKGRYEKSAWLSVSQFYSFPKLLSDLAFQLNRDLSKQIKEGSVSEEVAAESIYSFMLEKRCLIVLDDVWRATREGDLLTRLGIPTGANSQCKVLVSTRSREVSANLNAKIYEMESLTNEESWKLFCVYAFPDSVENRAPESLKEVALHIVKKCGNLPLAIKTTAASLASTVELSDWQSKLNKLKKVSNPSDPVMDILKLSYHSLPAHLKACFAYFSFFSEDEIIECEYLIYLWMAEGFIPTGENPWDCLHQLANLCLVEVWEEDEWNCLMKYCKIHDL…	817
CNL	TO_018982_T.1	NB-ARC	LRR_8	LRR_4			NBS LRR	TTTATTCCCAAACTATTAAACTTTACATTTAGATTGGACTAGAGGCCTCCTTTTCTTATAAATTTAGAGAATTATCAGGTTATCATACTCAATTCTCTTTTCTAAATCTAGAGCCTATAAGAGATCAAAGATGGCTTCAGGACTTGCTATTGCAGTTGCCCAAGCCGTTGTTGGAGAGCTTACAAAGCTTGCGGCACAGCAAGTATTGAATGAGGCATCATTGATGTTCTACTTCAGAGAGGACTTTAAATGGTTGCAGAAGAAATTCAGCCTTATATCTGCTGCTCTACAAGATGCAGATGACCAAAACGTGCACAAAGTCTCTGTCAAACAATGGCTGGAAGAGGTGAGGGATATTGCTTTTGATGCAGAGGATATAATTGATGAGTGTGCTGTTGA…	2953	MASGLAIAVAQAVVGELTKLAAQQVLNEASLMFYFREDFKWLQKKFSLISAALQDADDQNVHKVSVKQWLEEVRDIAFDAEDIIDECAVEHLYTNTSQVCLCSCSQLIFNYKMGRRIRELKDRVSSGIQNGHELKLIHELPRLDEPSTSSRSERGGKFRRGSVILEADPLAVGVEEKADEIMRLLDQPAVRVVAIVGMGGLGKTFLLQHVYNRNKQRYEHSAWVSVSQTCSVRSLQCDLAYQTKLQIEDSISDVLLSDLIHGHLEGKRCLIVLDDVWSSSVEADIIQRLGLPTGNNNQCKIVVTTRSRDVSANIRAQLYEMQHLSEENSWKLFCLFSFPNSEENRPPERLESLAHQIVEKCGGLPLAVKTVAASMSNSVVIGDWESKLRQLKDVQGAKD…	915
CNL	TO_019668_T.1	NB-ARC	LRR_8	LRR_4			NBS LRR	CTCACATCAGATTGGGAGGCTAAACTGGGACAGCTCAAAATGGTAGGAAAGGGAGAAGAGTCTATAATGAAGATTTTAAAGCTCAGTTATGATTCTCTTCCTCCCTATCTGAAATGTTATTTTGCTTATTTCTCTTTCTTTCCAGAGGACACATATATTTCTTATACTATTTTTCCTGTCGATGATGCTATACATCAGGACTATGTAATATATTTGTGGATAGCAGAAGGATTTATTCCGCAAGAGAAAGACAGAGATCAGTGGGATATTGGGTTAGATTATCTCCATCAACTTGCAAATTTATGTTTGCTGGAAGTGAATAGGGTATATAGTTGTTACACTGTACATGACATGTTGCTTGAGTTGGCTGTAAATATATGTAAAGAATATGAGTGTGAG…	1212	MVGKGEESIMKILKLSYDSLPPYLKCYFAYFSFFPEDTYISYTIFPVDDAIHQDYVIYLWIAEGFIPQEKDRDQWDIGLDYLHQLANLCLLEVNRVYSCYTVHDMLLELAVNICKEYECEFDLPSKETSCRRLLLAKKGIATNVISERHLSCHRSLRSLSFSQNPGITSIPEEMVEHVRVLRVIDLSHTAISALPKCVGNLKLLKVLNLSYTQITEVPDCLRKLKSLQFLDVSECKSLQRLPEWIGELKTLSYLSVEWIADENTLIDMPKGISQLLSLRRLKSDLFTLSIEDNELLSVKDVGNLTNLQELRFSFNDVRVLRSLDDGVLDRLVNMRTLGVQNATEGDREESSLPAFPEKMKVMKDLQQLSIVGFSVPSWLCGMEYLTDLCLD	391
CNL	TO_020068_T.1	NB-ARC	LRR_8	LRR_4			NBS LRR	CTATAAATGCCCCATTTCTAGTGTCCATTCTCACGCCGAATCCAAGCTTATCGAGTTTTGTATCTTGTGTGTGCTTAGCATTTGTATTTCCTCAAGTCTTTTGGGTACTTTGTTTTGTGTTCATAGAAAGTTGAGAGAGTAATCTCATTTTTGTAAGATGGCATCTATAATTGGAGAAGCTGTTCTAGGAAAAGTTTGTGAGATGGTCCTTGAGATGGCTGTTCGAAAATTGACTGAAGAGGCAAACACGGTGTTGCATTTCAGAAAAGAGTTCAAATGGTTAAACAAGAAACTCAGACATGTAAGGGGTTTTCTGAAAGATGCTGATCAACAGTCTCGAGAAAAGGAGGATCTAAATGAATGGCTGGAGGAGATTCGCGTTATTTCCTTGCTTGCAGA…	2764	MASIIGEAVLGKVCEMVLEMAVRKLTEEANTVLHFRKEFKWLNKKLRHVRGFLKDADQQSREKEDLNEWLEEIRVISLLAEDICEECVVDSLYGNNDQSWLSFQQWIYRFKMGRRIKDIKDRIRSIIEDGNELKLLHEVSSANEASSSTSQRVEWKKSSVLPSDSRPVGIQSKVDDVLRLLNNDAFPVIAVVGMVGAGKTFLLQHVYNSVKARYEKSIWLSVSQSYSISKLQCDIASHLNLYEQVSRVSDQRAAEIINENLLGKSCLVVLDDVWRAGREEDLLAQLGLPTGHNGPCKIVVTTRSRNVCTNLNAQMYEMQCLSDEDSWSLFCVYAFEGAQINRDLEEVGRKIIKQCGNLPLAIKTIAASLAKSRMPRDWESKLQQLEGVLTANIDPVIPI…	797
CNL	TO_020393_T.1	NB-ARC	LRR_8	LRR_4			NBS LRR	AACAAAGATTAAATTGCATTGCTGTTCAATTCTATTCTCTATTTTTGCAGTCTGTGATAGCTAAAAAAAAATGGCAGCTGGACTTGCTATTGCTCTTGCCAACGCTGTGCTTGGAAAGCTTGGCGAGATTGCTGCACAACAAGCATGGAATGAGGCATCTCTCCTGCTCAACTTCAAAAATGATTTCAAATGGTTGGAGAAGAAGCTCAGGCAGATATGTGCTTCTCTACAAGCTGCAGATGAGCAGAGCGAGCATAATAAAGATGTGAAAGAATGGCTGGCGGAAGTGAGGAATATTGCTTTTGATGCAGAGGACATAATTGATGAGTGTGCTGTTGAGCATTTGTATACAAATTCCAGTCAATCATGTGTATACAATTGCAGTCAATTAGTCTTTCG…	2905	MAAGLAIALANAVLGKLGEIAAQQAWNEASLLLNFKNDFKWLEKKLRQICASLQAADEQSEHNKDVKEWLAEVRNIAFDAEDIIDECAVEHLYTNSSQSCVYNCSQLVFRCKMGKRIKDIKDRIRATIQEAQDLKLFHDVTHSSQPSTSTSQSEREAESRRGSMLDKDAPAVAIQYKLDEIVALLDNPAVGVAAVVGMGGLGKTFLMRHVYDRTKHRYDCSAWISVSQSCSLRSLQCDLAFQMNLKIDGSISDWLAAEFIHGKLDGRSCLIVLDDVWKTSVEGNLISRLGLPTGRNSQCKIVVTTRSRDVAQNMNAHIYEMQHLWEDESWDLFCQFAFRHREGNRPPQELESLARQIVQECGRLPLALKTVAASMAKSSLTSDWESKLGQLKKLRNTED…	917
CNL	TO_021534_T.1	NB-ARC	LRR_8	LRR_4			NBS LRR	AGGACTTGTTATCTTAGGAAATTGCAATGTGACCTGGCCTCCCAAATTGGTTTACAACTAGAAAATGGTATAACTGATAGGCTATTACCTCAGTCCATACATGGAAAGTTAGAGGGAAAAAGATGTTTGATTGTTCTGGATGACGTGTGGAGTAGTAGTGTAGAAGGTAACCTGATATCAGGACTTGGGCTTCCCACTGGACATAATGACAAGTGTAAAATAGTGGTTACCACCAGAAGTAGAGATGTTGTTGAAAACATCAATGCTCATGTGTATGAGATGCAACACTTGTCCATGCAGGACAGTTGGGATCTGTTTTGCCTGTATGCCTTCCCAGATCGTGGGCCTCCTGAGATGTTGGAGAACTTGTCTCATCAAATTGTAGAAGAATGTGGGAGG…	1690	MQHLSMQDSWDLFCLYAFPDRGPPEMLENLSHQIVEECGRLPLAIKIVAASMAKSSLKLDWESKLEQLKYVGRAEDTIMKILKLSFDSLPSHLQSCFAYFSLFAEGTQIYFSRIESTQGIHQDYLIYLWIVEGFIPQEQGKDERDIGFNYLHQLINLCLVEVNTVSICYTVHDLLHDLVVSICKEHEFKFELPFRETSCRRLLLAKKGLDSNVISERPLFCQRFLRTLSFSQNPGIVSIPQHLFDRVRVLRLLDFSSTAISSLPESVGKLKLLKVLNLSHTMIREVPECVRRFRCLEILDVSRCKSLQRVPDWIGELKCLSYLDVEWCSAELRRSRMPKGMSQLSSLRTLKSLCFSLDAKGNDFLNVKDVGKLINLREIRFRLEDENALISVQRGVLDG…	470
CNL	TO_021903_T.1	NB-ARC	LRR_8	LRR_4			NBS LRR	CTGATTTGATTCATGGCCATTTAGTGGGCAAAAGTTGCTTGATTGTTCTAGATGATGTTTGGGGCACTAGTGTAGAAGGTGATATTATACAAAGGCTTGGTCTTCCCAGTGGCAGTAATAGCCAGTGTAGAATTGTGATTACTACCAGAAGTAGAGAGGTTGCTGCAAACATTAGAGCTCATGTCTATGATTTGCAGCAACTCTCGAAGGAAGACAGTCGGACGCTGTTTTGCCTCTTTGCCTTCCCCAATAGTGTGGAAAAGAGCCCCCCCAAGGACCTAGAGAGCTTGGTTCTTCAAATTGTAGAAAAATGTGGAGGAATACCCCTGGCTGTTAAGACGGTTGCAGCATCCATGTCAAGCTCTGTGGCCTTGGGGGACTGGGAATCAAAACTGAGGC…	1800	MSSSVALGDWESKLRQLKDVQGAEDYTMQILKLSYNSLPSHLKCCFAYFSFFPEDTRICFLRTKDNEVIRQDYLIYLWIAEGFIPQENEKDQWDIGLNYLQQLVNLCLLEVNPVAACYIVHDLLHDLSINISKEHECAFHLPLQDTSCRRLLLSKKGITSDALSDRALHRQQSLRTVSLFDNSDITSIPEHLFDRLRLLRVLDLSRTAISVLPKSVGKLKLLKLLNLSQTKITEVPDCVRRLKSLQFLDVSGCITLKRLPHWIGELISLSHLYAIKCLEEVYMHMPKGISDLVSLRTLRSDRIPLSTEENELLNVKDVGNLINLQEIAFSLEDVGGLRIVEDGILERLVKMRILVVRNNIPSTEGDILPAFPEKMNIMKDLQHLSLDRFSVPSWICGLV…	482
CNL	TO_023012_T.1	NB-ARC	LRR_8	LRR_4			NBS LRR	GTTAGTGAAGAGGTAGCAGCAGAGTCGATTTATAAGTTTATGTTAGAGAAGAGATGTCTTGTTGTTTTAGATGATGTGTGGAGGGCTGCCAGGGAAGGGGATTTGGCAACTAAACTTGGTATCCCAATTGGAAGTAATAGTAAATGCAAAATTATGGTTAGCACAAGAAGCAGAGAGGTCTGTATAAATCTCAATGCTGAGATCTATGAGATGGAATGCTTGAGGGATGAAGAGAGTTGGAGGCTGTTTTGTGCTCATGCATTTCCTAAGTCTGAGGGAAATAGAGCACCAGAGTCCCTGAAGGAGGTAGCTCTTGACATCGTGAAGCAATGTGGGAATTTGCCACTTGCCATAAAGACCACAGCATCATCTCTGGCGAGCAGTATAGTGGTAAGTGAG…	2082	MLEKRCLVVLDDVWRAAREGDLATKLGIPIGSNSKCKIMVSTRSREVCINLNAEIYEMECLRDEESWRLFCAHAFPKSEGNRAPESLKEVALDIVKQCGNLPLAIKTTASSLASSIVVSEWRSKLSKLKRVSTSNDHVMDVLKLSYDSLPAHLRACFAYFSFFPEDEQIECEYLTYLWMGEGFIPSGEDPWDCLYQLANLCLVEVWEDEERSSSIKYCKIHDLLLDLAILISRENKCACSLEDDFSKVQSVNTGSVRWCRLFLAKKNIDEHVISERRPVVPTLVRTLSLSYNTEIRRNIPAMLFNGMRVVRVLDLSWTSISTLPACVGEMKLLKVLNLRHTKIRKVPKCVRNLKSLCYLNVSGDPSFRLGRAPKWIGELRCLQHLEAPFVRLPNGISKL…	649
CNL	TO_023964_T.1	NB-ARC	LRR_8	LRR_4			NBS LRR	GTCTGAATTGCATTAGCATTCCCCATTCTATTCTCTAAATCCGCAGTCTGTTACAGATCAAAGATGGAAGCTGGACTTGGACTTGCTCTTGCTTTTGCCGAAGGTCTGATGGGAAAGCTTGTCGAGATCGCAGCAGAGAAAGCATTGAATGAGGCATCTCTGCTTCTCAACTTCAAAACTGACTTTAAATGGTTGGAGAAGAAGCTCTCCCAGATATTTGCTTCTCTACAAGCTGCAGACCAGCTAACTGGGCACACTGATGCTGTGAAAATATGGCTGAGGGAAGTGAGAAATATTGCTTTTGATGCAGAAGACATAATTGATGAGTGTGCCGTTGAGCATCTGTATACAAATAGCAGTCAATCATGTGTGTGTAATTTTAGTCAATTGGCCTTTCGG…	2276	MEAGLGLALAFAEGLMGKLVEIAAEKALNEASLLLNFKTDFKWLEKKLSQIFASLQAADQLTGHTDAVKIWLREVRNIAFDAEDIIDECAVEHLYTNSSQSCVCNFSQLAFRYKMGKRIRELKERISSTIQEAQELKIFHDVFHLSQSPSTSTSQSERGAELRRGSILERDAPAVAIDYKIDEIQALLDNPAVGVVAVLGMGGLGKSFLLQHVFNGSKYRYESSAWISVSQTCSLRKLQCDLASHIGLEIDNTVSDLRAAELIYEGLQGRRCLIVLDDVWRSSVEGNLISRLGLPTGRNNQCKIVVTTRSRDVAENVNAHIYEMEHLSEGESWDLFCQYAFPDREGNSPPEQLESLGHQIVEECGRLPLAIKTVAASMAKSPLTSAWEAKLGQLKMVGK…	737
CNL	TO_024096_T.1	NB-ARC	LRR_8	LRR_4			NBS LRR	TGATGAGAAGAGCAGTAGACAAGAGGAGTCTGTGAAAAAAATGGCTTCAGAGAGTTCGTGACGTTGCCTGGGAGGCAGAGGACATTCTTCAAATATGTGTTGTGGATTCTATGTATACTACTCAGCCTCAAGTTTGCACTTTGAGTTGTAATCAATTGATTATTCGCCATCAAATGGGCAGAAGAATTCAAAATGTCAAAGACCGAATGAGATCTGTTATTGTAGATGGAAATCAATTGAATATAGTTCATACTGCGGTTTCTCACATAGAAGAAGGAGAATCGTCAAGTAGGTCTCAGAGACGACAATTTAAGAGGCTAAGTCTCCTGCCCAGTGATTCGAAACCAGTCGGGATACAACCCAAGATTCGAAGTTTGCAGTTGTTGGAATGGGGGGAAT…	3149	MEGGVSVEVAAESIHSFIQGKRCLIVLDDVWRAIREGDLLTKLGIPIGANSQCKILVSTRSREVCANLNAEIYEMESLTDKESWELFCAYAFPQSEQIGPPEYLKELAGNIVEECAKLPLAIKTTAASLASTTLPRGWQSKLHKLKKVATPSDPVMDILKVSYDSLHAHLKACFAYLSFFPKDEQIECEYLIYLWMGEGFVPAGENPWDCLDQLANLCLVKVWEEWNLIKYCKIHNLLLDLAIIISRENKCAFDVEEAFPKLHSVNTGGGRWCRLFLAKKNIDEHAILKRRPVSPTLIRTLSLSGNSKIGRRIQTTLISGMGVLRVLDLSHTNISTLPACVGKMKLLKVLNLRRTEIKKVPDCVRCLKSLSFLDVSDCHGLEPQAPKWISELKCLQHLK…	448
CNL	TO_026183_T.1	NB-ARC	LRR_8	LRR_4			NBS LRR	CAATAACTAAAAACAAGACTGGGAATGCTTCCCAGCAAGTTCTCCCCACAACGATATAAATTTACATCTTTCCTAGGCTTCCTCACATTCGTTGCAGTTTAAGCTGTTCTTTTTGTTAGTTTGAGTTGATCCATAGTAAATTTTGGGAGTGTTTTAGTTTCTCATTACCTAAAAATTAAATTATGGCATCTGTTGTGGTTGATGTTGTTGTTGAAAAGCTTGGCAAGATGTTGTTAGAAGAGATAAACAAGCAGTTTTCACTTGTCTATAACTTCACAAGTGACTTTGAATGGCTGGGAAAGAAGCTCACAAATCTAAGAGACTATCTCAGAGATGCAGATGCCCAGAGTGCACACACTGCGGCCGTGAAAAGCTGGCTGCTGGATGTTGCAGATATCA…	2946	MASVVVDVVVEKLGKMLLEEINKQFSLVYNFTSDFEWLGKKLTNLRDYLRDADAQSAHTAAVKSWLLDVADISWDAEDILDECALQSKGTHDESPQSSCICAFSYSQLLFRYKMARRIKDVREKMRSIMEVAAELNLVGHVTHAEQPSTSTSGNARRRGSSVMETASRPVAIESKVEDVLRLLDDPASPVIAVVGMGGVGKTFLLQNAFDRAKGSFERSVWLAISQTYSLQKLQAALASKLDLKEVVEGRVDEVQALQLIHECLTSTAGRTLIVLDDVWRATGEDNLISALGLPTGNNSQCKIVVTTRSKHVSSNMNARVYELHPLSEKESWDLFCAFAFHGNQPPHYLEGVARQIEGECGRLPLAVKTVAASLANETVSREWTSKLEQLKAASYTEDP…	910
CNL	TO_027458_T.1	NB-ARC	LRR_8	LRR_4			NBS LRR	CCCTAACATGCAGCATCTCTTGGAGGAGGACAGTTGGAAGCTGTTTTGCCTCTTTGCCGTGTCTGATAGTGTAGAAAATAGGCTGCCCGAGCATCTGGATAGCTTGGCTCATCAAATTGTAGAAAAATGTAGGGGTTTGCCTTTGGCTGTTAAAACAGTTGCAGCATCCATGTCAAGCTCTGCGGGCGTAGGGGACTGGGAATCAAAGCTGAGGCAACTGATAAATGTACAAGGGACAGAGGATTCCACGATGCAAATCCTTAAGCTCAGCTACGACTCTCTTCCTTCGCATTTGAAATCTTGTTTTGCTTATTTTTCTTTCTTTCCTGAGGACACAGAGATACTTTATGTTAGGGCTCAAAAGAGCAATTGGATACAGCAAGACTATCTGATATATTT…	1818	MQHLLEEDSWKLFCLFAVSDSVENRLPEHLDSLAHQIVEKCRGLPLAVKTVAASMSSSAGVGDWESKLRQLINVQGTEDSTMQILKLSYDSLPSHLKSCFAYFSFFPEDTEILYVRAQKSNWIQQDYLIYLWIAEGFIPQENEKDQWDIGLDYLHQLVNLCLVEVNTVRSCYTVHDLIHDLAINVSKEHKCGFHLPLQETTCRRFLLGKKGITNDAVSERSLHVQQFLRTLSLFENPEITSIPDHLFDRLRLLRVLDLSGTSISALPKCVGKLKLLKLLNLSRTKITEVADCVRKLKCLQFLDVSGCTAIERVPHWIGDLISLSHLDVRDCSWELYSHMPKGISNLSNLRTLRSHYIPLSTEENEFLNYKDVCNLINLKEIMFSLEDIGGLRSVQDGIL…	590
CNL	TO_030207_T.1	NB-ARC	LRR_8	LRR_4			NBS LRR	GAAACAGTGGCTGGAGAACATTCGTGATATTGCCATGGAAGCAGAGGACATCTCTGAGGAATGTGCTGTTCAATCCATGTATGGAAAAGATGCTCAATCTTGTGGGTTGAGGTGTAGCCAATGGATTTTTCGCTATAAGATAGGGAAGCAAATTAAAGGCATCAAAGATCGCATGGGATATATTACTGAAAAGGCCAACCAGCTGATTCTCCAGCGTGCAGTTGTGGGTGCAGATGAAGCATTGCCGAGTACATCTCAAATAGCACCTGTAGAGTTGAATAGATCTTATCTTCTGCCCAGCGATTCACACCCAGTGGGAATAGAGTCCAAAGTTGATGACATACTCAAGTTGTTGAATAATCCAGCCTTCCCAAAAATTGCAGTGGTTGGTTGGGATGG…	2666	MGGIGKTYLLQHVYTNAKERYDKCIWLSVSQSYSIFMLQKDIVFQLEEEAFSKEIERNSGISEQTLAQRINKKLQGTRSLVVLDDVWRASREEDLLSRLGLPTGNNSQCKIVVTTRSRVVSTNLNAHVYDMQCMSDNDSWRLFCVYAFGGFEENREPEQQQLKEVGRKIVKQCGNLPLAVKTIAASLGNSKILDKWELKLRQLEEVIISVGENDPIMGILRLSYDSLPAHLKACFAYLSFFPEDEVIDPEYLINLWIGEGFIPAGEHQWDVAWDCLHQLVNLCLLQLWEDLSGEYRTFSMFPDHYKLVKRCKIHDLLLDLAIHISKESRSAFSVEEGFTNASDGSGWCRVLLGKKEIDDKAISDSRPLCLRTLSLSQNREIISIPTNFLSGMSRLRVLD…	722
CNL	TO_030680_T.1	NB-ARC	LRR_8	LRR_4			NBS LRR	GGGCAAGACCCATCTTCTTCAGCATGTCTTCAACCACAACAACATAAAAGAAAGGTATGAGAAATCTATATGGCTTTCAGTTTCTCAGTCTTATTCTATTTCTCAATTACAGAAAGATTTAGTCTTCCAGTTAGATAAAGATTTAAATGAGCAGATTAAGGGTAGTGAAATAAGTGAGCAGGCATTAGCTCCGTTGATTCATGAAAAGGTTCAAGGAAAAAGGTGTCTAGTGGTCTTAGATGATGTGTGGAGGGCTGACAGAGAAGATGACTTGTTAGCTAGACTTGGCTTCCCAATTACAAACAACTCCCCATGTAAAATTGTGGTGACTACAAGAAGTAGGGAGGTTTGTGGAAATTTTAATGCTCAAATTTATGAGATGCAATATTTGTCTGAGGA…	2159	MQYLSEEESWRLFCVYAFEGSEIKGEEEKHLEEVGRMIVKQCGNLPLAIKTIAASLAKTRVPWDSKLQLWNSMLHQLEGVQGTAHVDPIMPILRLSYDSLPAILKACFAYLSFFPEDEEIECEYLIYLWIGEGFIPAGEGQWDAAWDCLYQLANLCLLQLWEKGGLYFLTKYCRVHDLLLDLAIQVSKENRSVFSVEEVSKDANADCCRILLGKKDINDNDISQSRPVCLRTFSLSQNEGITSIPGNVFTAMRGLRVLDLSGTGISTLPESIGKMKLLKVLNLNKTGVEEVPECVRHLKSLLFLALSDECSKLPVWINEVKCLQHLECKGVRRIPKGISQLVCLRTLRSDWLNMSVEEDEFMKSEDLTNMSQLQELWLNVNHEMELEGILAWPVKMRRL…	579
CNL	TO_031877_T.1	NB-ARC	LRR_8	LRR_4			NBS LRR	GAAAGTTGGAATCTGTTTTGCCTGTTTGCATTCCCTGATCATGAGAGAAATAGGCCGCCTGAGCAGCTGGAGAGGTTGGCTCATCAAATTGTAGATGAATGTGGGAGGTTGCCACTGGCCATAAAGACAATTGCAGCATCCATGGCCAACTCTTCCCTCATATCAGTTTGGGAGTCAAAGGTGGAGCAATTAAAAAGGATAGAAAAAACAGATAACTCCATCACCAAGATTTTGAAGCTGAGTTATGACTCTCTTCCTCCCTCTCTGAAGTCTTGTTTTGCTTATTTGTCTTTCTTTCCAGAGGACACACTTTTTTCTTTTTCTACCTTTAAAATTAAGGGAGCTATACACCAGGAATATGTAATATATTTGTGGATAGCAGAAGGATATATTCCCCAA…	1790	MANSSLISVWESKVEQLKRIEKTDNSITKILKLSYDSLPPSLKSCFAYLSFFPEDTLFSFSTFKIKGAIHQEYVIYLWIAEGYIPQEKDREQLDIGLSYFHELENLCLLEVDRLSSSYTVHDLLFDLAVNVCKENECEFDLPCKERSCRRLLLAKKSLDTKVISERPLLYQQFLRTLSFSQNPGITSIPQHLFDRVRLLRVIDFSHTAISTLPECVGNLKLLKVLNLSDTEIREVPDCVRRLKSLQFLDVSDCKSLQRVPDWIGELKSLSYLDVKMCSDELLRSGMPKGISQLSSLRTLRSVCFPLHTEDNEFLNAQGVGNLINLREISFLLRDVGALRSVEDGILDSLVKLRILAVHNGVLAREGDTEESSLPAFPGRMNVMKGLQQLYLGNFSVPGW…	541
CNL	TO_010775_T.1	NB-ARC					NBS	CATTCCTCATATTCACATCCGTTGCAGTTTAGGCATCCTCTCTGGGTTTTCTTTTGATCAATATCCGAGCAGTTTCTTCGTTGTTATTTAAAATTTCAGACATGGCATCTGCTATGGTTGATCTTGTTGATGATGACATAACAGCTACACGAAGAGGCTTCATCTGTACTAAACTTCAGAAGGGATTCTGAATGGATGAACAAGAATCTCAGAAAAATTGAAATTCATCTCAGAGAATCAGATCTTTGAAGTGCACACGATGGGTCCGTGAAATGCTGGCTGCTGAATGTTGTGGAGATTGATTTGGATGCAGAGGGCATACTGGACAGATGTGCTATTGAATCTCAAGGTACTTATAATGGAAACCCTAAATCCTGTTGTGTCTATGCTTTTACTTGT…	3097	MGCRLKEVKDRMRSIMEYAEELKLVVDLILSDQGFMGRAQNVKWGRTSLMESDSRPVAIEPKFEYVIRLLDDHAVSLIVGVGMGGTGKMFMLQNIFDRRHDRFEKSIWLSVPQTYSLQKLQTALALKIDLNWVVKGRVDEVPVA	144
CNL	TO_011645_T.1	NB-ARC					NBS	TTGGAACAACTACCTGACTTGCACAGACTTCCTTGCTTAAAGCTCCTCAAGATTATCGAGTGCCCCAGTATTGAGAAGTTTCCTGAGGAATTTGGCAAAGGGGGAGGATTTCCTAAGCTGGAGGAATTTTCTGTAGTGGAGTTGGAGAAGCTGCAGCAGATGCCAATGGTGGAGGAAGGAGCACTGCCCTCACTCAAAACATTGACAATAATGAAGTGTGAAGTATTGCAGATCTTGCCAGAATGTTATTGGAATTTGAGCAGTGTAGAAAAGATAAGAGTATATGGCTGCTCAACAGTTTTAACTGCAATGGAAGATAACTTCATTCGGATAAACACCAAAGTACAGCTGGTTACAGAATCTGCCACAGACACTCTGGCATTCCAAGAGCGCTTCAAT…	2562	MVDPGFISGFIGYAIQITGDQLIRHINFAVRCRKELDALRDLLPRIQTMNVEMQEYQKVLNSGKVSTSSHTLPSTINIWLNKLSDLLEEASDLAESCTVPSYFHPFSRYTMSRKIRQLTANVQNHVEKDVATIAFLHQLHQDVAYNQGFEQIRQRIDSLKRTDALTGTSRDLFSSTSSAPPNTWYIEEALIVGQDSASDRLVELIHSQQYKNLSHFGIVGKGGAGKTQLLKRVFNSDQVQSLFSNDLMLWLTVSQNPSFNALRKDLVKQIALKVNERLESREEDQVKTWLNQSLAKYKFALFLDDVWETSATSLLEELCVPHSPCHNSNIIIATSRSNSLLLQLGAPHQSIIQMQDLTEEDSWRLFSSHAFPHSGGVLPTSIDEETARHVCNKCGGLPL…	435
CNL	TO_013169_T.1	NB-ARC					NBS	TAGGAAATTGATGTTTATATATGATATCATTGCAGGCAGTATTATACACACTCTGCGGCTAAGGTTTCCAAAACTGAGTTGCATTCACCCATTCTGTTTCCTCTTTCTATTTTGCCTGCACTCGATTAGGAGGATCTTAGACTTCTCAATTTCAGCCCAAAAAAGGACTGGAAGATGACGTCTATTCTTGCAGAGGCTGCTGTTAAAACATTTTGCCAGGTGGCCGCTCAACCAGCGCTTAATGAGGTAAGCATAGTCTGGAACTTCACGACAGAATTTGATTTGTTAAAGAACAGAATAGGGGAAATCAATTGTGCTTTAAATGAAGCCGATGAAGGGAGCAGTAGTCAAAAGGAGTCTGTGAAAAAATGGCTAATCAGAGTTCGCGACATTGCATGG…	3047	MTSILAEAAVKTFCQVAAQPALNEVSIVWNFTTEFDLLKNRIGEINCALNEADEGSSSQKESVKKWLIRVRDIAWEAEDIIEECAVNSMYATNNQLCHRLILCYSVRQLITHYQMGRRIANIKARMSSVVEEGNQLNIVRAAVPRVEAAESSSSSQGQQIKRSNLPPRDSKPVGIESKIKSMVSLLENPQIPIIAVVGMGGIGKTYLLQQLYNSIKGRYEKSAWLSVSQFYSVSKLQRGLAFQLDENLGERINKAGIDEEVAAPPIHDFMQGKKCLIVLDDVWRATEEADLLTKLGIPTGDSSQCKILVSTRNKEVCRNLRAHTYEVECLTDEESWRLFCLHAFPGSEGNRAPQHLEKVAYDIMKECGKLPLAIKTTAASLASITKPRDWQSKLSMLKK…	557
CNL	TO_013483_T.1	NB-ARC					NBS	AGAGATTCTTAGACAGAAATGCAACCTCAAACTTAAAGGCGCACAATGACAGACAGGTAATGCTACTTTGCTCCAGCTTGCAATATTCTTCTCTTTACCCTTTATGCTAAAGTGTATCTTATTAACTTATTCGGGTTGAAGAATATGATAAAGCGAATCCATAACTCACAAGTAAAGAATAATCCAGTGGCTTCCACCTTATAAATGCCTAGTTTTTAAACGATCACACTCGCATCCAATCCAAACTTATCAAGCCTCTGCTGTATTTGTTGTTGTTAGCAATTGTATTTTCTCAAGTCTTTTGGGGACTTCATTCTGTCTGGATAGAAACTTCAGAGAGGTATTTCAACTTCACTCTCTTTTTCTAAAATGGCATCTGTAATTGGAGAAGCTGTTGTT…	2607	MASVIGEAVVGKICEMAVWKLAQEANVVVKFREDFIWLEQELRSVRGLLQDEVLCATADEALLPSTSQIAPVELKTSYLLPSDSHPVGIQSKIDHILNLLNNIPAFQVIAVVGMGGMGKSYLLQHVYNKEKERYEKSIWLSVSRSYSISKLQCAIASHLDLDGQIREGGDICRAAELINEKLQGKRCLVLLDDVWRASREEDLLSRLGLPSGNNSQCKIAVTTRSKVVSTNLNPHVYEMQCMSDDESWRLFCVYAFGGLEENIEPQQQQLKEVGRKIVKQCGNLPLAVKTKAASLANSTILDKWELKLRQLEQVKFWTNGS	321
CNL	TO_015297_T.1	NB-ARC					NBS	CGATGTTGGAGAGTATTGTGAATCGTGCATTGGAAAAAATGAAAATAGTCCCACTATCCTTAGTTACTTTCAACAAGAGGTATATTGAGGAGGCACTTATTGTCGGACAAGATTCTGCATCATACAGAGTTGTGGAGCTGATCCATTCACAGCAGCACAAAAATTTGTGTCGTTTGGGCATAGTTGGGAAGGGCGGGGCCGGTAAGACCCTTCTACTCAAACGAATCTTTAACAGTAATCAGGTACATAGTCTCTTTCGCAATGGCTTGATGCTTTGGCTCACTGTTTCACAAAATCCATCTTTCAATACTCTCAGAAAAGATCTTGTCAAACAAATATCTTTAAAAGTAAATGAAAGATTGAACAGTAGGGAGGAAGACCATGTGAAAACTTGGTTGA…	1263	MLESIVNRALEKMKIVPLSLVTFNKRYIEEALIVGQDSASYRVVELIHSQQHKNLCRLGIVGKGGAGKTLLLKRIFNSNQVHSLFRNGLMLWLTVSQNPSFNTLRKDLVKQISLKVNERLNSREEDHVKTWLNECMRKYKFTLFLDDIWETSATSLLQELCLPLFPHHNSNIIIATSRTTSVLSQLGVSNSSLIQMEDLTEDDSWSLFSFHAFPHNEGILPRSIEEEIARGVCKECGGLPLALKVIGHAMAGILHSNEWDLALKRLQNDVTHSLSGTLLSRLRLSYDALADVAGYGISLQLCFLCLAAFSEDEAISTEVATLYWIGEGFVVGTNPLKIGEICVNLLADRCLIEPLQKESNGRVIFFKVHDVLYDLAHQIAQNEEKCFFKAGRGFSEIPV…	420
CNL	TO_016568_T.1	NB-ARC					NBS	GTTTGCGAATCAATTTAGCAGCTTCTGGAAAAGGTTTGGGAAGAATCAAACAACTATCTTGCAACAGGAACTTCTTGACTGAACATCTTTGTTGCGAACTGGAGGGCTGGCTCAAATTTTATTCCTAGCACGCATTGATCAACTTGTTGAACCCTCGCTCTGTTACAAGCATTAGTAGATGAATCATCAATCATTTTGTTCTGTGAATTGGACTTGGGTGGCGTTCATATTCTTCAGCTTTCGTCCATTTCAGAATAAATTGGCACCAGTCACTGTGGAGGGAAAACAAATCAGGTATGTCGATAGTCAATTCTGCTGAATCTATTCATGTTATAGTCAGTCCTCACAGCTGCAATTGCATTCACCCTCTGGTCGAAAGGGCAAACTGTTTGTAGTCAA…	2003	MEIATAILPLVLEPAISILLKSISNASNSIDAYQDDLRSLSSRVSILKSLVTQLLDRLNSSTGRISESLLDPAKLWLERWNDVIEDAETTIAGCNDDDPASTCCMPRRNNVRRIKQAMKNIKEMHNEAPTFIMTFFLHMLAQSQIGFQVQDARNGFPPLRTQMAVTQMAVTHPMPNVSRILQDTASTVTISTGFNGQLLCGEIDTHSPDFALTMGSCNFPISVVVNCSEDEGNPLPLTRNVGNGQEMTIQCCEEQILITTNVERVLEIEALSEQERWEVFQFHVFKNSHHQGDLLLHRNDMEDTSRAIFRTIAAKSYLIEGVAHILAKFNNPFYWQLKSALFSSPPDPLYDRYEALPMFVKLCFLSCAAFPQAEEIDVENLLELWIAEGLLSIKHDLID…	535
CNL	TO_021701_T.1	NB-ARC					NBS	GTAGCCTCTCACAATTGCATGACTTGAATTTGAATGGGTGTGGTGAATTGAATAGCCTCCCTAATACCATTGGCAGCCTCTCACAGCTGCAAAACTTGTATTTGAGAGAGTGTGGTAAATTGAATAGCCTCCCCGATACCATTGGCAGCCTCTCCAATCTGCAAGAGCTCAAACTGGATGGATGTACTAATTTGAAAAGCTTCCCCGATTCCATTTCAAAATTGCAGTGCGCGGACAAAATTTGGAGGGGAAGTTGATGTACCTCCGTGATATTATTGACACCTTGTCAAAGCTGTAGCAACTTTATTTAGAAGGGTGTCCACCTGCTACCATCGGCAACCTGTCACAAACTCTGGAGGGTTCCATTGAGACATTATTTATCCCTGTAATGCTAAGTAA…	3308	MLILLNKGRYEKSAWLSVSQFYSVSKLQRDLAFQIDGDLCRNINASGISEVLAAEFICRFISEKRCLIVLEDVWRAAREGDLLKKLGIPNGGNSQCKILVSTRSREVAVNLNAEIYGMECLRDEESWRLFCAHAFPKSEANRGPHFLEEVACNIVKKCGNLPLAIKITAASLARTIELSELQSKLGKLKKVGTSKDHVMYVLMLSYDSLPAHLKACFAYVSFFPEDEIIECEYLLIKGSRMQMTALMDLKHK	252
CNL	TO_023647_T.1	NB-ARC					NBS	CAGAATTTGAATTGCATTGCTATTCAATTCTCTTGAGTTTTAAGTCCAATATCTCCGTAACAAATCCAAGATGGCTGAAGGAATTGTTATTGATATCGCCAAAGCCGTGGTTGGAAAGCTCGGCGAGATAATAGTGAATGAAGCAAATCTGGTTCTCAACTACCAAGAGGACTTTGAATGGTTCCAGACGCAGTTTACAAATATTTCCAGTTATCTAGTAGCGGCAGACGAGCAAAGTGCGCTTAATGCTTCTGCAAAACAATGGCTGTCGGAAGTGAGCGATATATATCTTGATGCAGAAGATATAATTGATGAGTGCGCTGTTGAGCATTTGTATACAACGCCCACTCAATCATGTTTCTCCTGCTGTACTAAATCAAACTTCCGCCGTAAGATGGG…	2826	MAEGIVIDIAKAVVGKLGEIIVNEANLVLNYQEDFEWFQTQFTNISSYLVAADEQSALNASAKQWLSEVSDIYLDAEDIIDECAVEHLYTTPTQSCFSCCTKSNFRRKMGKRIQDLKGRMTSSIQKAGNLNLLRQVLNSNQASTATSGIEIGMTGWSALEEDSRAVAVEEKVEEIERLLEGPENGVVAVLGMGGLGKTFLVKNVYHKVKGMYDHSAWITVSQNSSLTTLQSDLASNVGLQLNDRISNFRAAQLIHEKLEAKRCLIVLDDVWRTSVDGNLTSRLGLPTGSNSRCKIVVTTRSRNVAAVMNASVYEMQHLSEEDSWKLFCLFAFPHCEGNRPPEQSESLARQIVEKCGRLPLAVKTVAASMASSSDLRDWESKLRQLMDAEDSTMKILKLS…	566
CNL	TO_034138_T.1	NB-ARC					NBS	GCTCAATCTGGTTCGTCAGGTTTTGAATTCAAATCAGGCATCAACTAGTACTTCTGATTCTGAAAGGGAAAGAGGAATGACAGGATGGAGGGCGTTGGAGGAAGATTCACGACCAGTGGGTTTGGACGAGAAGGTGAAGGACATAGAGAGATTGTTAGATAATCCTGAAATTGGTGTCGTTGCTGTCGTGGGTATGGGCGGCCTGGGAAAGACTTTCCTTCTGAAGAATGTCTACGACAGAGTTAAAAGTAGGTATAAGCATTCTGCCTGGATTTCTGTTTCACAGACTTATTCTCTGAGAAAACTACAGTCTGACTTGGCCTCCAACATTGAATTACAAATGCCCGAAAATGTATCTGATTTCAGAGCAGCTCAATTGATACAACGTCATTTACATGT…	620	MTGWRALEEDSRPVGLDEKVKDIERLLDNPEIGVVAVVGMGGLGKTFLLKNVYDRVKSRYKHSAWISVSQTYSLRKLQSDLASNIELQMPENVSDFRAAQLIQRHLHVKTCLIVLDDVWKSSVDGDLISRLGLPTGRNSQCKIVVTTRSRDVAANMNANEYEMQHLSKEDSWKLFCLFAFP	181
CNL	TO_034319_T.1	NB-ARC					NBS	GTCCACTCCATTCCCAATTGAAGGATTATGAATGAACTTGCTTGCTCCACAAGCCTTCTTTTGTTATAAATTCCAAGAGTTGGAGGGATTTTTATAATCACATTCAACCAAGTTGGAATTGCATTCTACTCTCTAAATCCCGAGTCTGCAGCAAATCAAAGATGGCAGCTGGACTTGCTGTTTCGCTTGCCAACGGTGTGATGGCAAAGCTTGCTGAGATTACAAAAGAGCAAGCATATGAGGCATCTGTCTTGCTCAGCTTCAAAAATGACTTGAAATGGTTGGAGAAAAAGTTCATAAAGATATGTGCTTCTCTACAAGCTGCAGATAAGCAGAGTGAGCAAAATAAAGATCTGAAACAATGGCTGGCGGATGTGAGAAACATTGCCTTTGATGCAG…	1445	MAAGLAVSLANGVMAKLAEITKEQAYEASVLLSFKNDLKWLEKKFIKICASLQAADKQSEQNKDLKQWLADVRNIAFDAEDIIDECGVEHLYANTSQSCVPNCGQLVFHYKIRIRIKDLKDRINSAIEEADELKLVANSSQPSTSRSENEREAEWRIWDKDPPAVGIDHKVVDILSLLDSPAIGVVSVIGMGGLGKNFLLQHVYNRNKQRYEHSAWISVSRTCYLRKLQIDLASQIGLHLENGITDRLLAQSIHGKLEGKRCLIVLDDVWSSSVEGNLISRLGLPTGQCKIVVTTRSRDVVENINAHVYEMQHLSMQDSKSLFRLYAFPDMEGNRPPEELESLSNQIVEECGRLPLAIKIVAASMAKSSRKPDWESKLGQLKYVGRAEDTIMKILKLSF…	428
CNL	TO_035149_T.1	NB-ARC					NBS	CCAAATTCTTCAGGTTTTGAGTTGCATTCAGCCATTCTTTTGTATTCTATTCAATTTCCTCTCAATTTTGCCTGCCCTCAATTAGGAGTAGCTACAAGTTTCCATTACAAAGAAAGATGGCATCTGTGCTTGCAGAGGGTGTTGTTAAAAAAGTTTGTGAGATCGCCGTTCAACAAGTGGTTAATGAAGTAAGCATTGTGTATAACTTCACGGAAGAGTTTCAATTGTTGAAGGAGAGAATAGAGGAAATCAATTGTGTTCTAAATGAAGCCGATGAAGATAGCAGTAGACAAAAGGAGTCTGCCAAAAAATGGCTTCACAGAGTTCGGGATATTGCGTGGGAGGCAGAGGACATACTTGAAGAATGTGCTGTCGATTCTTTGTATGCCACCAATCCTC…	922	MASVLAEGVVKKVCEIAVQQVVNEVSIVYNFTEEFQLLKERIEEINCVLNEADEDSSRQKESAKKWLHRVRDIAWEAEDILEECAVDSLYATNPQFCSLSCGQLIRRDKMGRRIQKVKALLSSVVENGNQLNIVRAAVPHREEAAESSTSHSQRFKRLSVLPSDSKPVAIQHKIESLVSLLENPQIPIIAVVGMGGVGKTYLLQHVYNGRKDRYEKSAWLSVSQFYSISKLLNDLAFQLDEDLSKKIKESGVSEEVAAESIYKFMLEK	268
CNL	TO_035350_T.1	NB-ARC					NBS	CCTGAGAAGAAGTTTCTGCTATAAATGCCTATTTTGCTAACCCCCATTCTCACAATGAATTGAAGCTTCTCAAGTCTTTTGGCTACATAATTTTGTCTGCATAAATACTTTGCTGCCCATTCTCACATCGAATCCAAGTTCGTTAAGTCTGTCTTGTTCTTTGGGTCTGTTTAGCAACTCTGTTTTCTTTGTTGTCTGCATAGAAAGTTGCGGGTGAAATTTTTACCTGTTCAATCACATTTTTGTAAGATGGCCTCTGTAATTGGAGAAGCTCTTCTAGGAAAAGTTTGTGAGATGGTCCTTGAAATGGCTGTTCAGAAACTGGCTGAGGAGGCAAAGCTGGTGGTGAATTTCAGAGGAGAATTCAGATGGTTGAACAGGAAACTCACATATGTGAGG…	1146	MASVIGEALLGKVCEMVLEMAVQKLAEEAKLVVNFRGEFRWLNRKLTYVRGFLKDAGQKSRQSKDVKEWLEEIRVISLLAEDIVEECVVDSLYGNNAQSCGLNVNQWIYRCRMGRRIKGIKDRIRSVLEDGSELNLLHQVASANEALPSTSQSVDWKRSSALPRDPHSVGIQSKVDDMLRLLDNPAFPIIAVVGMGGMGKTHLLQHVYNHINERYEKSIWLSVSQFYSVSKLQKNVIFQIDKDFSEKIQNSEIGEEVLAPEIQGRLQGKRCLVVLDDVWRAGGEEDLLARLGLPGGENN	299
CNL	TO_038559_T.1	NB-ARC					NBS	CCAGTGGGAATCCAGTCCAAAGTTAATGATGTGCTCGGACTGTTGAACGACGATGCCTCTCCAGTTATTGCAGTTGTTGGGATGGGGGGCGCGGGCAAGACCTTTCTTCTTCAGCATGTTTACAACAGAGTAAAAGCAAGGTATGAGATATCAATATGGCTTTCAGTTTCTCAGTCCTATTCCATTTCAAAGTTGCAATGTGACATAGCCTCCCACTTGAATTTACATGAAGTTAGGAAAGTAACTGAGCAGAGAGCAGCAGAGATAATTAGTGAAAAATTGCTAGAAAAAAGGTGTCTAGTGGTTTTAGATGACGTGTGGAGGGCTGACAGAGAAGTTGATTTGTTCGCTAGACTTGGCCTCCCAACTGGACACAATAACCCATGCAAAATTGTGGTG…	854	MGGAGKTFLLQHVYNRVKARYEISIWLSVSQSYSISKLQCDIASHLNLHEVRKVTEQRAAEIISEKLLEKRCLVVLDDVWRADREVDLFARLGLPTGHNNPCKIVVTTRSRNVCRNLNAQMYEMQCLSDEDSWSLFCVYAFEGSQINRDLEKVGRNIVKQCGNLPLAIKTIAASLAKSRMRRDWESKLQQLEGVLTANIDPVIPILRLSYDALPALLKACFAYLSFFPEDEQINCEYLINLWIGEGFIPAGEGQWDA	257
CNL	TO_038598_T.1	NB-ARC					NBS	GCGGCTGAATTGATTCATGACCGTCTCCAAGGGAAAAGATGTCTTATAGTGTTGGATGATCTGTGGACTCTCTCCACTCAAAATTCTCTGATTGATAAACTTGGTCTGCCAGCTGACAACGATTGTAAAGTTGTGGTCACTACAAGAAATAGGCAGGTTGCTCTAAATTCTGGTGCTCGAATTTATGAGATGCAAAATTTGTCAGATGAAGACAGTTGGAGGCTGTTTTATATTTATGCATTTCCAGGTTGCGTGGGAAACAGAGCGACACTGCACATGGAAGAGGAGGGTCGGAAGATTGTAAAGCAATGTGGGAATTTACCCCTTGCTATAAAAACGATAGCAGCATCTCTAGCCAACTGCAGAGTTCTCAGTAAATGGGAGTTGAAGCACCGTCAG…	660	MQNLSDEDSWRLFYIYAFPGCVGNRATLHMEEEGRKIVKQCGNLPLAIKTIAASLANCRVLSKWELKHRQLERVVTLIGDPDPIMEILKLSYDSLSAHLKPCFAYLSFFPEDEDIFADYLINLWIGEGFIPAGEDQWEIGWDWLDQLAQLCLLQIYE	157
CNL2	TO_014168_T.1	NB-ARC	LRR_8	LRR_4	LRR_1		NBS LRR	CAGCTATTTAATGGAATACCCGCGATGGAATACAAGCATTGAAGCAGAATAACTCGCTCAATTGATCAGCTTAGCTTATGTATTAAAATTTCGTTACTGCCAATGAGTTGTTGTTGTGGTGGCTGGTTTAAGAGGAAGCCTGGTGACTCCCATGGCAGTCAAGAAAGGCCATCAACAGATCCTCCTGGATCTGTTGAAAATGCAGAAAACACATCAACAGATCCTCTCGTTCAAACAGCACAAAACCCATCTGGTGGATCAAAAGATCATCTTCTAGTTGAAACTGCGAAAAGGCCATCTTTATCCACAACACCAATCGGACCTTCTTCTTCCAAAAAACCACCAACTACGCTGGAGGAGGTCGTGGGCAGCTTGAAAGAAGTGGACATTGCACGACTC…	3608	MSCCCGGWFKRKPGDSHGSQERPSTDPPGSVENAENTSTDPLVQTAQNPSGGSKDHLLVETAKRPSLSTTPIGPSSSKKPPTTLEEVVGSLKEVDIARLGDFIDAIKQLLERLAAQKDTQDTASLSFSNEDTLSRWASIIQTGKTFLSFVSDQAEKVDTKNEFFKSGEATKIAGDVLQHIGQIHWMVGVLSITGYLISKCKKVSENRTGYIELLQNILELAFYIKNLNILIPENEKNEKKEKLVNAFQYIIEGSMFCAAQLNSGKFCSFCKSSINSDTLCAIRSKISDLYQDLSSIVNIEMLQGQPVSLPLSLPEYPKEAVGIEDQLKEVNNLLNMETTEDCSSLIVLIWGFGGIGKTTLAQAVVSKIDRSRYNYARIILDEISENNKNKYTEMQKNIL…	1121
CNL2	TO_014314_T.1	NB-ARC	LRR_8	LRR_4	LRR_1		NBS LRR	CTCACAACTCATTTCTCCTCCAATCCATGTTTTTGACAAGAACGACTATTGCTATGAAGCACAGATACAACCAAGGAAATGCATGGCTTGTGTTCGGTTGGACAAGGCACCTAATGGTACAAGTTATTATCAAATCATTACAAAGAGATAAGATGCCCCCATTCACTTTAGGTAGAATATTTTGCTTTACTTGAGCCAAGAAAAGAGGTTTTAACACATGATCCATCCTCCTGAGTAAGGATTTCACAGTTGAGCCTTCATCAAGATTTTCGGCCGGCGTTCATTTGTATATTTGACGGATTTTATCTCCTTCAGTCTCCGAAATTTGATATTGTGCGTTGTATATGTTAAGCAATCATCCCTCGATCACAATCTGCGGGAGATCCGCTTAACATAATC…	3190	MGRNGLLGCCFSSGHASSSPGKTSANYGFATDAASSSDSEVHPQVSTSTPAPPPPSGTRASSAGTASSQLHPTTIPSFKLLPLPSHLAFPLHAVGIDDQVKSVIRLLEWEDKANVPVAVILHGFGGTGKTTLADAVVATLDFQGWNSFIVVPFQSTGNVEGGQGDEIHEQAFIYMDSVMLRKEDLEKLLPKSCKKLRLLLTARDDIVADVISGHGIRTKVHPVGPLHSHDALELLCNKMGVAGRMQIPQQQMYQISEILEICDGVPVVLERVGAYICQSRDKDEAYMRVIEWSKGGKPFSNTEEYSIEKKGLLFDLEELPASAKEPFLDICSFFNGWDWDKVSCIMGEDGLNVLRKRALLLKKEEYESKVMVRPIISTISRNMTKGKRLTSARELSKVL…	926
CNL2	TO_015613_T.1	NB-ARC	LRR_8	LRR_4			NBS LRR	AAATGGTGCGATGTTTTCAAAAGTTATGGCGTACAATTTTCCTTTGCCACGGCATTGTTTCCCGCTTCCCACTTCCCACTCCCGTCTTTCCACGAAATTTCGTATGTAGAAACCGCGTAGAAAGCGTTTTGTGTCATGGGGTTTTTATTCTTCAGGGCTCATCTCAGAGTCTTACCATTCCATCTCTTCCTTCGCTGTCTTTCCATTCTCTTTTAGTGTCTTTGGCCCTGCTTTTCAGTTTCAGTTCCCATTTTTGCCAGTCTCATCTATTTTTTCTTCCCCTGCTCCTATCTTTCACTCGATCCCTCTTCAATTTAATCCCCTGTCATGGCAAGAGCAAACGCGTTTGAGGAAATAACGGCGCCGTCTCCATTTGTATTGTCTTCAACAAGAAGAAGG…	3884	MQSFYRCSFVFIERDEPVQNLYEKQKKMFQDLGGSKNMAFNNVEEGKAILANYLRIVKVFIILDNVDHQDQLEAFLPIKDSLIQESVIVVTSRDPGVLISWGIPSSSIYKMEDLNHEHAMELFCQHAFRQPSPSRGFECLVKEFLRVCKGLPLSIKVLGALVHNKSKEFWKNQLEKFSGSLHSDIKKILMRSFDTLDKEEQEIFLDICCFFIGTEKDSAIPVLEESRLSGAGSLGTLIDKCLIEVDQRQCLRMHDLLRDLGRDISNTWSPFRLWSPQQITHIIENQGEESVQVRGIKVQTDEFYEEFMELVRESGRGIKLKRGLKILDVENNYFTEELAELSKGLVSLRWANIPHAALPSWIPSKKLRYLELNKAPKLEELWREGADAPVLLRVLKIIN…	928
CNL2	TO_016078_T.1	NB-ARC	LRR_8	LRR_4			NBS LRR	GGACAGACATTTAACACATTATGAAGCCCTCATGAACAGCTTTAACAGTTGAGTCTTCTTCAAGAATTTGAGTCTTCCCCCTTGATCACAACCTGCAGGCGGTGCAGGCCATGAGATTCATTCAATGGGAAGAAATGGTGTACTCGGTTGTATAAGTTGCTCGTGCTTTTCAGCGAGAACTCGTGCTTCACCATCTCCTGGAAAGGGTAATGCAAACAACGGTTTTGCTGCAGATGCAGGTTCTTCTTCTGATTCGGAAGTGCCACTCCCTCCATCAGGAACTGGTGCTTCCTCGTCTTCTGCGAAGGCTTTTGCAGACAACGCTTCTTCCCAAATCCATCAAAGTACAATTCCATCCTGCAAATTAGTGCCTCTCCCTCCAGGCCCTGCGTTTCCTCA…	3321	MGRNGVLGCISCSCFSARTRASPSPGKGNANNGFAADAGSSSDSEVPLPPSGTGASSSSAKAFADNASSQIHQSTIPSCKLVPLPPGPAFPQHAVGINDQVNNVIGLLEWEDETNVAVAVILHGFGGAGKTTLADAVVATLDFQGWNSFTVVPFQSMGNVEGGQGEEIHEQAFLYIDNAMVSAEDLEKLLPKSCKKVRLLLTARDERIADVISACERGILTHVYHVRPLHSQDAMKLLCNKMGVAGDMQMPHHHMSQIDDILKICDGVPVVLERVGAYICQSPDKDEAFRRVTEWSKDGKPFTSAEEHSIEKKGLLFDLDELPASAREPFLDICSFFNAWDWDKVSSIVGEGALNSLRNRALLLKKEESENKVMFRPIVLTIGRNMTKGKRFTSADDLT…	1065
CNL2	TO_016671_T.1	NB-ARC	LRR_8	LRR_4			NBS LRR	TGTAGTTGTGGGCATAGATCACAAGATTAAAGAAGTGATTGAAAACCTTGAGTGGGATGATGACAAGCCAGCTGTGGTCGTGGTTGTACACGGCATTGGTGGAGCTGGAAAAACCACCTTGGCAAATAAAGTGTTTGCATCTTTAAATCTGCAGGGTTGGAAATATTCAAAAGTCACTCTTATAGAGAATCTGGAAAATAATCCTAAGATAGAGGAAATGCAATCTCAGATTTTGAGCGACTTAACTGGGATAAAAAAAACTGTAAGAGATTTTCACAGTGGACAGCAGGAGCTGAAATCAATTGTAGAGAAAGAGATTGTCTTCATATACGTCGACAACATCCTTTGGAAAAAACATCTGGAAAAACTTCTACCCAAGCTGATTGACAGTCCCATAAA…	4363	MQSQILSDLTGIKKTVRDFHSGQQELKSIVEKEIVFIYVDNILWKKHLEKLLPKLIDSPIKKIRILATARKTSISGVFESSGLKPCKLYPIESLSLEAAVRLLCRKIDNEREVDSMVKERPQAKEIAEKCSCCPLFLEVVGAYLHKKNNKVEAYEKVCAWLRDGEDFSCEKEDCFEDSRVLFAYYELTPSAQEAFLDICLFFYNWEWNEVSCVVGEEELDCLLEGALVKKLQVEAYDGTTTEMISIHDLILTAGRNKSKGRRFTSVDDFPEDEGDLHQTKGVWLRKLKEPFHVSAKVLDTMSGSLRVFAVGNEVAMSGQCGKRFDELRFLQACTVSNLAIDILKLRNLRFMDYNFKKNEIWSLPRNFSGLQVLKLKSWGTVGRMINPDIEFGLLSKLKH…	1356
CNL2	TO_017310_T.1	NB-ARC	LRR_8	LRR_4	LRR_1		NBS LRR	ATAATGATCACACTGAGTCAGAGTACTACTTCGCAGACAAACTTTACTCTCTTATGTACATGGAGCGAAACAAGAAAACTTCCGGATGGTTCCTCCCCCTCCCTACCCTGGACTTTTCAGGAAGCAGCTCAGAAGATAACAAGTACTTCCCAAGGAGCAGCTCCGAAGGTAACAAGGAATTCCCAGGAAGCAGCTCGGAAGATAATGAGGACTTTCCACAAACAGCCTTTCGAACTTGATTAAATAGATCGGCCATATTTCATTTGCTTGAGGAATAATGTCTTCTGCGACATCCGCTGCTACACTTGCTGAGATCATCGGTCGCATTCTCAGCGCAGCCGCAGACACAAGCACGCCAGACTATCTCCAACAATTAGTCACTAATATTGACACTCTTCT…	2419	MSSATSAATLAEIIGRILSAAADTSTPDYLQQLVTNIDTLLDQYTNKGKQTATDEKLPFVRAGLPSPSHVAAFSEEASKNVKLISDQISKSSGDKHGTAISVLNAVGNVHWVGVGFLLVAAVIERLDKIKQNKKECLGLLKSMNDLAKLILQLQHFLHLKKEMQDKMEESIELIVDGVILCCIQKKRKLLDRLWVAGTDGEELAQLRSRVDEMGGMLRSQICLSTLDAVQSNVVCSRPPVPFNNSAVVGIEQKITEVIELLEWDNDKSAVAVIVHGIGGAGKTTLANQVFAFLNLQGWKYSKVTLVKNLEPNPDIEEIQTQILSDLTGIKHDKVRDFQDGQQKLKSIMEKEVVFIYIDNVLKREHLENLLPKLIGSPKKVRILVTARKTNVSGVFESCR…	686
CNL2	TO_017668_T.1	NB-ARC	LRR_8	LRR_4			NBS LRR	GGGGTGCAACCAAACGGGCCCTAAAAAAGAGGTTTCAAAATAACACGATGCACCATCCTGAACAGGCTATCACAGTTGAGTTGTATGTATCATGGATTTTATCTCCTTCGGTCTTCGAATTTAATTGATACAATGCGTTGTATATGTTAAGCATCTCAATCTCAATCTCGATTTTCAAGGATGGAAGTGTTTTACAGTTGTGCCGTTTCAAAGCACGGGAGAGGGACAAGTAGAGATACAAGGCGTGCCTGAAAATGAGCAAGCGTTCATTTACATCGGCAATGCCATGGTAAGGGGGGAAGATCTGGAGAAGCTTTTACCCAAGTCCTGTAAAAGGCTCAGACTTCTTCTCACTGCTCGAGATGAAACGGTTGGAGACGTGATCTCAGGCTATGGGAT…	3132	MVRGEDLEKLLPKSCKRLRLLLTARDETVGDVISGYGIRTQVYPLRPLHSQDAMKLLSSKMGVKAEIPQHHMPQINEILKICDGVPVVLERVGAYICQCPDKDEAYRRVIEWSKGGKPFSSTEEYSIEKKGLLFDLDELPASAREPFLDICSFFNAWDWDKVSSIVGEGVLNSLRNRALLLKKEESENKVMLRPIVFTIGRNMTKGKRFTSADDLTKVLEGNNLDDIRGIKGIWLQDNTSEPFLMSAKKLDLMHNSLRVLALGDMTIVLDGQCKQKFQEIIYFQAGMIPRIPLHPIALQELRFLNCRLGHNKNGLQQTKMSSRLKVLCFNGGRSEIRGAFWRMPGLKEEFTTLKKLPVELGLLTLLEELDLSGCKELLQLPKGLSDLKALRKLSLRYCE…	676
CNL2	TO_021433_T.1	NB-ARC	LRR_8	LRR_4			NBS LRR	CTCCTCCTCCGCCTCCCGCACCCACGTTGGAAAACTGTATCGACCTCTTTCAGAAGATCAACAAGGCGGAGGACGTTGACTATTTGATCGATCTCATCGACGAGCTCTTGCAGTCAATTCTTAACAGGTCAAAACAAGAAAAGGCGTTAGAGAGAAGCACTAGTTCAGAGAACTATTCCAATACACTGAAGGATAGAGAGAAATCAGTATGGGCCTCCTTTCTCCAAAGTGGATCTGTATTCCTGGAATTTGTCAATAAGCATACTCAGCTGGAGAAGGGAGATGAAGGAAACAGACAAGCTGTAGTAAAAATATTGCAAAGTGTGGGAAAGGTGCATTGGGTGGTTGGAGGGTTATCTGTCTTAGCTTTCTTGCTAGACCAGATTGGCCAGATCTCTG…	2953	MSKLAGHIRKLKYDMPQEYKILNEAIVLIVQGAMMCASQLKSIGLFGFLKASVDSERLGALQLKIDQLYRDLTLRVAIEIRHSQPVEFPAWKPIYPDYAVGIDDQKKQVMKLLEMESRNKLPMAVVIYGFGGIGKTTLATAVIADLDLTDYNYSAIQIQEDQSRNDIKCMQQQILKDAFPEYTYDRNVTLRNSAEGRDNLSSAFQAQRNKPVFLFIDNALRAEDLQELFPKRLAGLPKRSRIVLTTRNLGVTDMLKEPGLVRREHSVGTLPDPEATKILCRDSTSDITNDDRQKILKICAGIPLVLEIVAARLRKQNYKVDRCTQIFEALERGKDVIEENLSQRLVHSVYSGLEASTQEAFLDICCFFVSWSRHDVECIVGAEEVTHLEEAALFKTSVK…	839
CNL2	TO_023558_T.1	NB-ARC	LRR_8	LRR_4			NBS LRR	GGTTGTCTTCTTGATTCTTTGTTAGGAGGATTAGTTCTCAAAGCAACCACTTAATTTAATGTTACACTTTTAGATGAAGGTGTTGTATTTATTTTTTTCAATTAACAACTAATTCAATTTTATTTTCATGTGATTGGATAATGTAAAGGGTGCTTAAAGCTTCAAGGGATAGACAAGAGCTGCAACAACTTAGCAATGACATACATTGTATGCGTGAGATGCTTCTTTTACAGATAAGCACCTCTATTTTGCAAAAGATGTCAAGTCCTCCTCCCCTTATTCCAACGCTTGATAATGACACAGTTGGAATAGAAGAGAAAATAGAAGAAGTGTTTCAATTGCTCAATTGGGAGAGTAATAGTGGAACAACAGCAGTGGTTATTTATGGTATTGGTGGCT…	4596	MREMLLLQISTSILQKMSSPPPLIPTLDNDTVGIEEKIEEVFQLLNWESNSGTTAVVIYGIGGSGKTTLANSVYSSLKDKLQGWKHSRVTLIQNLEEDPKVEELQSLILEDLTGTKYNVRDSQSGCQILKDIIEKESIFLYIDNALYLEPLRKLLPKDFTNAKKFRLLLTARETNVSGIIESRGVEPCKLYDVGSLPIDAALQVLCKQIDRKRDKDSILEERPRLRKIAEKCNCCPLFLEVIGAYLHQRKNKVESYEQVLHWLEPGDEFGGTKKYNFDESRVLFSYNELEQSAKEAFLDICSFFFYWKWEEVACIVGEEEMTCLQEGALIKRESGKIKIHDLILLAGQNKSKDNRFENAKDFSSALKNKELVSQVKGVWIEDMKSPLFISAEELDAMSR…	1448
CNL2	TO_013187_T.1	NB-ARC	LRR_8	LRR_4			NBS LRR	CATAAAGAAGAATTTGGAAATTGCTTATGACTGTGATTCCATGGTCCCTTGGACTATTTGGTCTTGTAGACACCATTAAAATCCTCCAATTCAATTCAATCTATTCAATCTGAAATGATACGTGTAGATACAAAATCAATATTCAGGTGGAGTCAAAGACGATATTCGTTTTACTTTTCTCTCAGTTTTACGAAGAGAATGGCTAAGGTTTGGTGCTCAGCGTGTTTTTGTCCTGAAAATGAGAATGAAATGGTTTCGAAGAAGATTATGCGTCTGAGGGAAATGGTAGAACAATTGAGCTCAACTCACCTTAACAATTTGGTCGCTCAATTTGAGGATGGTTTAAACGATATTGATAGTGCAAATCCTCAGCAGAAAATATCTGGAACAGCCGATGAT…	5109	MIRVDTKSIFRWSQRRYSFYFSLSFTKRMAKVWCSACFCPENENEMVSKKIMRLREMVEQLSSTHLNNLVAQFEDGLNDIDSANPQQKISGTADDSVDALISSTDFGRDLVNYLINRIGKRTCKVCFLQKLGYDARKVVTAVLNEAHKIRWVAGGLSVAAYMMGEMKKSPSGRSVYVQPLLYMFGLLEYIRQQNEMKVEQQMLNDIVHFIVMGSLLCIIRMQTKNHHGFLGLSASVSKADMHNLEFRLGSIYPDLALGKIMEKFPSAILLSPEQQYVNAGAVGTEKARDEVIRLLGVDSDNRSVIAVVIYGQDGIGKTTIAKAVFDRMQLRDHDVSRVEINHNSEHDIKLLQQQLLYELFGKNIVLGSCVEGRAHLSNAFRDASCPVFIFIDNVQRDSD…	1435
CNL2	TO_013608_T.1	NB-ARC	LRR_8	LRR_4	LRR_1		NBS LRR	CTCCTCTCTTGTGCACATCCATTCTCAGCTATCTGTTTTACCAGAGTCATATCTTGTTCAAATTTCATTTACCCGCTTCCCTCTTTCATACGCCCACCAGTAAGAGAAAAATGGGTAACTCTTCCTGCTGCTGCTCATGCTCTGCTCCCCTACAAGATTATCAAGATGTTATCAATGATCTGGAAACAGTGAAAGATATGAGCCAGATTCTTCATTTGATTTCTTACATCGATGACATCTTGACTGCCATTGACCAGGGAAGCAACAATACAAATGCCCTTCCTTCCCAGCCTAATCAATTGGCCTCATCTATCACATCTGGTGGTACTTTATTGGAGAAGATATTGAAGCGATCTGACAGACATATATGCAAGAGGTACGTTACGCGAAATCTGAATC…	3452	MGNSSCCCSCSAPLQDYQDVINDLETVKDMSQILHLISYIDDILTAIDQGSNNTNALPSQPNQLASSITSGGTLLEKILKRSDRHICKRYVTRNLNRETRKLVIDLTNQAAHIQWVGIALSVVAFVLERIEQVSSNKEESIELLRYMCNLAKYIKQLDEHLGDEEKQKLKRVIQFIVEASLLCISQMRSNPLSRFFAGPVAAEDLGKLRRGLGHEYQELSMEVMLEVLNRIPVVLPPSQGTSPQAVGIEEAKNRVTDLLDMKSKSVKVVVIYGQGGIGKTTLATTVFSKLDLQNYKYCRVDLEQNCSHADLKSAQQQILRGLYGRNIELNSLYEGQEQLSKHFKEPSSKPVFIFVDNALKQNDLENLLPISDLASLPTQSRILLTTRNLNETRILLQPG…	1114
CNL2	TO_017002_T.1	NB-ARC	LRR				NBS LRR	GTCTTCCTTGATCATACTTAAATTACAATGATAAAAAGGCCAGACGAGCCCCATTAGCGATCCATCATCGATTTGTCCCTAACGAGAGATGAGCTATCCATCTTTTATTTTTTCTTCTTCTTTTTAGTTTGTGACTGTTAGTAATGGGTAAGTTTCCTTCTCCATCAAGCTGTTTCTCCTGTAGTTGTTTCTCATCTTCTCGACCATCTCAACAGCCACCCAATGCTGGGCCTTCTACCCCTCCACCTGCCACTGCTACTGATTTCAACAGTTTTCTACATAAATTCAATGACATAAGCCAGCTTCACGATCTGATTAAGTTTATCGAAGATCTGTTGAAGATTGCGTCAGGAGAGAAGAATGAAGGAGGATCTGGTTCAGAAGTAAGTTCGTATATCC…	2635	MGKFPSPSSCFSCSCFSSSRPSQQPPNAGPSTPPPATATDFNSFLHKFNDISQLHDLIKFIEDLLKIASGEKNEGGSGSEVSSYIQDGQTFLEFVDKHIGKLPEEKDTMDGLSAEAQKIPINLLEGAGKIHWVGAALSVVGFVLARFNEMSDNKRECLEILKAMVNLGKQIVELNEQMPEQKQKLKEAVECIVVGCCMCTSQLATSKIFRFLTSSVTSDSLKAFQLRIDRLYSDLQMWGIIDLQKRLPQIASQSQKMYANEGAVGIDTAREEVIQLLDLSAQHTSPRVVVIHGFGGIGKTTLADAVYAHINLQNYKHCRIHMEQNCTKNDLKVLQEQILYGLFDKNVKLTNCDHGRGMIKSLSVQNPNQPLLLYIDNSLKSTDLEELISQDLGSWLPQK…	827
CNL2	TO_019784_T.1	NB-ARC	LRR_8	LRR_4			NBS LRR	GTACAACTGAAAGGATTGTAGGAAATTTTTACCCATTTCCATGATTAATATCTGCTGTCCATTTCATATTTTCAGCCATGTTATCTCTTAAAATCAGATTTGAAATAGGGTAATGACAAACATAAAAGCCCTTCTTACTCAGCTGGATTGATCATCTCTAACAAGGGAGAAAATAGCACTTCGATTTTCTTTCTTCTCTGTTTCATTTCCTCACTACTAGGATGGCCCAACATTTCTTTTCTTTGTGCTCTTGCTGCGGTTTGTTCTCCTCTTCAGAAGAAGACATTTCTTCACCATTACCATGTCCTCATGAACAACCCACCACTTCTTCGCCTTCACAACCTTCTGAACAAGAATCCATTGCTGGACCTTCCACTGCCACTATGACTGATTTTAATA…	3147	MAQHFFSLCSCCGLFSSSEEDISSPLPCPHEQPTTSSPSQPSEQESIAGPSTATMTDFNNFLQKFNDMSQIRGLIQVSEELLKIALGERSDGGSDSAVGSYIHDCQKLLEMLDTRIGKCPETKISRDDAIAEIEKVFIEVLEGAEKIRTLGMAISMLASVLAGSSQMFDNKSECLEVLRRMLNLGNQILGLNEQILEQKQKLNEGVQCIVVGSSMCISQLARANIFRFLTATVNADSLKDFQVKIDRLYTDVQSLMYTDIQSLIQLEIANRMPKNGPESQKLYAYQQAVGIEGARESVVQLLDLDSQDAMSIVVVIYGFGGIGKTTLADVVYAHIDLQSYKHCRIHMDQDCTRNDLLGLQQQILKGLFKENLQLRNCEEGWGILQSFFLENPDQPLFLY…	952
CNL2	TO_026887_T.1	NB-ARC	LRR				NBS LRR	CTCCTCTCTTGTGCTGCTTTTCCTCTGGCCTTCACAGCCTGAGCAATCTATTTAAGCCTGCCTATCTCCTCTCTTGTGCACATCCACTCTTAGCAATCTTGTTCAAATTTCATTTACCCGCTTCCCTCTTTCCTACGCTCAGTAAGAGAAAAATGGGTAACACTTCATGCTGCTGCTCATGCTCTGCTCCCCTACAAGATTATCAAGATGTTATCAATAATATGGAAACAGTGAAAGAGATGAGCCAGATTCTTCAATTAATTTCTTACATCGATGACATCTTGACTGCCATTGAACAGGGAAGCAACAATTCAATTGCTCATCTTTCCAAGACGAATCAACTGACCTCTTCTATCACTTCTGGTGGTACATTATTGGAGAAGATATTGAAGCGATCTG…	2591	MGNTSCCCSCSAPLQDYQDVINNMETVKEMSQILQLISYIDDILTAIEQGSNNSIAHLSKTNQLTSSITSGGTLLEKILKRSDTHICKSDVTRNLNRETLKLAIDVTNQAAQIEWVGIALSVAAFVLERIEQVSSNKEESIELLRYMCNLAKYIKQLDHHLGDEEKQKLKRIIQFIVEGSLLCISQMRSHPLSKFFAAPVAAEDLGKLRSRLGHEYQELSMEAILEVLNRIPVVLSPSQGVSPQAVGIEEAKNRVTDLLDMKSKLVKVVVIYGQGGIGKTTLATTVFSKLDLQNYKYCRVDLEQNCSHADLKSAQQQILRGLYGRNIELNSLNEGQEQLSKHFKEPSSKPVFIFVDNALKQNDLENLLPISDLASLPAQSRILLTTRNLNETRILLRPG…	813
CNL2	TO_013178_T.1	NB-ARC	LRR				NBS LRR	GCGTGATTCCGACCATGGTCCCTCCTCTCAGGGATTGTACCTATTCTTTCCTTCGTCCGAGGGTTTCTTAAATTCCTTCTCAAACTGTATAATTTGTTTTCCGTTTTCTTGGTTTTGATCAAAGAAGACGAATGAGCTGAGACTCAACGCCGTGCTGCAATTTCGATTGTATTCATAAGCTTGCCGAGTGTAGTCTTGCATTGTTCGTTGCTATAATAGAATGAGTTGTTGCTGTGCCCGTAAGTCGTACCGTCCCAATACCCCTCACGCTGAAGATGCCCCTCACGCTGAAGCTGTCCCTGTTTACACTGAAGTTGAAGCTGCCTCTCCCCGTCCCCGTTCCCGTCCCCCTGCCGCTCAGCTTCCCGTTCAGCCTCTTCCTACCTCCGCCTTCGAGCC…	2787	MSCCCARKSYRPNTPHAEDAPHAEAVPVYTEVEAASPRPRSRPPAAQLPVQPLPTSAFEPPPDAQIPVTSQPPRLKQREYPNAVDIEKALAEVIEILDLEDQSTRRGLVLYGVGGIGKSTLATAVFTSLNLSTYKHCRINIQQDCSESHLKDLQEQVISDLFSEKIQVRNCEEGKEHLYRFFKKLNSQPVFLFIDNALRGSDLAKLLPEDLSCLSKGSKILITTRMLNETDMIREGGVKLYAYSVNYLSEPASKRLLCLKALGSADKEFNKSLDIDGLVKRCGGLPLVLELVGSTLCNLGDDVRAGESFIEFLKDALVKGEGDLSEKVVEVVYNTLEYDLYRDAFLDIATFLNNWDQRIVGYIVGVVALRAIQGAALVKISEKGKVIVHDIVLARGRKL…	855
CNL2	TO_016933_T.1	NB-ARC	LRR				NBS LRR	AGCCATTCTTAGCTATTCAGCTCGATTCATCTTCTCTATCAAGGAAGATAAACAGCACTAAGATTTTTTCTCTTCTTTCTCTTATTTCCCCACTATAAGATGGCCCAAAATTTATGTTCTTTCTGCTGCTGCTCCTGCTGCGGTTTACTCTCCCCTTCACCTCAGCAATCTTCTCAACAACAACAATCCATCTCTTCACCTCCTCCCCAGCAAAGCATTAGTGCCCTTTCTACCACCTCCTCGCCTTCACAAGAACCCACTCCCACTATGACTGATTTTAAGAATTTTCTACACAAATTCAATGATATAAGCCAGATAGACACACTAATTTCATTTTTAGAAGAGCTAGTGAAGATCGCGTCAGGAGAGAAGAGTGATGGAGGATCTACTTCAGCGGTA…	2610	MMVKQSRRCSRFAKRPQTQNSANSTIAEIEKVCIEGLKGSEKIPKVGIALCMLGSVLERFIKMSENKSECFEVLRRMLKLGRQILQLNEQIPNEEEKLNEGVECIIEGTIMCISQLSRANVLRFLTATVNADSLKVFQLKVDRLYTDIQLSTTIDIGDRVPKFALESQKIYAFQTTVGIESAQESVIKRLDLNAQDPTVIVMVVYGLGGIGKTTLADAVYAQLNLQSYTHCRIHMHHDCTKKDLKSFQEQILYGLFRKNIKLNNCDQGRGMLLSLLENNPNQPLFLYIDNGLKSTDFQLLLPKDLGSCLPPKSRILVTTRNLRETDKLVSKGIERREYDVNPLPETEARNLLLKNVSDYNDENYIDSLVKLCGGVPLLLELAGSQLTINRGDTKNIVLE…	732
CNL2	TO_022346_T.1	NB-ARC	LRR_8	LRR_4			NBS LRR	GACCATATTAACAAATTAAGATGCCTAGTTCCACAGGAAATGGAGAAGCTTAAAAATGCTCTTGTTATTATTGTTAAGGGATCCATGCTCTGCGCTAAACAGCTTTATTCTAATGCGCTTTTCAGGTTTGTGAAAAGTTCCCTGGACTCGAAGAACTTGTTCAGCCTCCGCTCTGAAATTAACGTTCTCTATCCAGACCTTCAGTTGACAGCTGTAATAGCCATGTTGCAGCAGCAGCCCGAAAGACTCCCTGTAAGGAAAACAGATTATCCACCCAATGCAGTTGGAATTGAAGAACGAGAGAGAGAAGTAGAGCACTTGCTACACATGGATCCAAAAGATGAGTCATTCAGGGCTGTGGTCATCTATGGCATTGGTGGGATTGGGAAGACATTTCTC…	2490	MEKLKNALVIIVKGSMLCAKQLYSNALFRFVKSSLDSKNLFSLRSEINVLYPDLQLTAVIAMLQQQPERLPVRKTDYPPNAVGIEEREREVEHLLHMDPKDESFRAVVIYGIGGIGKTFLARAVHSKLNLNGYNCCRVIMDTDPHKNDIKKKQEQILKDAFPNYNSGRTIDLRDQEEGREHLRSAFQEVNKPVFLFIDNALGVEDLIELLPQDLERLGKHIRLLLTTRNLNATNMFKKKFWHKYLVKPLPNSDAKKILCNETDNLIHIKDDVDRILEICNGVPLVLKIVGAHLENEEYKVNNCSQILNALEKGDKIKEQNLSECMVDFVFRKLEDFTQEAFLDICCFFNGMYRTLVESAVGSEALKALEDAALITIKLEKEYYAPMQENEEIVDVHDVI…	804
CNL2	TO_027535_T.1	NB-ARC	LRR				NBS LRR	CAAATCTCTTCCAACAAAAAAGAAAGTATAGAGTTACTAAAGTATATGTGTCACCTAGCAAAATATATCAAGCAGTTGGAGGAACATTTGCCTGAGGAGAAGCTGAATAGGGTCCTTCAATTCACAGTAAAAGGCTGCCTCATGTGCATATCCCAAATGGAATCTAATGCGCTTTCCAAATTTTTCGCTGCTCCAGTTACGACTGAAGATTTGCGAAAATTTCAAGCAGAACTTGGACATGAGTACCAAGAACTCTCTTTGGAAGCCATAATTGCTGTTTTGAACAGGATTCCAGTTGTCTTACCTCTCTCACAAGGAGTCTCTCCTCAAGCAGTTGGTTTGGAGGAAGTCACAAATCATGTGACTGAACTCCTAGACATAAAAGGTGGGTCACTTAAA…	1919	MCHLAKYIKQLEEHLPEEKLNRVLQFTVKGCLMCISQMESNALSKFFAAPVTTEDLRKFQAELGHEYQELSLEAIIAVLNRIPVVLPLSQGVSPQAVGLEEVTNHVTELLDIKGGSLKVVVIYVQGGIGKTTLATAVFTKLDLKSYKYCRVDMEQNCSEADLKLLQQQILRDLFGPAIDLRNLNEGREKLSEEFKKSPQPIFIFVDNALKESDLEKLLPISALPSLPAQSRILVTTRNLNETRVIVQARIERIPYQVASLPKEDALKLLSVYALGSDQERFHPDIDIDGLLNICQGIPLVLQLAGKRLCEHTQNIQKCKEDVEYLKSWFVEGADREIRERMVDFVYRRLDASCKEAFLDIVFFFFNWKRNTVAYVIGEREFEELERAALVNITSEDRVN…	624
CNL2	TO_010371_T.1	NB-ARC					NBS	CTGCCGGGAGTCTCTTTGACCGGAATACAAGCGAACTTATCTAATTGGGTTTATTTCCAACTACAAGCTCTCAGCCACCATAAACATGTTACTTTACTCTTACCCAACAATAAACATAATGAGATTTTCAGAGTATCCAAAGGCATTCTTATTATTTTTAGAGATTGGAGTTTGTTTTTACTTGTAATTTGTCCCTGCAACTCTGTGTCGATCCACCCATTTTCTTACAGAATAGTTTTTCCCTTGCAACATCAGCTCCCGTCCAGCCTAGAGAGAATATCTCTATTATCCTAGCATTGGTGCAGCAATGGCTTAGAGAAATCTGAAGTTCTTTAGATGTCTTCGGCTTTAACGGTAGCAAGGAACTCGTGGAATAAATTTGAGAAATTTCCATATGTG…	2910	MGDSYNCCWCWKRKPPETTPSDPSVDLSVNPVETDPSVNPIETDPCKSSSQGVVTTSINPSVNTTAQTISINPSTIYSPNQSQTVISPPSSTSKNPPPTLQEVISSFENIDIKSQTDDFIKAIEEILKKAQKHTQDAPSTSSSHTDKLSNWASFIQSGGKFLKFVNEHTKDVKINTKDAVFQSGEAAVIIGDILQQIGHLHWAVAVFSTVGYVVSKCAIVSQNKAECLELFRELIKLLSHIKNLRTDMPEEKEKLEEAFRYIVEASMSCASQFQSGKFFRFLKSKVNSETLTEIRSKIRDFYPDLILTVAGKLLRQDTVARPLLPEVYPTHAVGIEDQLKAVNEVLNMDDCSSFAVVIWGFGGIGKTTLAKAVVSKVDRDRYNYARIALDLVSEKNNYE…	819
CNL2	TO_018108_T.1	NB-ARC					NBS	GCACTTATTACTAAACTGCCTCCACTGTACCCCTTTTGACTGTTCAACACAGTTTAGTGGGAGTCTCTGTATTTAGTCCTCTGCCCTCTTCTGCGTTTTCAAGCTTTTTCTCCAAATCACAAGGCAATTTCATCTGCGATATTTGCTGCAATTTCTTTCATTCTTTTCAATATGTCTTCCACAGCGTCCTCATCTTCGTCCTCTCTTACTCCTTCCCAACTTATAGATAACATTCTTATGACAAAAGCAGATAAGCCAGACTTCAATCTTAGCGAATTAGTGAAGCAAATTGATGAACTTCTTCTTCAGCTGCAAAATAGGAATCCAATCCGAGAGAAGGTGGGTGAGCTCCCGTCTGCATCAGAGGCTTCCGCTTTAGCAGAGCAGGTGTCAACAAAT…	2056	MSSTASSSSSSLTPSQLIDNILMTKADKPDFNLSELVKQIDELLLQLQNRNPIREKVGELPSASEASALAEQVSTNVKLIANQIKEYSGNKHETSISVLNAIGNVHWVAVGFLVISATLKIVDTIQNNDEECFRLLKSMNDLAKVILQLQGLPNLKIELHMKLKESINLIVNGAILCCSQKKKKRFIKRVFKASTDGQELQKLSRDIDDMCKFLSLQINTSTLEAIQSVQTVSAAPIPSLNSDAVGIKEKIEEVIQQLEWENDSVTTAAVIVYGIGGSGKTTLADAVYASLEDKLQGWKYSKVTLIQNLKEDPKIEDLQSLILQDLTATKQSVRDFESGRQSLKDIIEKESVFLYIDNALFPEPLEKLLPKDVTGAKKLRLLLTARETIVSTVTEDCGV…	628
CNL2	TO_021261_T.1	NB-ARC					NBS	GTCCAGCCTAGAGAGAATATCTCTATTCCCCTAGCATTGGTACAGCAATGGCTTAGAGAAATCTGAAGTTCTTTAGATGTCTTCGGCTTTAACGGTAGCAAGGAACTCGTGGAATAAATTTGAGAAATTTCCATATCAGCTTGTCCGCTAAGCATCTCAACCAAAAACTTCTGCCACCGGCCATGGGTGATTCTTATAATTGTTGTTGGTGCTGGAAAAGAAAGCCCCCAGAAACAGCACCATCAGATCCTTCTGTAGATCCCTCTGTAAACCCCATAGATCCTAATCAGTCTCAGCCTGTAATCTCCTCTCCATCTTCTACACCCAAAAACCCACCACCCACCCTGCAAGAAGTTATCAGCAGTTTCGAAAATATCGACATTAAAAGCCAGACAGATG…	3247	MGDSYNCCWCWKRKPPETAPSDPSVDPSVNPIDPNQSQPVISSPSSTPKNPPPTLQEVISSFENIDIKSQTDDFIKAIEEILKKAQKPTQDAPSTSSSHTDKLSKWDSFIQSGGKFLKFVDEHTKEVKIDTKDAFFQSGEAAVIIGDILQQIGHLHWAVAVFSTVGYVVSKCAKVSQNKAKCLELFRELIKLLSHIKNLRTDMPEEKEKLEEAFRYIMEASMSCASQFHSGKFFSFLKSKVNSETLTEIRSKISRLYPDLILTVTGKLLRQDTIAPPLLPQDYPSHAVGIEDQLEAVNEVLNMDDCSSFAVVIWGFGGIGKTTLARAVVPRVDRDRYNYARIELDLVSERNNYEKMQQQILKDAFPSYEGGLKIELRDDEDGRDRLKRAFKSKANKPVF…	814
CNL2	TO_027712_T.1	NB-ARC					NBS	CTTTTTTTTCGAAACTGTAGTAGAAAGCAAGTAGGATCCAAAGTTTTAGGCTTCTCATAGAGATGTTTTAGGATTTCAAAGTCCATAATATTCCAAGAGTGTGAAATTGTTTGAGGCCATCAGCTAAACTTCAACATTGAAAACTTCTGCTATTAACAATGAGTTGCTATGGTGGTTATTGTTGCTGGTGGAAGAAGAAGCCAGATCCTGCACATCCAACAATACAACCTTCGGATCCTCCTCCTCCACTGATACATGATCCATCAGTTCAAATTGGAACAGAGCCATCTTCATCCTCAGATCCTCCAGTTGAAAGGGGAGAAGATCCATCCTCATCCACACCAACGCTGGCAGAGGTCTTGAAGAGCTTCGCAGATACGGACATTGATCAGGCAGACC…	3279	MLKLASRIKHLYNMPLENESKKDLKSAFQYIIEGSVCCACQLDTGYFFSFLKTSINSDTLSDIRCKIDRIYQDLQVIIGIETLSQQPIVLPLSQPGYPKNAVGIEEQVEAVNTLLNMKNEDRSSSAVVIWGFGGIGKTTLAQAVVSMVDRNTYNYARIELDQDSDKNNYKVMQEHILKDAFPSYNGGSKVELRDDSDGRDKLTEAFQSETNKSVFLFIDNALHVKDLEKILPEDLRGLPQRSRILITTRILSVTDMLEQRGLRRKDCAVKTLCDNDAAEVLCSDPAIRGGAIRDDLEKMLKLCNGIPLVLKMVGAHLRKQKYNADRCTQILGALQSGGNIKEDNLSNRLFDFVYNKLEESAKEAFLDICCFFDKGFPRRLAEYIVGAEEVASLQEAALI…	518
CNL2	TO_031295_T.1	NB-ARC					NBS	GAAAAAGTCAATAATATAGAAAGTGGAAAAGCAGTTATAGCAGATTATTTGAAATCTGTCCAGGTGTTTATTGTACTAGATGATGTAGATCATCTTTATCAATTGGACTCTCTAATGCCAATAAAACATAGTCTTGGAAAAAATAGTATAATTATTGTGACAAGTCGAGACTCTCATGTTCTTACATCACGGGGAATTTCCTGCATATATAAGATGAAAAAACTAAATCCCGAACATGCCATGGACCTCTTTTGCTATCATGCTTTCCCACAAGTCTCTCTAATAGATAAATTTGAAAGCCGTGTTCTGGAGTTTTTAAAAGTTTGTCAGGGATTGCCCTTATCCCTTAAGGTATTAGGAGGTTTAGTTCGTGGAAAGTCTCAAGATTATTGGGATGAT…	669	MPIKHSLGKNSIIIVTSRDSHVLTSRGISCIYKMKKLNPEHAMDLFCYHAFPQVSLIDKFESRVLEFLKVCQGLPLSLKVLGGLVRGKSQDYWDDQLKVASRLLPNDIRSILKVSFDALGEEEKEIFLDICCFFIGEEKELAVTVWDGSESGWNGLYSFTVLESKCLVEVDEGNRIRMHDHLRDL	185
CNL2	TO_010181_T.1	NB-ARC					NBS	ATTTTCTTTATAAAAGGCTGTTAATCTCGGGAACAAACTCATCTGTATGCATTCTGAGCAATCTGTTTAGTCTCGTCTTGTTCTGTTTCCAGTCTTATCCTTTTCTATTTTCAATCTTTCATTAAGCTCAGTAAGAGAAAAATGGGCAACACTTGCTGCTGCTCTTCGTGCTCTGCTAATTCTCAACAAGATTATCAAGATGTTATTACTAACCTGGTGAGAGTAGAAGAGATGAGCCACATTGATGAACTCATTTCTTACATTGATCAGATCTTAAATGCCATTCACCAAGGAAGTGTTAATTCAATTGGCCAGCTTACTGAGACAAATCGTGTGGCTGCCTCTATCAATTCTAGTGCTGGTTTACTAGAGAATGTATTGCAGCGATCTAGACACATA…	2089	MGNTCCCSSCSANSQQDYQDVITNLVRVEEMSHIDELISYIDQILNAIHQGSVNSIGQLTETNRVAASINSSAGLLENVLQRSRHICKRDIMPKLDRETRKLVIDITNQGAHIQWLGIALAFVGFVLERIEQISSNREESVQLLSYMSNLAKYIKQLDDHLAQEKLKQVLQFIVQGSLFCISQMESHALSKFFAAPVDGGELRKLQAELTQKYSELTLEAMIAVLNRSSEVLNRLPVVLPPSQGRSPQAVGIEAAIDIVTELLDVKSPSVKVVVIYGQGGIGKTTLATAVFNKLDLKNYKFCRVDIQQNCSENDLKLLQQQILGDLYDCNIQLRSLNEGLDKLSKDFKEHSSPPVFIFIDNALKQSDLEKLLPISDLASLPPQSRILLTTRNLNETQII…	649
CNL2	TO_031321_T.1	NB-ARC					NBS	CATAAATTACTCCAGATGGTGGAGGAAAACCTTGGCAGACATCATAAAATGAAAGATTCCATGGCTGGGCCAAGTGCAGAGATAGATAGATTTTCTGTACAGGAAGATTCCATGGCGGGTGCAAGTGCAGAGATAGAGAGAATTATTATAGATTTGCTTCAAGGCGCCGGGAAAATTCATTGGGTGGGAGCAGCACTTTCTATGGTGGGATCTGTATTGGATAGATTTATTCAGACTTCTGACAACAGAATTGAATGCCTCGAAATTCTGAGAAGGATGGTTAGTCTTGGAAAGCAGATTTTGCAGTTGAATGACCAAATACCAGCCCAGAAGCAAATACTAAACGAGGCAGTCCAATGCATTGTTGTGGGATGTACCATGTGTGCTTCCCAACTTACA…	1979	MVEENLGRHHKMKDSMAGPSAEIDRFSVQEDSMAGASAEIERIIIDLLQGAGKIHWVGAALSMVGSVLDRFIQTSDNRIECLEILRRMVSLGKQILQLNDQIPAQKQILNEAVQCIVVGCTMCASQLTTTRVFRFLTASVNAESIHNFQVKIDRLYDDLILWGITDMEKRLTKIASQSQELYAYQTPVGIETGVEIVIRLLDLNAQHTSIQAVVVYGFGGMGKTTLADKVYAHIDLQNFKHCRIHMEQNCTTNDLKILQEQILNGLFHQNVKLTDCHQGQGMIWSFFKKNPNKPIFLYIDNALNRADLKQLLPTELGSCLPPKSRILLTTRNLQETDIFVAWNIQRRQYPVNPLPLPAARKLLLKNVSEYNDETNIDALLKLCGGIPLLLEIIGSQLAI…	654
CNL2	TO_013598_T.1	NB-ARC					NBS	GTAATGTTATTTCCTACCTTTCCCATTCATCAAATCATTTGCATGCTGCATATGTTCATCAATTATAGAAGTTTTTTTCATCGTATTTCCTTTGGTTTTTAAATGAATAGTGACGAAGGGAAGCTTCTGAAGAGCATAGTGAATTCTGTTCTGGGAACAATGAAAAAAGTGCCTTTGGAGGTAGCCAAACATCCAGTTGCAATGGATGAGATCGTAGAAGACTTTGAAAGAAGTCAAGGAAAATGTATTCGGACTCAGGGTGAGCAACATGTGCAGATCGTGGGGATAGTAGGGTTTGGCGGCTCCGGAAAAACAACAGTGGCGACAGAGCTTTATAACAGGAAAAGCTCTTCCTTCAATCGTTCCAGTTTTGTGCATGACGTGCGAGATGCCGCATCC…	3271	MNSDEGKLLKSIVNSVLGTMKKVPLEVAKHPVAMDEIVEDFERSQGKCIRTQGEQHVQIVGIVGFGGSGKTTVATELYNRKSSSFNRSSFVHDVRDAASKNALHAKQKKLLEDLHIQTTPFDNLKEGKAIIADRLKSLCVLVVLDDVDEDQDQVDALLPPKETLGLGSLVILTTRDGRVLTKCGITSIYTMKPLQRFHAKQLFCWHAFLQVSPPEGFDELVESFLGVCSGLALSLKVIGGLLYGRKSIEYWYAQLDKIRKMLPEDIKAILKVSFDALDRDEQNVFLDIAWFFIGEETRLGIHVWDGSGWSGVCNLETLLNKCLVEVDKDGRMRMHDHLRDLGRDIATTRGEDPVVEPMVVMVVLNLIPIVVDLISNIFDNIVPMVVTLKLFLLIMTTHN	399
CNL2	TO_016089_T.1	NB-ARC					NBS	ACTCCCCAATGCCAGAGAAAAAGTTGCCCTATGATATATTTATTAATCATCGTGGCCCTGATGCCAAAAGGACACTCGCCACCGATCTTTATAATACCCTCAATGACATGGGATTGAGGGTTTTTCTTGATTCCCAAGAGCTTGAATTTGGGGATTTCTTGCCTACAGAAATAGAAGAAGTAATGCGCAGGGCTTCCATTCATATAGCTATACTTTCTCCGAGGTATGCTCAATCTCCATGGTGTTTGGCAGAGCTTTCGTTTATGCTCAAAACAGGCACTCCAATTGTTCCTATCTTCTATAATCTTCAACCTGATGAAGTCCGATACGCAAAAGGACTATATGGTCATTCATTTTTAGAACATGAAAAGAAAGGCAGGTACAGTTCGGAAAAGCTTC…	1449	MFSDEGSQLKSIINHVLKMINNVPFVVAKHPIGLDEAVIDFERTTFQLGESSHSVQIVGIWGMGGSGKTTLAKQFYNIKCSTMEKSSFLFDVREAASKSVLHNKQKKLLQDLGLQGLSVDNIEEGKGILANRLRSVRVLIVLDDVDNEDQLDALVPNKDSLGWGSLIVVTTRELEVLQRWGISSIYKMKLLDAPHAKQLFCWHAFLKPTPFREFEDLIESFLNVCNGLPLSLKIFGAHLYGKSSKDYWKTQLHKISRILHKDVKDRLKISYDALDDEEKQ	280
CNL2	TO_027419_T.1	NB-ARC					NBS	CTCAAGGGAAAGGATGTTATGCGCATGCATTTTTCCGACACGAAATAAGGAACAGGTACCCGTCAAGCATGCTCAAGGACTGGAAAACGGCACTCCAAAGAGTCTCAAATCTCTCTGGCCACGTACTCAACAGCAATACTGGTGATGAAGGCATGCTGTTGAAGAGCATAGTGAATTCTGTTTTGAGAGTGCTAAAAAAAGAGCCGTTGGAGGTAGCCAAACACCCCGTTGGAATGGATAAAATCGTAGAAGACTTTGAGAGAAGTCGAGGAAAACGTATTCAGAGTGAGGAGCATGTACAGATTGTGGGGATAGTAGGGTTTGGCGGCTCTGGTAAGACTACTCTCGCAACAGAGCTTTACAATAGGAAAAGCTCTTCCTTCCATCACTCCAGTTGTC…	593	MLKDWKTALQRVSNLSGHVLNSNTGDEGMLLKSIVNSVLRVLKKEPLEVAKHPVGMDKIVEDFERSRGKRIQSEEHVQIVGIVGFGGSGKTTLATELYNRKSSSFHHSSCLYDVRDAASKNDLHSKQKKLLEDLRIKTDKSFDNVREGKGILTDRLKGLGVLIVLDDVDHEDQLD	175
CNL2	TO_028127_T.1	NB-ARC					NBS	AGGGACTGAACCTGCCGCTTCTTTGCAGAGGTCGGTGCGTATCTTACTTTCAAGCATTTTCTTGGATAAACAATTCTTCCAAGCATTTTCCTTCTATTTTTTTCGCATTAGAAGGGACTAAACTTACATATTACTTCCAAGCATTTTCCTTGAAGAAACATCTTTGTACAGATCTGTGCTTACAGGTTACTTCCAAGCACTTTCCTTCTCAATTGTTTTTCTCATTGGAAGGGACTGAACCTACACCTTACTTCCAACCATTTTCCTCGAAAAAAAAACTTCTTTGTACATGTCTGCGCTTACCTTCCTTCAAGCATTTTCCTTGTTTTTTCGCTGAAAGGACTCGATTTGCTTGCAGTGTGATCTATTTAATTCACTCCACCCTCCCTTCCTTCCTCC…	2079	MMLSLTTKRRAGTSDKLPQWKEALYSLSFIAGEEFNSFNDCKSIVAAVQKEVRRKQSLHVAIHPVGLDYLVKDFERRCLDELVQDFENQCVLQKRRDKAKANVVGIFGMGGAGKTTLAKELFNRKSSDYCRASFLFDVREASVRSDLPSLQLKLLKDLFNEDHGSFTSIEEGTSSLKDNLRRSPLLNFLIVLDDIDHVEQLDALLVMGYIK	211
CNL2	TO_035027_T.1	NB-ARC					NBS	CACAGTTCCAAGAAAATTCTGAGAAATCATTTCCCATGAATATAAAACACAAATGCGTAGCTTCCCAGTGTCCCACGCATTGGAAGGGGATCGGAATTGAGCTTCGTTTCTGCGATAATGACGAATGATTCGCGACTATTAAGTATGGTCTTTTCAACACTGACAATCCTCGTCCCGACCGTCGTTTAAACGGTAACAATACCAGTTCAAAGTTTCACTCTTCCCAGAAATGCATTGGTGGTTTACAGGAAATTGCCATCACTCGATATAAACACCACAAGCTTAGATAATTATAAGCTTGCAATTTTGAAGAATTGGTGAAATTGGTGAAAATTTCAGAAGACAAGTTCAACATTTCAAAAGGTTCAATGTTGGTAGAGAATTTGTGAAATTCTTGAC…	1439	MKSFDWKGVCPRTERGEANQYAFHNILPGKCKFYVGLGKSTGDLKELLLKSEISVVGVHSMGGGGKTTLALAICEDPHIKDCFGNIVFIIVSQSPNLKEILETIWRKIVGRKVPEFQNVEDAHIQLQHQLLRQSKPNLVVLDDVWSRAGLEKLLFQAPGYKTLVTTRDASTIPKNPSTRLYQLPLLNLDDALSLFCLSAFRQTSIPSTADANLVIEVQAECKGLPLALKVLGTSLSGEPYVAWEYAKKKLSQGQSISIYHKEGLFRCLQTSIDCLDDVGTECFLDLASFPEDKKISADALLNIWVYVRKMEWQEAYIMLLELARRNLLNLISNQGSQ	337
CNL2	TO_035638_T.1	NB-ARC					NBS	TTTTTTTTAATATTCTGCATTTGGTGCATTATTTTTATTTTCTTAGCTTTGAGTACACATGTCATGTTAAGCTATGTTTTTTCTGTTATGTTTTGTTCCATATGTTTAGTGACGAAGGGAGTCTTCTCAAGAGTATTATTGATCATGTTTTGAGAATGATTAAAAAGGTGTCATTTGTGGCTGCCAAACATCCTATTGGTCTAGATGAAGCTGTTATAGACTTTGAAAGGACGACATTTCAATTTAGAGAAAGCTCCCACTCTGTACAAATTGTGGAAATTTGGGGCATGGGAGGCTCTGGCAAAACCACTCTTGCCAAACAATTCTATAACATTAAATACTCAACTATGGACAAGTCTAGTTTCATATTAGATGTCAGAGATGCTGCTCCTAGAAGTA…	528	MFSDEGSLLKSIIDHVLRMIKKVSFVAAKHPIGLDEAVIDFERTTFQFRESSHSVQIVEIWGMGGSGKTTLAKQFYNIKYSTMDKSSFILDVRDAAPRSRLHKKQKKLLQDLGLQGLLVDNIEEGKGILANRLRSVRVLIVL	142
CNL2	TO_036027_T.1	NB-ARC					NBS	GGAACTTTTCAATATTTTGATCTCCAATGTTATACGTGTTCAGTGATGAGTGGCCACTGCTGGAGAAAATTAGAAGTCTTGTTTCGCAACAAATATATGTGCCATTTGAGGTTGCAAAATATCCAGTAGGTTTGGAAGAAATAGTGAAAGACTTTGAGATGAATACACAGCAATCTATTGAGAGTGATCAGGGTGTAAAAATTGTTGGAATTTGGGGGATGGGTGGTTCTGGAAAGACCACCCTTGCAAAAGAGTTATATAACAGAAGATCCATGTCCATGGAAAGGCGCAGATCCATGTCCATGGAAAGACATAGTTTTGTTTTTGATGTTCGAGATGGTGCAGCAAAATTGCAGAAAAAGTAGATCCAACTCCTCAATGACCTAATTGGTGTCAACA…	560	MLYVFSDEWPLLEKIRSLVSQQIYVPFEVAKYPVGLEEIVKDFEMNTQQSIESDQGVKIVGIWGMGGSGKTTLAKELYNRRSMSMERRRSMSMERHSFVFDVRDGAAKLQKK	112
CNL2	TO_036956_T.1	NB-ARC					NBS	AACTAACCAATGCAAAGCAAATCTTTTTGTTACATAGTAATGTTTGTCAATTTTATTAATTTTGCAGTAAAATAGCTATCAAAGAAGTGAAGGTGGTTAATGGTTTAGAAGCCACGGCATAATCTTTACTTACCACGTTTTACCAATTATAGTTGGCGTTGTTAGTTTGTATAAAGGTTTTTTTTAAGATAAATTTAGTTAGAGAAGACTGCACAGTTGTGCAATTATAATCAGAGCCATTTGTTTGGACAAATTGCATTTTTAAAATTGTATGTAAAAATTGTACCGAATTCGAAGGGTAATGGATATAACATATGCTGCAGCAGCACTGTTTCAATTTAAAATTATTTTCCAATGTTTTGACTTGTTTAGCGATGAGAATATGCAGCTGAAGGATAT…	1645	MDITYAAAALFQFKIIFQCFDLFSDENMQLKDIVTTVLKTINLPLKVADHPVGMEELVEDINKISTAQSDKGVQGVKIVGIWGMGGSSKTTLAKELYNRRSSSFGWSSFVYDVRDASTKGMLLCELQKKNLPRLSCPRFKLSQY	144
CNL2	TO_038697_T.1	NB-ARC					NBS	GTCACGAACACTCTGCAGCCAAGATTTTCAAGTTTGAATTGCATTCAGCTACTCTATTTCTTCTGAGTTCTGTCTGCTATTCTATTCCCAAAAAAATATTTGAAAATGGCGTCTATTCTTGCAGAGGGTGTTGTTGGAAAAGTTTGTGAGATGGCCAAGTGGCTGATGAGGTGAGCGTAGTGTGGAACTTCTCGCAAGACTTTGAACGTTTGAAGAACAAGATTAGGCAAATAAATTATTTTCTAAATGAAGCTGATGAGCAGAGCACACAAAAGGAGTCTGTAAAAGAATGGCTTCAGAGCGTTCGTGACATTGCTTGGGAGGCAGAAGACATACTTCAAATATGTGCCGTGGATTCACTATTGGATGCCTCAAATACTCAGTCATGCACTTTGGGCT…	1064	MGRRIQKLKARMSLVSEDGNQLNIGHTLVSPVEAAESSNTSQRRKYTKLSVLPGDSKPVGIQFKIESIVSLLDNPQYPVIAVVGMGGLGKTYLLQHVYNAQKGRYEKSAWLSVSQFYSFSKLLSDLAFQLDKELSKEIKESGVSEEVAAESIHSFMQEKKCLIVLDDVWRATREGDLLTRLGIPTRSINQCKVLVSTRSREVSTNLKAKVYEM	213
RNL	TO_000070_T.1	RPW8	NB-ARC	LRR_8	LRR_4		RPW8 NBS LRR	GTTCCTCCCACTTTTGACAATTTCGTAGACCTTCCTGACGCTTGACCCTTGGTAAAATTCCAATCGCACTTGTAGAGTGTGCCTCTGCAGTAAAATGTGTAGAGGGGAAGAGAAGAGGGGGAGCAGCGTGCAGACGCAAGGAAGAAGAGTATGGATCCCGTGAGCAGCGCAATCATCGGAGCAGCATTCAGCGAGCTCTTTGTTGTGACCAGAACCGTGCTCAGCATTATAATCTTCAGCAAATCCAACTGCAAAGAGCTCAAAGAAAAGATCCAGCGCCTGCAGCCCACCATTGATGAGATCGCCAAGGTAAGCTCCGACACATTTCTCCACAGAGACCGGCAATTACGAGACTTTCAAACCCAATTGCAAGATGGCCTTCACCTCGTCAAGAAATTG…	2840	MDPVSSAIIGAAFSELFVVTRTVLSIIIFSKSNCKELKEKIQRLQPTIDEIAKVSSDTFLHRDRQLRDFQTQLQDGLHLVKKLERLGSFNLYRKYRYGKKILKLEKDVNDFMLTQGLANLMLDVQKLDVNFKGYSQRFECLEEMGHHIINIVNTKMTSDAVGNTVVLQNMSEDQLLFEKDDATSGRGQEFTGSGAEVPDLPNFVVGLHSLINDFKQILFQKDVDIVGIKAMGGSGKSTLALALCNDTEVKEIFCNNIIFITVSRFPNVKSLLETMWDRIIGGQRPDFQSIEDAHKQLQKNIRLRTYKPTLVVLDDVWSRSNLEQLLFEAEGYKTIITTRQDFTVPNRHATRLYELPMLQRVDALSLFCFWAFGQPSIPKNEDEDLVKQVEGHCKGLPLA…	854
RNL	TO_000994_T.1	RPW8	NB-ARC	LRR_8	LRR_4		RPW8 NBS LRR	ACATATTCAAACCCTAGAAATTTCATGGAAATAACAAAGATCATCTCGTTTGGTACGTTGCGATATTTCCTCGATAGAAAAGGTCAATATAAATCTTCCCTGATTTTTCTACAAGTTTTTGACATCCGAGAAGATTCCTGTGTTGTCGTAATGCTGTCTGACTTTGCAGTTAGACCAACTCCTCCGCTTCGTTGCTCCTTCCACCTTTCTCCTTAATTTATTGTTTACGTTACTATCATTTTGTCAGGTGGATGTCTGCCGTTTATATATTAATGAAAAGAAACAACCCAGAATCTTTCTTTCACTTTACCATTATCGTGACGTTCAGGGAATAGCTAGAGGAAACAACTTGGAAGGACCTGATGGGCTTCCCTCTGCTTTCTTCAACCGCTCTCTAGA…	3492	MTFNCKALWMRADVKLKSLIPTVQQLRLYELQLPKDQQNPLVYQLFNTLIRGAELLKKCENISPFNPFLRYRYTSQILRLEEDIQGFIDLMPAHILLDFRKLKQEVQDYYEDLQPADMSSLLKESICKQASLLTDNASRNAMLLQQMRLDDDLGDNCEMDDGFNHSVHETIPVKSQFYVGLEKSIVDLKRLLFQIEVSVVGVQCIGGGGKTTLALALCNDEDITGYFQNVVFITVSQSPNLKGLIETMWDKIVGVKRPEFQNVEDAHMQLQKQLQWQSKSTLVILDDVWSRSTLERLIFQGARYKTLVTTRDSSTVPRNHSTHLYKLPLLGYEDALSLFCFWAFGQTSIPTNADVNLVNEVQAECKGLPLALKVIGSCLNGEPRVVWESAKNKLSNGES…	821
RNL	TO_001685_T.1	RPW8	NB-ARC	LRR_8	LRR_4		RPW8 NBS LRR	CTTGACCTTGGAGATCATTGGCTCTAGGCAGGGAAATCAAAAAGTAGAAACCCCTGTACGTCTTACGCTTTCGGTGCCCATGGGTTTGTAGAAGCTTCAGATCACGCGGCGAAGGTGTGGAATCGTTTCACTAAGTAAGTTATCTCCATGATGGGTTTGTGGAAGCTTCATAGTACTAGCGAGATAAGCTATCTTCAGTGAAACGATTCCACACCTTCTCTGCTTTTGCATTCTTTCTCCGAATTTGCGTAGGATGAAGCTTCTGCCCTGCCCATAATTGTGTTCTGACCTACATTTGGCTGGAGTACACACAGTCTTGGCATCTCAACACTAAAAATGAAACCTCAAAGAAATTTGGGTTTTGTCTACATTAGAACGGAATCTTCCTATTCACGCCTT…	3206	MKMVDLVTQSIVGAVANDLLSLVRDAVKKSYNCKHYCKRLEKALEEILPLLDEYIATGSVEISQNRQNQLEELHKRLKDGTELVKSSSKVKRFNLYKSYKFAKKILALEKYIINFHPKQGWLHTMCDMQHLRVNIKEGLEKIQVEIATRESQQPQLTIIDSMNRLQINEEIHNHSPQIPELPKSPVGLEISIDGLWKRLLLKDVSHVAVKGLGGSGKTTLAIALCTDPKIKDHFNDRIVFETISQSPNLVVTIERLWDKIVRGPRPDFQNVEDAHIQFQQKLNQMKSRATLVVLDDVWNKHHLEKLLFKAEGYKTVITTRNRFVEANCQYDLQLLREADALSLFSSWTFGQKTVPETVDQNLVSQVITECGGLPLALKVIGSSLCDKPPAVWRAAINRL…	832
RNL	TO_010865_T.1	RPW8	NB-ARC	LRR_8	LRR_4		RPW8 NBS LRR	GGGACTCCATAAATGCATTGCGTTAGGAAGAATGGATAATTATGAATTTAAGTACGCGGCGATTCAATTTTTTGTTGCAGAAGCAGCACAGCCGAATACACTCTCAGTTGTTCCAATCAAGGGCCCTCTGTTAAATATTTTGGATTGTTCTAATGACAAGCGCACAGTTGTGCATAATTCCTGTGAGTCTTCCTTGCGATTGTTGAGATGGTTCCAAGGAATTGATATTTCCCCGCTCTTGCCCTGCTTCGGTCTGCTCTTTATCAATAGTATCACCTGCTATTGCTGGTAAGGAGGTAAACGACAATGGCTCTCGAGGGAGCTGCCTTGCAGCTTGGCATGGAGTTTTGCTTGAAAGGGATTTGGGAAACAGGTGTATTCATTTATAAGGGTTTGAGC…	3083	MALEGAALQLGMEFCLKGIWETGVFIYKGLSGSDCRKLEQIVNSLSPIVTDICESKSESLPNFSLQKFPKFREKIAEGNRLVEEHKKSRNPFRKIQINERVKKLDKSINKFIHNDLQVVMLHVQVYISSLQVGMAQAQVSLSNQLDNVSERVETVCGQMQAMCEEVEIVREKLETMCVGVETVGVAVETVRDGVETGVRTLHQAVETVHQEVKNLKSKIEERQIEISQQDESLCCPPDTPTGFLGFDEHIKKLRKLLLGNAFSVVGVTAMGGAGKSTLAKAACKDDDIREHFKGRVIYIVASERPDLLSILKEMWREIVGGSEPHFTNVEDAHNKLESQIKLLKKPTLVVLDDIWSKLHLEKLLFEEKQYKTLVTTRDREVIPRDPRTHICKLPLLQSE…	875
RNL	TO_011677_T.1	RPW8	NB-ARC	LRR_4			RPW8 NBS LRR	GTCAAGGTTCAAAATCTTACTAAATAGGCTGGCATATCATCTACGCAAATTCATCTTTTCATTCAATCTGCGCGCTTCTTTACGTCAATTTAGGTTCAGCTCTTGTTGCCGCCATTGATATTTGAGGTTAAGCAGAGTCCTGGCCAAGAACTTGTGCGTTTGCAGGTCAGCAGATTCAAACTGTAGAACAGAGGAAAGTAAGTAGTCTGCAAGAATACCTTCTTTTATTTTTCCCTTTGATTATACAAGATGCAGATTTTCAGTTGTAAGAGTCTGAGCGTTAGAGCCGATGCTCTGTTGAAGTTTTTAACCCCAGCCATTCAGGAAATTTATATATCTGATCTGAAATTGCCCAAGGATAAGCAAAATCCCATCTTTCACCAGTTTTACAATACACTT…	2749	MQIFSCKSLSVRADALLKFLTPAIQEIYISDLKLPKDKQNPIFHQFYNTLVKGAELMKKCENISTFNLPLNYRYASQILKLEKDINGFLGLIPAHILLDTRVLLAQLKNNYPSEAADISRALNDFISKQASMLTNDPSENTKMLQQMNLDDSFDSTEILGDSGSYIHDSGYVKSQIFVGLEKSIRDVKELLFNDEVSVVGVQCMGGGGKTTLALALCNDSQIKDYFGSNIVFITVSQSPNLKGILETMWAKITGKKKPEFQNVEDAHLNLKQQILKQLKPTLLILDDVWDRVSLENLLFEGPGYKTLITTRDSSIIPRNPYTQLYQLPLLDQEDALSLFCFWAFGQTSIPCTSDANLVKEVQSECKGLPLALKVIGSSLHGEPPVVWEIAKNKLSKGEP…	820
RNL	TO_025767_T.1	RPW8	NB-ARC	LRR_4			RPW8 NBS LRR	ATTTCCTTACCATTTCTGAACTGCCTCACAATTAAAGTAAAATCGCGACGGCTATTCCCCAGAAGTAACAGAGGAACGTGACCTGCTTCATAAATATAGCGCGACTGAATTTTGCAAATACCTCGATGACTTCACGCGGACGAAATAACAGTGCAGGCTTCCTAGAAATGCAATTCGTGTCATACTGGAAGCTGCCAAACATTTTGCCTATATACAGACCATGAGCTCTTTCTCAAAACTCTTCAACCACAGAGATCAAAGCTACAGCGATAAAAAGCTCCTAGTTTACAGGTTGAAGAGGCATCCAGTTTCTGGAAGGTTTATTAAACCTTTCATTGATAGTTCTCGTTTTGCCATTTAGGATGGAGAGTTTCAGTAGCAACGCTGTGTTCGCTAGAG…	3137	MESFSSNAVFARVDALLKSFITDIEQLCLSDLKLHKDQQNPAFHQFLDTLTRGVKLMKRSEKVSALNIFFKCRYASQILKLEKEINGFVGCIALDLLLNARKLVAELKDLYTELRPPDICSTLNESICKQAFVLTNDACINTMTVKQIRLSNLCGSAEIEEADKLSYHNAVAVKSQFYVGLEKPVGNLKELLLKSEVSVVGVHCMQGCGKTTLALALCDDPHIKDYFENVIFITVSQSPNLKQILETIWEKIVGRNAPEFQNVGNARIQLQQQLQKQSKRTLVMLDDVWSRADSEKLLFEAPGYKTLITSRDSSTIPRNHSTRLYQLPLLDHNDALSLFCYSAFGQTSIPSTADSNLVMKVQAECKGLPLALKVIGSSLQWERHISWETALKKLSKGEP…	822
RNL	TO_000992_T.1	RPW8	NB-ARC				RPW8 NBS	AATAATAGACATTTTTTAATTGTTTATCTGCATTTGAATCTACTTTGGCTATTTAGCGGAAGCAGCCCAGAAGTTGTGGCACTCATGTTTGTAACGCCTGATTTCTATGAAGATTGTTTGAAACAGCAGGAGAAAGATCAGAGAAATTCTCCAACAAACTCTAGGTGGGTAACCTACTTTGAAATTTATGGATTTTCGGAACATCATTTCAATTTCTGTTGTCAAGCAAGTTACAGGGCAGATCACATGAAATTGTGTAGCGTGTACTTTTCTGCTGTGGAAACGACAAGGAAATTGGACATTAAGAACGAAATAATTGTGAATGTACCTTTCTGGTCCTCCAATTTGAACTTAATTTAAGTTATATCACATCGCTCCAGCATGTACCAACGATTTGTC…	1879	MMDSLFCKNLCNRLDSLVKELNPVVKQICVLDSQAPKQQKDPTFQKFLGNLKRAAELVNICENVSPLNVFLRWRYASQMLKLEKDINDYMSNYIPAAMLMDMKKLASDLKDAWDAHSKLVESVTDLRLMMNGTIFKQASKLTNDPHENTLMLNWSEGYPDYTASCKGSPEKPKVLVGLEKSICNLKEILLHKEVSLVGVHCIGGGGKTTLSLALCDDSEIEEFFGNNVVFITVSQSPNLKGVLETMWEKLIGTRKPEFQNAEDAHIQLKQQLLRQSKPTLVVLDDVWSRADLDKLLFEAEGYKTLLTTRNYSIVPNNSSTRLYRLSLLEPNDALSLFCFWAFGQTSIPITADENLVKQVQAECRGLPLALKVIGSSLHGEPRPIWERTKNKLSKAEPIS…	448
RNL	TO_006106_T.1	RPW8	NB-ARC				RPW8 NBS	AGTAAAATAAACATGAATTTCACCAATACACCACAACGCATTTTCCATTCATTGATTTTGAAATCACTAGTTTTAATTGAAACTTCTGATCGGGAACTTTTCACTTCCTAGATGCGAAATAACGTGCTCTTGTATACAGGGTGTTAGAAGATCGAGAACTAAATTTTCAGCTGCGAAAGTATCATGCAGATAATCAGCAAGACTATTTCCGACAGGCTCGATGCTGTGCTGAAGCCTCTAGTTCCAACAATTCAAGAGCTATGTGTGTCTGAAAAAAATTTGCCCAAAGACCAGCAAAATCCCATCTTTGAGCAGTTCTACGGACTTCTCATAAGAGGTGTCGATTTGGTTAAAAGATGTGAGAATACCAGCTCTTTTAACTTGCTTCTTCATTACAGG…	2952	MQIISKTISDRLDAVLKPLVPTIQELCVSEKNLPKDQQNPIFEQFYGLLIRGVDLVKRCENTSSFNLLLHYRYTLQILKLEEKINGLMASMPAHMLLDARRLMADFKRNYPLDAAEINRGMNESILKHASLLTNDPSQNSMMLQEMGSLDLFDSDKMMDDSTYFHNDSAPGKSQFCVGLEKCIGDLKGLLFKSEVLVIGVQCMGGGGKTTLALNLYDDPQIKGYFQNVLFITVSQSPNLKGILETMWDKIIGTKRPEFQNVEDARRQLGQQLLMQSRSTLVILDDVWSRANAEKLIFERPGYKTLITTRDGSTIPRSSSALLYQLPLLDQEDALSLFCFWAFGQTSIPSTADAHLVKQVQAECKGLPLALKVIGSSLRGEPRVAWESAKNKLSKGEPIS…	439
RNL	TO_006631_T.1	RPW8	NB-ARC				RPW8 NBS	GTTATATTGGCTGACAGCTCTACACAAATTCATCTTTTCATTTCAAAATATTCAATCTGCGTGCTCCTTTAGGTGGGTAGAAGGTGAGAATGATAGTGAACGTTAATTTTGTTGCCGCCATTGATATTTGAGTTCAAGCAGATTCCTGGCTAAGATCTTGTGAGTTTACAGGTCAGCAAGTTTCAAACTTCGGAACAGAGGAAAATAAGTAATCTGTAAGGATATCGCCTTTTATTTTTCTTGTTGATATATGCAAGATGGAGATTTTCAAATGTAAGAGTCTGAGCGCTAGAGTCGGTGCTCTGCTGAAGTTTTTAACCCCAGCCATTCAGGAAATTTATGTATCTGATCTGAAATTACCGAAGGATAAGCAAAATCCCATCTTTCACCAGTTTTACA…	1076	MEIFKCKSLSARVGALLKFLTPAIQEIYVSDLKLPKDKQNPIFHQFYNTLVRGAELVKKCENISTFNLPLNYRYASQILKLENEINGFLGLIPAYILLDTRILLAELKNNYPSEAADISRGLNDFIFTQASMLTNDPSQNTMMLQQMVLNDLFDSTEIVGDSGSYNHENGYGKSEIFVGLEKSIGDVKELLFNDEVSVVGVQCMGGGGKTTLALALCNNPQIKGYYGNNIFFITVSQSPNLKTILETMWEMITGKKKPEFQNMEDAHLNLKQQ	273
RNL	TO_010641_T.1	RPW8	NB-ARC				RPW8 NBS	GTAAAGCAACCTCTTTCCTCTTTCCTTCTTCCTTCATCCATTATAAGTTTAGTCCCAATGCATCTTTTTAATTGTCAGGTACTCGGCGTCCGACAAAAGCAGCTTTCCTTGACTTATGAAATTTCTTGGTCACATAAATCATGTGAATTACTATGAGCTGTCTCCTCATCGTGAGAGGTAAGCTATCTAATTCTAGATGAAATAATTAACAACTTTTTGGTTGCTTATCAAATTGGCCATGACAGAAGCAGCAGAGAAGGAGTGGCAGTCTTTTCTGATACCCAGTTTCAATAAAGACAGTTTTTAAAGGGAAGAAGAAGTATCACAGAAATTACCCAACACACTCCAGGAGGAAAACTTGTTTTGAAACTTATGGGTCATCAGTATATTTGAAACTTA…	2045	MDSLFCNNLRNRLNTLVKTLNPLVQNICVLDLQEPIHQQNPTFQKLLGTLIKATELVKKCENVSPLNVFMNWRYASQMLKLEKDINDYIHNHMPLAVLLDLRKLATDLKDAQDVQSELAEAAADLSLMMNDLIFKQASKLTSDPHENTLLLRWSEGYADKTASHNPSCKSSPGGGPNVLVGLEKSIWNLKEILFQEEVSLVGVHCMGGGGKTTLSLALCDDSEIKEYFGNNVVFITVSQSPNLKGVLQTMWEKIIGTRNPEFQNAEDAHIQLQQQLWRQSRPTLVVLDDVWSRADLDILLFEAKGYKTLLTTRDYSIVPKCSFTRFYQLPLLELNDALSLFCFWAFGQTKIPNTADEKVVKQVQAECRGLPLALKVIGSSLHGEPHPIWERAKNKLSKA…	467
RNL	TO_010747_T.1	RPW8	NB-ARC				RPW8 NBS	TATAGATATAGACATAGAGAGCCATTGCCAAGCACAAATTTAGATTGCTATTTAGCCATTGCCAAGCAAAAGGATCAAGCGTAGAGCCGTTGCTCTATAGGGATTCAACGTTCCAATTTCAGACCTTGATAATTTCTTTGAAGTTAAAGTTGTTCAATTTAAGATTTTTCTTATTTGTAACTGCTTTGTTCAAAAAAAGAAAGCAGGGAGCGCATTACAGAGCCGTTGTAGAAAGATACAGGTGCGAAGGAGCAAGTAGAGAGCCGTTGGGTTTTTTTAAAGAAATCCAACGTCTATTACAACGGACAATTCTTCCAGCATCTATTTCATGAACTCGACTGCACAGATTCTGCCATTGATGTTTGAATTGGAGTAAACTCTTGTTTAATGGTCATTATG…	1507	MMQMFSCKSQSVRVGGLLKLLTPAVQEICISAQNPIFHEFYNTLIRGAELVKKCEGISTLNLLLNYRYASQLIKLQKEIEGFMGVIPAHILLEARGLLADLKKDYPLEAADISKELDNSIFKQASMLTGDPCQNAKMLQKLVLDDLIDCTEMIEDSTSSYHGNGSGISQIFVGLEKPIGDVKQLLLNTEVSVVGVQCMGGGGKTTLALALCDDPNIKGHFGNNVFFFTVSQSPNLKGILENMWEKIVGKKKPDFQNVEDAHRHLEQQLLKLSKPTLVILDDVWSRASLEKLLFEGPGYKTLITTRDSSTIPRNLSTQLYQLPLLGHDDALSLFCFWVFGQTS	342
RNL	TO_014958_T.1	RPW8	NB-ARC				RPW8 NBS	GATCAAAGCTATATAGCAATAAGCAGCTAAAAAGATTGTAATTTCGCGAGGGACTTCTGAGATTAACTGAAATCTTTGACTGACAATTTTTGTTTTAGGAATATACAGAATGGAGTACTTCAATAGCAAGGTGGTGTGCGCTAGAGCCGATGCCCTGCTGAAATCCCTTATCCCAGCTATCCAACAATTTTGTGAATCTGACCTGCAATTACCCAAAGATCAGCAAAACCCCACTTTTCACCAGTTTTTAAACACTCTTATTAGGGGCTCAGAGCTGATGAAATCTTGTGAGAGCATTGGCTCTTTAAATGTATTTTGTAGACGTAGATATGCTTCACAGATACTCAAGCTAGAAGAGGATATCAATGGAATAATGAGTTCCATCCCAGTCCAATTGGT…	800	MEYFNSKVVCARADALLKSLIPAIQQFCESDLQLPKDQQNPTFHQFLNTLIRGSELMKSCESIGSLNVFCRRRYASQILKLEEDINGIMSSIPVQLVSDARNLITALKDMYKELQPPDISSTLNNMILQQVSLGNLCQSTEMEESDKWPNLSNFPVKSRFYAGLEKPVEDLKELLFKSEVSVVGVHCMGGGGKTTLVSALCNDPHIKGYFGNVHFITVSQSPNLQEIIET	230
RNL	TO_016152_T.1	RPW8	NB-ARC				RPW8 NBS	AGCAGCAAAGAGTTTTACAAGTACTGTGCAACGCGGAATGCTGATGCCTCTTGATAAGACAAGCAGCAAAGAGTTTTACAAGTACTGTGCAACGCGGAATGCTGGGGCCCTGATCGTTTTCCTGTAGAGCGCCGTCCACATTTATATACATATTCTCTGTATCGGCTGGATAGACAAGAAAAATTTGGTGCACGCTAGTGGGCACTTGCACTTATCTCCGCATATTTGTGTGAGTGGGCACTTGCACTTATCTCTGCATATTTGTGTGAGATCAACCCAAGTGATCAGACTGTAAGAGAGTTGGGTGTAAATGGTGGATCTTGTGACCCAATCCATCGTAGGTGCTGTTGCCAATGATCTGTTATGGTTGGTGAGAGATGCCGTAAAGAAGAGCTATAA…	1274	MVDLVTQSIVGAVANDLLWLVRDAVKKSYNCKHYCKRLEKALEEILPLLNEVMNTGSEEISHHRQNQLRDLYTRLKIGTELVDSCSKVKRYNLYKSYKFAKKILALERYIINYHAKLGWLHNMCDMQLLRLSMKEGLENIQVNIATREPQQPQLMIIDSMIRLQIDEEIPNHIPQIPELPESPVGLEISIDELWKRLSPEDVSHVAVKGMGGCGKTTLAIALCADPKIKGHFKDRIVFETVSQSPNLKVTIERLWDKIVRCQRPAFHNDEDAHMQLQQRLNQMKFGPTLVVLDDVWKKHHLEKLLFKADGYKTVITTRDSP	321
RNL	TO_025093_T.1	RPW8	NB-ARC				RPW8 NBS	GTTTGAAATACACATCTACACTTTTGAAATTTTGAGAGTTACTGAGTTCTTATATATTAGAGTTACTGAGTTCTTATATATTTTGCGAAATCTTTTTTGAGAGTTACTGAGTTCGTATATATTTTAGTTACTGAGTTCTTATATATCTGAGTTACCGAGTTCTTATATGTTTTGTGAAATCTTTTATTGAATTTTTATTTTAGCAATATATAGAATGGAGAGTTTCAATAGCAAGGTTCTGTGTACTAGAGCCAATGCCCTTCTGAAACCCCTTATCCCATCTATCCAACAACTTTGTGCATCTGACTTGCAACCGCCCAAGGATCAGCAAAACCCCGCTATTCACCAGTTTTTAAAAACACTTATTAGGGGCGCAGAGCTGGTGAAACATTGCGAGAG…	1429	MESFNSKVLCTRANALLKPLIPSIQQLCASDLQPPKDQQNPAIHQFLKTLIRGAELVKHCESISAFNVFRRCRYASQILKLEEEIDGVMGSIPAHVKLDARNLIAVLKDLYKELKPPDLSRTLNALIQQQMSLGNLCQSTEMKEANNCSYLSNVPVKSRFYAGLKKPVGDLKELLFQSEVSLVGVHCMGGGGKTTLALAICNDPHIKGYFENVHFITVSQSPNLKGIIETMWEKIVGRKKPEFQNVEDARLQLRQQLFTQSKRTLMILDDVWSRAHLEELLFEAPGYKTVVTTRDSSTIPQNPCTRQYQLPLLGHEDALSLFCFSAFGQTSIPSNADANLVMEVQAECKSLPLALKVIGSSLNGEPRMTWLNAKNKLSLGESISSDHEGGLFSCLETSI…	405
RNL	TO_030082_T.1	RPW8	NB-ARC				RPW8 NBS	CTCGCTTCTTTACGTCAATTTCGTTCAGCTCTTGTTGCCGCCACTGATATTTGAGGTTAAGCAGAGTCCTGGCTAAGAACTTGTGCGTTTGCAGGTCAGCAAATTCAAACTGTAGAACAGAGGAAAGTAAGTAGTCTGCAAGAATACCTTCTTTTATTTTTCCCTTTGCTATATACAAGATGCAGATTTTCAGTTGTAAGAGTCTGAGCGTTAGAGCCGATGCTCTGTTGAAGTTTTTAACCCCAGCCATTCAGGAAATTTATATATCTGATCTGAAATTGCCCAAGGATAAGCAAAATCCCATCTTTCACCAGTTTTACAATACACTTGTAAAAGGCGCCGAGCTGGTGAAAAAATGCGAAAATATAAGCACTTTCAACCTGCCTCTAAATTATAGGT…	895	MQIFSCKSLSVRADALLKFLTPAIQEIYISDLKLPKDKQNPIFHQFYNTLVKGAELVKKCENISTFNLPLNYRYASQILKLEKEINGFLGLIPAHILLDIRVLLAQLKNNYPSEAADISRGLNDFISKQASMLTNDPSQNTKMLQQMNLDDLFDSTEILGDSGSYIHDSGYVKSQIFVGLEKSIRDVKELLFNDEVSVVGVQCMGGGGKTTLALALCNDSQFKDYFGSNIFFITVSQS	238
RNL	TO_015440_T.1	RPW8					RPW8	CCAGGCAGGTGGAAGAATAAGATGCGGCAAACAGTCTTTCATTCGCTTTTTGATATAAATTTGACCCAAAATATCTGACAAAGGAAACATTAAACTATTTTCCTCTCTCGTCCCCGTTTCAATTAATCAACGACTAGTCAAGTTCTTTGCACAGAGAAATCCGCGGCTTGAAACGAAGGGGGCTCACAATTGAAGGGCAACGTCTATGCAGCACCCAAACTGACATATTTATACCGACACATCATAATACCGATACATCAACGGCTCTCTCCCCGCAAGGTGCCCGTTGAACGATAATAATACCGTTGTCGATTTGCTTTTACCTTCGGACATAACAGACACTTGTAAGTATCCGTTGATGCGTCTTTGCGCTTTCCCAGAAATCCAGTTGTCCGCTCG…	1140	MESFNSKVLCTRANALLKPLIPSIQQLCASDLQSTKDQQNPAIHQFLKTLIRGAELVKHCESISAFNVFRRCRYASQILKLEEEIDGVMGSIPAHVKLDARNLIAVLKDLYKELKPPDLSRTLNALIQQQMSLGNLCQSTEMKGNERG	148
RNL	TO_021132_T.1	RPW8					RPW8	AAGCTATCTAATTCTAGATGAAATAATTAACAACTTTTTGGTTGCTTATCAAATTGGCCATGACAGAAGCAGCAGAGAAGGAGTGGCAGTCTTTTCTGATACCCAGTTTCAATAAAGACAGTTTTTAAAGGGAAGAAGAAGTATCACAGAAATTACCCAACACACTCCAGGAGGAAAACTTGTTTTGAAACTTATGGGTCATCAGTATATTTGAAACTTATGGGTCATCAGTATATCATTGCTATTAATGTTATGAGGTTGGTTACAGGGCAGATCACATGAAATTGTCTAGTTTCTGTACCTGTACCGCAGAAATAACCAGGAAATAAGAAGAAAAAGACACGGTAAGCTGTATATGTACCTTTCTTGTGCCCTACCTATGTACTTTTATAGAGTATA…	887	MDSLFCNNLRNRLNTLVKTLNPLVQNICVLDLQEPIHQQNPTFQKLLGTLIKATELVKKCENVSPLNVFMNWRYASQMLKLEKDINDYIHNHMPLAVLLDLRKLATD	107
RNL	TO_033844_T.1	RPW8					RPW8	CACATATCGATGTACTATTGAATTGACATTTCCTTGCAATTGCCTCTGCTTCATTCTGCTATTTATCATATCAGCTACTGTTGGTAGGAAAGCAGTTTGACAATGGAGGATATTGCCTTGGAGCTTGGGTTGAAAGGGATTTGGAAAGGCAGCGTATTCATTTACAAAGGCTTGCGCGGTTCTGATTGTAAGAGACTCGAACAAATTGTTAATAATTTGTTGCCCATCGTCACAGAGATATGTGAATCGAGTTCGGAATCGTCATCAAAGTTATCACTCCAAAAGTTCAAAGAATTCCGCGACAATCTTGTGGAGGTGAATCAGCTGGTAGCAGAACACAAAACAACTCGCAATCTCGTCCTGAAAATCCAGATCAACGACCGCGTTAAGAAGGTGGAG…	571	MEDIALELGLKGIWKGSVFIYKGLRGSDCKRLEQIVNNLLPIVTEICESSSESSSKLSLQKFKEFRDNLVEVNQLVAEHKTTRNLVLKIQINDRVKKVEKSINEFIQNDLQIVMARAQDHLSTQLGIVRALQDDMLNAEVHLSTQLEIMNEGMETV	156
RNL	TO_011460_T.1	NB-ARC	LRR				NBS LRR	ACCAACTCAACGCATATGAAAATCTTTTGACCTGTAACCACCTGTGAATTTCATGGATGCCACCATATACTTGCATTACACCTTCTTGGAAATCCAGTATTCAAATAGAGGAGGATTGCACGTGTGTTGTTCCTCGAGATTCTGAGTTTAATGTGGGGTTGGAGAAACATATTGAGCATTTGAAGGGACTTTTGATACAAAATGAGTTGTCAGTTGTTGTGGTGCAATGCATGGCAGGTGGAGGTAAAACCACTCTGGCACTGGCTCTCTGAAATGATCATCAAATTAGAGAATACTTCGACAACAATGTGACTTTCATCACTGTTTCACAGTCTCCAAACCTGAAGGGAATTTTGGGGACCATATGGAAGAAGCTTGCAGGAAGGAAGAGACAAGAAT…	2435	MAECDGLPLALKVIGRSLHRKSPEAWERARAMISERDCISDYYRKGLIRLLEITIDSLDDIAKECFQDLGLFPEDRKICADALLDIWVYVRNLQWHNAFAILSELASKNLLNLTSISGGAISNKNTSELYFSQNNVMRELALHLGCQDSVVYKKRLVMPRKEQILSHKIELLNGTTFYAQLLSVHTGPMEENYLKEMNFPEAEALLLHFTSTECLLPPFLNSMKNLKCLMVFNNSTKIGTIKGLDILSTLRQLKSVRLERLIALPATQKESKALSNIEKLSLSLCEGFEYTSIFNNVSVRDFNLDHSSNLEEVPLSFCYMPSAQMWSITNCHRIQKLPYDLGNLSSLKMLKLTALAGLKELPSSIGKLGQLESLDISFCEALKELPEEIGQLKKLNEID…	459
RNL	TO_017021_T.1	NB-ARC	LRR				NBS LRR	CCCGAATTGCCTGAATCTCCAGTAGGTTTGGAAATTTCTATTGATGAGCTGTGGAAGCGTCTGTCCCCCGAAGATGTCTCACATGTTGCAGTGAAAGGAATGGGGGGCTGTGGCAAGACCACTCTGGCAATAGCTCTCTGCGCTGACCCTAAAATCAAAGGTCACTTTAAGGACAGAATTGTTTTCGAAACAGTATCGCAGTCCCCAAATCTCAAGGTAACTATCGAGAGACTGTGGGATAAGATAGTTCGTTGCCAGAGACCTGCTTTTCATAATGATGAAGATGCCCATATGCAGTTGCAGCAAAGGCTTAATCAAATGAAATTTGGGCCAACTTTGGTTGTGCTGGATGATGTCTGGAAAAAGCATCACCTTGAGAAACTGTTGTTTAAAGCAGAC…	2312	MGGCGKTTLAIALCADPKIKGHFKDRIVFETVSQSPNLKVTIERLWDKIVRCQRPAFHNDEDAHMQLQQRLNQMKFGPTLVVLDDVWKKHHLEKLLFKADGYKTVITTRDSLVEANCQYNLQLLREADALSLFCFWAFRQQTFPETVDQNLVSQVIAECKGLPLALKVIGSSLCDKPPAVWRDAINRLSQAESISDYHKDGLLSCLKTSIDILEGEVHECFLDLGIFPEDRKNSVAALLDLWVYVHELDWEAGYRNLTELNSRNLLSIVNSPMDDFGNMCGSSFELFIQHDVLRDLALNLTREKDTINMRRRLIMPRREKSVPRIWKRHADSPFNAEIVSFHTGMMNEEDWCYMNFPRAEALVLNFSASEYFLPPFLQTMHKLKVLVIVNYNSKRATLK…	621
RNL	TO_021467_T.1	NB-ARC	LRR				NBS LRR	CTGGATTCTGTGAGCGATGGAGTCGAAGCTGTGCGCAAAGGAGTGGAAGCTGTGCGCGGAGGAGTGGAAACTGTGCGAAAAGCGGTGGAAAGTGTATGTGGACGGGTGGAAAGTGTGGGTGAAGCCGTGGAAAGTGTACGTGATGGGGTGGAAACAGGGGTCCAAAGTTTGCACGATGCGGTAGAAACTGTGCATCAAAAGGTAAAGAATTTAATTTGCAAAATTGAGGAACAACACGGTGAGAGATCACAGGAGGATGAGAGCCTGTGCGGCACCCCAGATACGCCGAGCGGATTTCTGGGTTTTGATAAACATGTAATGAATTTGAAGAAGTTTTTGTTGGAGGATGGAGTGAATGTGGTAGGAGTTACAGCCATGGGTGGTGCGGGCAAATCCACG…	2237	MNLKKFLLEDGVNVVGVTAMGGAGKSTLAKAVCKDDKIREYFKQRVIYIVASETPDLLDILREMWRNIVGGSEPYFTNVEDAHNKLDSQIKSLKKPTLVVLDNIWSKVHLKELLFEEKHYRTLVTTRNKCVIPKGPKTQIYDLPSLQPEYALSLFCLCAFGKPSIPISRDRELVLKVQQECNGLPLALKVIGSSLYGESDSVWEEAEKRLSAGEPFKDDHKDFVLNTLKTSIDALEENEKQCFLDLGAFPQRKAIPAKALLDIWVYVRRMNTDQADMLLWKFAERHLLDLRKNPGNTENTDDCMDAYSFSQHDVMRDLALYLANQDNGTRCRRLFMPKMENCFPPDWEADRVRSSKAQIVSIHTGAMKDTDWPKMEFSEVEALVLYFNASEYCIPTFLN…	625
RNL	TO_024374_T.1	NB-ARC	LRR_4				NBS LRR	TTTTGTTCCAAAACGAGGTGTCGGTCGTTGGCGTTCATTGCATGGGAGGTGGTGGTAAGACTACTCTCGCATTGGCTCTGTGCAATGATCTCCAAATTAAAGATTATTTTGACAACAATGTGATTTTTATCACGGTTTCACAATCCCCAAACCTAAAAGGAATATTAGAAACTATGTGGGGAAAAATAGCTAAGAGGAAAATACTAGAGTTTCAGGATGTGGAAGATGCACGGATAAATCTGCAGCAGTTGCTTTCGAAACATTCAAAGCCCACTCTAGTTATTTTGGATGATGTTTGGTCTAGTGAAAATTTAAAAGAATTACTATTTGAAGGTCCGACATACAAGGCTCTCATAACCACCAGAGACAAGTCCATCATCTGCAAAACTCCCTCTTCAC…	2058	MGGGGKTTLALALCNDLQIKDYFDNNVIFITVSQSPNLKGILETMWGKIAKRKILEFQDVEDARINLQQLLSKHSKPTLVILDDVWSSENLKELLFEGPTYKALITTRDKSIICKTPSSQLYQLPLLGTEDALSLFCFSAFGQKSIPSNVDVNLIKEVQEECDGLPLALKMIGSSIHGEKRAKKIPEREYISDYHRKGLFRLLQTSIDSLDDVAKECFLDLGLFPKNRKICVDALLDIWVYVRKLQRHDAFDILSEFASKNLLNLTSNQRGGASVSYENAAELYFSQHNILRNVALDLGQQQNIVHSKRLVITRKDCSLLAKQEFLNNRAFDTQLLSILTGSMEENDWYDMAFPEAEALLLLFTSTNCFLPPFLKSMKKLKFLMVCNCGTKRATIKDLD…	611
RNL	TO_011205_T.1	NB-ARC	LRR				NBS LRR	CTTCTGCATTTAAAAGTAATTTGATGGACGGAAATGTCTGAGCAGAACAACGCCCTTGTGAAGGCAATACTTGGACGCGGCTATAGGTCTGGTAAGCGTTTCCCGGGTGACACCGGGAGAGACTTTTCTTCCGGCCCCCGGGGGAACTTTTCTAAAGCCACGGATGGCTGACCTGCGCTTTCCAAGTAGAATGGAGTGTGTGTATAACTATCCAATCTCATTGGCGCTGACAGAAATCTGTCTGCAAATCCAGCATGGAGGCCATCGTTGTGGGTGCTGTGGTTGGAGTAGCGTTTCAAGAGGCCTCCGCAGCTATGAAGAAAGGAATTCCTTACATAATTAGGGTTTTCAGCAATTCTGCATGTAAGAAGCTCAAGGAAACCTTGAATGGAGTAAAGC…	2954	MALDVMKLANDSKRLKILTEDVKDIACKIDAHTQENSLFCRKIIENSGANVEQTEWRLCVPNMPSFLVGLDRLIEQLKELVLDTNVSLVGVTGMSGIGKSTLASALCHHNQIKEHFKKRVIYITVSKSPKILDIIEKMWEIMVGCPKPGFKNIEEARNQLQYQITSRRNQPTLVVLDDVCSRSHLQKLLFEGEHYKSLVTTRDVNVICKQHNARVYQLPFLEEDHAQSLFCHYAFGQLTIPGSHDEELVKQVQAECKGLPLALQVIGSSLRDEPSPVWQIAKNKLSRGETISSYHEEELHERLKTTSIDVLEDDAKQCFLDLAAFPQGSTISANALLDIWVYVRGMDWDDAFMVLWKFAGRCLLELKRDPWCPGITHGCAYGLSFSQHDVMRDLALYLV…	716
RNL	TO_012568_T.1	NB-ARC	LRR				NBS LRR	CGAACAATAACCTTCTTGTACCAGAGGAAGCTTCCTCTGTAGAAACTTGGTCAGAATGAGTTCCGAATTCCAATTATCCCCTGTCAAATGCATGCGATTTAGTGGGTAAGAGATTGTAAAGAAGCTTCCTTTGTTCCAATTGCTTTTTCTCCACGCACAAGAATGGTTCCTTGCAGCAGTTATCTTCCCTCCATTGCTTCCTGCTTTCCCGTAACACAGACAAAATGAGGGTGGGACAACTGTGTCAATTATTGTGGCCAATGATTCAACCAGTGTTTGTTACACTGATTGTTGAAGGAATTGCTCAATGGTTATTCTCGTATGCAAGTAGGGTTATCCTATGGATTCTCTCGTGTGCAATAAGGATTTTCTCTTACTTTGGAAAATTGTGGAACGAGC…	2767	MRVGQLCQLLWPMIQPVFVTLIVEGIAQWLFSYASRVILWILSCAIRIFSYFGKLWNEHGFSLQSSSSRRRIKISNITVPEPPIPELPISESYIPESLDTEPQIPELPNNPMGLVDQVRELKRRLFEYGFNKVGVSAMGGSGKTTLAAALCWDPQVKKHFGNKIIFQKVSQFPDIKKILERIWVGITGAPPMPNFQSTQDGRRRLKELLSSKESQNILVVLDDVWREDHLKELLFEAEGYKTVVTARHIYKWLDNTYDLPLLGEKDALSLFCYEAFGQKSIPDKGYDKALVKEVAGKCQGLPLALMVIGRSLYKENDNAYWEHARDKLSEGGPIDKAHEVEVLKLLEVSIEMLDDDMKQCFLDCALFPGVKKVPVDTLFDIWIYHHNLKQSHARKNLLE…	749
RNL	TO_015224_T.1	NB-ARC	LRR				NBS LRR	CAAAATCTTAACCTGCGTAGATGAGATACTTTGATGGGAGGACAAGGGAAGCTTTTTAAGCTCGATACAAACTTGGTCAAAGAGTTCAGTCCAGTTGTACCCTGCCAAACGCGTAGATTGCACATGGCTTAGAGAATGGAAAGGATTTTCCGCTGTGCTCCAATCGCCTCCACTGTCACATAGAAGTAGTTCACGAATAGAGGCAAACTTTACTAAACATCTGCACCATTGTTGTCTCAATATCATCCCTCTATTGGCCCTTCCTCTCACGTAACACTAACATAATGTCGCTGGAAGAATTGTACCAATCAGTTACAAACAGAATGTTTCTGAGAGGATTGAATCAATTATGGCTAGCTGTTGCACTACAGATTTTAGCACTGATTGTTGAAGGGTTGG…	2825	MSLEELYQSVTNRMFLRGLNQLWLAVALQILALIVEGLARWLLSFASRVFLGIFSFARWIFCCIGKFCSRRGSSFQPSSSRTSLPIPEVTLPEPSLSELSLPELPNNPVGLGHQVWELKRRLFERNFNMVGVSAMGGSGKTTLAAALCRDPQVKEHFGNKIVFQKVSQSPDILNILEGIWMGITGARPVPSFQSIQDGRRRLKEWLSSKEPQNILVVLDDVWPQDSSLKNLLFEAKGYKTVVTARHTFRWLDDTFDLPLLGEKDALSLFCYEAFGQQSIPDRGYNKTLVKQVAAKCQGLPLALVVIGRSLYKMSDNAYWEHARDKLSEGGQIDRAHEEGVLKSLAVSIEMLDDEMRQCFLDLALFPGVKKVPVDMLFDIWIYAHNLKPSHARRNLLELE…	751
RNL	TO_019018_T.1	NB-ARC	LRR				NBS LRR	GCTTCCGAGAACTCAACTTCTTCGCCTATAAAATTGCCTGAGCTATGCCTTCAAACTTTCCAACGAGAGAAAGATCAAAGCTATAGCAATAAGCAGCTAAAAAGGTTAAAATTTCGCGAGGGACTTCTGAGATTAACTGAAATCTTTGACTAACAATTTTTGTTTTAGGAATATACAGAATGGAGAGTTTTAATAGCAAGGTTGTGTGCGCTAGAGCCGATGCCCTGCTGAAATCCCTTATCCCAGCTATCCAACAATTTTGTGAATCTGACCTGCAATTACCCAAAGATCAGCAAAATCCCACTTTTCACCAGTTTTTAAACTCTCTTATTAGGGGCTCAGAGCTGATGAAATCTTGTGAGAGCATTGGCTCTTTAAATGTATTTTGTAGACGTAGAT…	2578	MIPISKGIIETMWQKIVGRKKPEFQNVEDARIQLKQQLSTQSKRTLMILDDVWSRAHLEELLFEAPGYKTVVTSRDSSTIPQNPCTQLYQLPLLGHKDALSLFCFSAFGQTSIPSTEDANLVMEVQAECKGLPLALKVIGSSLNGESRMVWLNAKNKLSQGQSISSYHKEGLFRSLETSIDFLDDLGRECFLDLAIFPENKKICANALLGIWVYIRKLEWQDAFIMLLELASKNLLNLISSPGSQATISYGNASELYFSQHDVMRDLAIHLGSQDSIVHRKRLFMPRKELSLPGEWGEMLNDGHAQVVSIHTGSMAENQWYEIDLPETEVLVLHFSASKYFLPPFVKTMKKLKFVMLSNLNSKRATVEGLDALSSLTQLRSVRLEKLDVPTILGQVKVI…	584
RNL	TO_021767_T.1	NB-ARC	LRR				NBS LRR	TTTACCAGTTTCAAACTACGGGTTCAGGTTTTCTCGACAATTCTGAAATGGCGGATGATTTCACGTATTCTCAGGGCGATAATGTTTCTGAAAAGACGCAGTTTTATGTGGGGTTGAAGAGACCTATAGCGGATTTGAAGGGGCATTTGTTCCACAGCCAGGTGTCGGTCATCGGTGTGCATTGTATGGGTGGTAGTGGGAAGACTACTCTTGCTTTGGCTCTCTGCAATGATCTCCAAGTTAAAGATTATTTTCACAATAATGTGATTTTTATCAGAGTTTCACAATCTCCAGACCTAAAAGGGATATTAGAGACTATTTGGGAGAAGATAGCTGGAAGTAAAATACCAGAGTTTAAGGATGTGGAAGATGCACACGCAGAGCTACACCAGTTGATTT…	2158	MADDFTYSQGDNVSEKTQFYVGLKRPIADLKGHLFHSQVSVIGVHCMGGSGKTTLALALCNDLQVKDYFHNNVIFIRVSQSPDLKGILETIWEKIAGSKIPEFKDVEDAHAELHQLILNQPKPILIILDDVWSEKSLEKILFEDSGCKTVITTRDKSTIPTNPSTQLYQLPLLGPKDAFSLFCFWATGQTSISSDTDANIMQEVQAKCDGLPLALKVIGSSLHGESQEAWKKKLSKGEYISDYHKKGLFRSLQTSIDYLDDLSKECFLDLAIFPKDTKICVDALLDIWFYVRKLQNNDAFAILSELANKNLLKFTSKSRGSTTISYENASELYISQHNVMRDLVSYLAHKDNAVHSKRLVITRMECGLLSAGELINESALDTQILSVLTEPMEENHWPD…	662
RNL	TO_023066_T.1	NB-ARC	LRR				NBS LRR	CTTGTATATATATTAAGCTGCCCACAGGCATGCCCAATATTCAGAAGTTATCAATCGCAACGACAATCTTAGAAAAACTGGCTTCAGTTGATATGGTTGAAAGCAGTGAAATGGTAGAGGATTTTGGAGTTTCTTGCAGTCCTGGAAACTCTCAGTTTTGTGTGGGGCTGAAGAGAAGTATTGAGGAATTGAAGGGGCCTTTGTTGGAGAGAGATGTGTCTGTTGTTGGCGTTCATTGCATTGGAGGTGGTGGGAAAACAACTCTCGCGTTGGCTCTGTGTAATGATCCTCAAATTAAAGGTTACTTCAAGAATAATGTGGTTTTTATCACTGTATCCCAGTCTCCAGATCTCAAAGGAATATTGGAAACTATGTGGGTGAAGATTCTGAAAAGAGATA…	2245	MPNIQKLSIATTILEKLASVDMVESSEMVEDFGVSCSPGNSQFCVGLKRSIEELKGPLLERDVSVVGVHCIGGGGKTTLALALCNDPQIKGYFKNNVVFITVSQSPDLKGILETMWVKILKRDKPKFQNVEDGHIQLQQQLLMQSEPTLMILDDVWSKEVLDKLLFEGTQYKTLITSRDSSIIPKTFSTEVYQLPLLGEHDALSLFCFWAFGQSSIPNSIDENLVKEVLEECRGLPLALKVIGSSLNGKTHVAWERAKNKISNGETLSNYHEEGLLRCLKSSIDSLDDVVKECFLDLALFPKGRKICVDALLQIWVNIRKIEWQDAVDILFKLARRNLINLSNNQRNKRTLSYGNASELNFSQHDVIRDLSLYLGYHDNLEHRKRLLMLRREHDILEEW…	688
RNL	TO_025248_T.1	NB-ARC	LRR				NBS LRR	GCAGTCCCCAAATCTTAAGGGAATTATAGAGACGATGTGGGAGAAGATTGTTGGAAGGAAGAAGCCCGAGTTTCAGAATGTAGAAGACGCACGCTTACAGCTACGGCAGCAGCTTTTCACTCAATCCAAGCGAACACTGATGATATTGGATGATGTCTGGTCCAGGGCTCATTTGGAGGAATTACTATTTGAAGCGCCAGGGTACAAGACTGTTGTCACAACCAGAGACAGTTCCACGATCCCCCAAAACCCCTGTACTCGACAGTATCAGTTGCCATTGTTGGGCCACGAGGATGCTCTCTCGCTTTTCTGCTTCTCGGCGTTTGGACAGACATCAATTCCAAGTAACGCAGATGCAAATCTAGTCATGGAGGTTCATGCTGAATGTAAGGGCTTACC…	1857	MWEKIVGRKKPEFQNVEDARLQLRQQLFTQSKRTLMILDDVWSRAHLEELLFEAPGYKTVVTTRDSSTIPQNPCTRQYQLPLLGHEDALSLFCFSAFGQTSIPSNADANLVMEVHAECKGLPLALKVIGSSLNGEPHMTWLNAKDKLSLGESISSDHEGGLFSCLETSIDFLDDDGRECFLDLASFPENKKICADALLDIWVYVRKLERQDAFIMLLDLARKNLLNLISSAGSQATISYGNASELYFSQHDVMRDLAIYLGRQHSIVHRKRLFMPRKELSLPGEWLETLNDRPCNAQVVSIHTGSMAENQWYEMNFPETEVLVLHFSASKYFLPPFVKTMKKLKFVMLCNLNSKRATVEGLDALSSLTQLRSVRLEKLYAPTILEQIKVIQKLDKLSLS…	575
RNL	TO_033011_T.1	NB-ARC					NBS	TTCATGGACAACGCAATCCTGGCAAACATGTTGCTTCCATTACACCTTCTTGGAAATCCCGGCGAAGGTTCATTGCATGTCTATTACTTATACAGGAAAAATCTTGATAGAAGAATATACAGAGTAAAGTTTGAAATTGCAGATAAATTTAATTGTTTGTAGGAAGCTCAACAAATGGATTCAGTTCATTTAATTGACAGTATTGAAATGGAGGAGGATTCAGCATGTGTTGTTCCTGGAGACTCTCAATTTTATGTGGGGATGGAGAAATGTATTGGGCATTTGAAGGTGCTTTTGATACAGAACGAGGTGTCAGTTGTTGGGGTGCAATGCATGGCAGGTGGAGGTAAAACCACTCTGGTACGGGCTCTCTGCAATGATCATCAAATTAATGAATAC…	1247	MDSVHLIDSIEMEEDSACVVPGDSQFYVGMEKCIGHLKVLLIQNEVSVVGVQCMAGGGKTTLVRALCNDHQINEYFDNNVIFIAVPRSPNLKGILGTIWEKLSGRKRHEFQNLEDAHVQLRQFISTQMKKTLLILDDIRSREDLEYLLFEGPGFKTLITTRETSIIPLTLSAQVYQLSLLCQEDALSLFCFWAFGQTSIPSTANENMVKEFVTECGGLPLILKVIGSSLRGKSHEAWERARESFSKGECISDYKKKALIRLLEITIDSLHDVAKECFQDLGLFPGDRKFCADALLDIWVNVRNLQWHNAFSILSELASKNLLSLTSISGNRVSTSKRNTSELYFSQNNVMRELALRL	357
RNL	TO_034173_T.1	NB-ARC					NBS	GTCGTTGGAGTGCAGTGTATGGGAGGAGGTGGCAAAACCACATTGGCCTTGGCTCTCTGCAATAATCCTCAAATTAAAGGTTATTATGGAAACAACATATTTTTCATCACAGTTTCACAATCCCCAAACCTTAAGACCATTTTAGAGACCATGTGGGAAATGATAACTGGGAAGAAGAAACCCGAGTTTCAGAATATGGAAGATGCACATTTAAATCTAAAACAGCAGCTTCTGAAACAATTGAAGCCAACTCTGGTGATTCTGGATGATGTCTGGGACAGAGTAAGCCTGGAAAATTTGCTTTTTGAAGTTCCGGGATACAAAACCCTCATCACAACTAGAGACAGTTCCATTATGCCAAAAAACCCCTCTACTGAACTGTATCATTTGCCATTACTG…	682	MGGGGKTTLALALCNNPQIKGYYGNNIFFITVSQSPNLKTILETMWEMITGKKKPEFQNMEDAHLNLKQQLLKQLKPTLVILDDVWDRVSLENLLFEVPGYKTLITTRDSSIMPKNPSTELYHLPLLGQEDALSLFCFWAFGQTSIPCTADANLVKEVQAECKGLPLALKVIASSLHGEPPVVWEIAKNKLSKGQPVSDYHKEGLLKCLETSVDLLDDVVR	221
RNL	TO_037643_T.1	NB-ARC					NBS	AAACAACATTATGTCATTGTTTGTTTTCCCTTTTTGTCACAGTTTTGACATTTACACTGAGTTGTGTGGTTACAGGTGCAGCAACTATGTATCACAGCGTACGATGGAAAAGTGCTCCCGAATTTTGTGCTTAGATTAGACGGAATTGGAAAGATAGAGGTGCTTTGAGGAGGGAGTACTATACATTGAGGTTTCAGAAAGCCCAGACTGAAGATCATGTGGAGAAACATCGTTGGTAGGCCGGTACCTGATTTTACAAATGTTGAGGATCCACATAACCTATTACAAAGGGCGAATAAAGTTAAGAAATCAACCAGTTCTGGTGGTATTGGACGACATTTGGTCGAGGAACCACCTAGAAAAACTGTTATTTGAAGGGACGGCATACAAGACTCCAGT…	1539	MLRIHITYYKGRIKLRNQPVLVVLDDIWSRNHLEKLLFEGTAYKTPVTTRDKELVIKVQQHCSGLPVALKVIGSSLYGESHSVWERAEKCLTAGELFKSFIRNILETSIDVLDGNEKQCFLDLGAIPQGKAIPAKALRDIWIYARGMKSSQADMLLWKFAIRHLLDLKKNPSGRREEDGRTLCMCYYSLRECATAIPQGKAIPAKALRDIWVYVRGMKSSQADMLLWKFAVRHLLDLKKNPSGRREDDGRTLCMCYYSLWVFTTNGNCTCSTWSLFFHF	279
TNL	TO_016863_T.1	TIR	NB-ARC	LRR_8	LRR_4		TIR NBS LRR	GACCACTTGCCATGTGATCTTGAAACAAAGTAAGTCGTGCAGAGAAAAACATACCTTCCTGTCTACCTACCCGCCTACTTTTCTTAACACACTCCTGCTTGAAAGCTTTCAAAATTTCTAATAGTTTTATCAAAATCTAGATCAGTCTGAGTTATATTTTTCATCTTTCCTTGGCCCTTCGACTTCATGGCGTCTTCCTCCTCATCTCACAACCGTTCTTTCAGTGATTTTCAAAGGGAAATGCCTGCTGCATCTAAAAAAGTATATGATGCATTCATCAACCACCGAGGACCTGACGTCAAAGATACTCTGGCTTTTGCACTTTACGATTCACTGGAGGAAAAGGAATGTTCGACATTTCTTGATGATCAAGAATTACAATTGGGAGATTCAATTGAG…	3128	MASSSSSHNRSFSDFQREMPAASKKVYDAFINHRGPDVKDTLAFALYDSLEEKECSTFLDDQELQLGDSIESAIQNAIYSSRVQIAIFSPRYAESSWCLDELLLILETKAPFFPIFCDVKPSDLRYADKGAYAPAFALHEEKGRFSIEKIQQWKEALHSSSLISGQEFSTSNDNVEVLCTKIALAVQREVGKTFKGFPKDGEVGKQQKGLDADAAASTSTSTQVKKSSLLPRDSHPVGIQSKVEDIVGLLENPNVQVIAVVGMGGSGKTFLLQNVFKAVKSKYDYSIWLSVSKSYSVKNLHHVIGSQTGSKSEIEDAKEIWRGAELIHNSLLGKRSLIVLDDLWSISTENSLIDELGLPDDKDCKVLISTRNRQVALNLSAQIYEMKNLSDEDSWRLFC…	961
TNL	TO_021201_T.1	TIR	NB-ARC	LRR_8	LRR_4		TIR NBS LRR	CTTTTCTTTACGCGGTTTCTCCCTTTCACCAAATTTTAGAGAAGTCGTAAAGCATGTTAGTGCGATCTAGGAAAGTCATTGGTAGAGTCGAGGAAAATCCTTGTGTCGAATCACTGGGAAGTGTAGTCAGTCACGCTACGCATTGAGGAGTGAATATGTCTAGCGTTTCAGTCACGCAACATGTACTGGTAGTCCAGGAAAGTCAGTGTACTGTCCTATCACTGGGAAAGCACGTTGAAACATCGATGTTCCACTCACGCTACACAGCATCACTCCTCCATTAAAGCCTTCAAGCTTTCTGGAGTTTTATCCAATCCAGTCCACACTCCTCTCTGAGTTATATTTTCCCATCCATCTCTGCCACTTGACTTCATGGCATCTTCCTCATTATCTCACAAT…	3476	MASSSLSHNRSPSELQRETFTVSKQLYDAFISHRGPDTKDTLAFALYDSLEEKGFWTFLDDQKLRPGDSIEPTLQDAIYSSSVQIAIFSKGYAESPWCLNELLHMLKTNALFIPVFCDVKPSDLRYPEKGVYKHAFAKHAKKGRFRKQKLREWKEALCSSAAFSGHEFNKSKDNVEELCAKISLAVERRVGKKGFLRDAGTANDAEVAESTSRSAQWKKSSLLPRDSHPVGIHSKVEEIQGLLKNPDHQVIAVVGMGGLGKTFLLQNVFKALKSGFDSSVWLSISKSYSVKNLQHNIASHIEDLRKKIVGDAVTEERGAELINERLEGKICLIVLDDLWTLSTEDNLLDKLGLPTHKDCKVVVTTRNRKVAQNSKSYIYEMEKLSDEESWELFCFYAFP…	973
TNL	TO_009932_T.1	TIR	NB-ARC	LRR			TIR NBS LRR	ATTATACTCAATAGGAGGGGGAATCACTTGACCATTTAAGAGTTAAAGCCCAATAGCCTCTTAACTCACAGCTTACAAGCAGCAGGAGGAAGAATTGTCCTAACATTTGAAAGACTGAAATTCCAATAGTCTAACTTAGATTATATCCTTTCAGCCTTGGAAGGACTAAGATCACAATAATCTCATTTCTACATACTAGGAAAAAGGAACTGTGTTTTGCTTTGGCAGAAGAAGAAACCTCTGCAACAGGCTGTAATTAATATGTCACTGACTAGTTACAATCCCTTACAGAGGACTATGTCCTCTCCATCCAAGATATATGATGTTTTCTTAAGTTTCAGAGGGGAGGATGCAAGAAAAACATTTGTAGATCATCTGTATCCTTCCTTGGAAAATGCA…	2383	MSLTSYNPLQRTMSSPSKIYDVFLSFRGEDARKTFVDHLYPSLENAGVNAFLDSQKLKRGDEISSTIQAAIDNSAILIPIFTENFAESHWCLDEVAHMCKSNGIIIPLFFKVKPADVRNPGRGVFAEAFEKKKQRYTPERISEWKSALFKVSSFSGWSTEDTAGYEAELVKLVVQDVFKTLQQKMTLVEEAPPQPTEEEPSDTTPQEITNEPLRISKSVFIDMQEHMSNVIKLLNTDSDENVLTVAIYGNGGVGKTSLAKAIHNLIYLKFDATCFVYDVRHKAQNTNGVTKMRRQILKDLVKFKDKVNDEAHGKMLMKGRLRSIKALVILEYVDDWKQLEALRGDWFGPGSRVLVTTLDTNILKNENGSFLYELQGLSKERALEFFSWHAFMRDKPKEY…	707
TNL	TO_009933_T.1	TIR	NB-ARC	LRR_8	LRR_4		TIR NBS LRR	GTTAACAGGTTTGTAATGTGGCGTCGTGGGTGCCAAGGAAGATTTAATTCTAAAGAAAACAAGGTATGAAGCTCCAACGAATATGACACATTAATAAAATAAAATACTTATTTGACTGTTTCTTCTGGAGTAAATTAACAGGATATCTCTGCCCCTCTTTGGAGACTTCTCCGCGTTCTAGCAAGGATAATGCTTGTTCTAATTTGGAAAATTCAATATTATACTTCATAATTGCATCGTCGAAAGATTCCATGAAGATTTGTGATAAAAACAGTTTACATTACGCGTTTCTATGGTATTCTGTTTAAGTGGGGATATTCTGAGTGTTCTAAGTTGAGGATATGGTGGAGGTACAACCTGCAGAAGTTCTTAGTCGATATTTCATTGGGTTTCCATGAA…	5281	MSVTRYKPSHRSLPSESRIYDVFLCFRGEDVRRTFVDHLYASLEYAGVDAFLDSHNIKRQDEISSTIEKAIRNSSILIPIFSKNFAESHWCLDEVVHMCKANGIIIPLFYDVKPTEVRSPWKGSYAKAIEEKKQRYAGERISEWESALHKVSCFSGWCLEDISGFEAQLVKLIVHDVFKVLDQNVSPLEEALPQPLEEDPLHTIPEEIRNEPRRISKPILMGMEEHMSKVIKMLNTDSDEIVLTVAIYGNGGVGKTSLAKAIHNHIYLKFDATCIVYDVRHKGQNTNGVVGIQRQILNDLVKFKDKVNDEAHGKMLMKDRLRFIKALVILEYVDDWKLLEAVAGDWFGPGSRVLVTTLDPNILKNKNGSFVYELQGLSRKHALQLFSWHAFMKDQPEED…	1264
TNL	TO_010211_T.1	TIR	NB-ARC	LRR			TIR NBS LRR	TTCGTATCTGACTACTTCTCTGGATCCCCTTTTATAAGCTTTGGGCTTGACCTCCTCACCTGCTCAACGAGCATTTTTTCCTTGATCTTTATCTTCTCTTCTTTTTCTGTCTGCGTTCAGCCCGATCCGATTTCATGGCATCTACTTCTGCTTCTTCTTCTAACCCACAGATGGAAGAATCAGCCCCGTCTACTTCTGCTTCTGCTTCTACGTCTAATCCACAGATCGAAGAATCAGCCCCATCTACTTCTTCCTCTACTTCAATGCCTCCCTTTGTCAGATACGAACCTCCCACAGCTAAACTTCCCTTCAAAAGCAATAAGAGATATCATGTGTTTCTGAGTTTCAGAGGGCCAGATGTCAGAAAGAATCTGGTTGATCATCTCTTTGAAGCCCTCT…	2512	MASTSASSSNPQMEESAPSTSASASTSNPQIEESAPSTSSSTSMPPFVRYEPPTAKLPFKSNKRYHVFLSFRGPDVRKNLVDHLFEALSTAGLNVFIDSEKLEKGEMIEESLERAIESSAIRIPIFSIGYADSAWCLKEGAAMLKTPGLIIPLFYHVNPTHVRYPEGNNSPYKKSFEKYNEHSDRYPREEIDGWKNALHQICSRSGWSTDITEGFEARLVKKVVTDLIKTLDRVPLQVAEHPVGLDSVKNLLIHKLNLSSTNEVAKVGICGLGGIGKTTIAKAVYNEIYTEFEAASFVANVRATAADATGLTNLQKQILKDLTKIDEVVNNVDQGISLFKDRLRAKRGLLILDDVDSDEQLHALVGDWLAPGSKIIISSRDIHILNSAHVPSECIHEMS…	790
TNL	TO_010274_T.1	TIR	NB-ARC	LRR			TIR NBS LRR	GTCCTCAACAGGAGGCATCTTTTCATTTTTCTATACCTAGTTTATTGCCCTCCCCTTCTCAACAAAAGCCCTATTCCATTGCTCTCATCTTTTGTTATTTCTGTGATCAGTTTGATCCATAACCATGGCATCCACATCTAGAAGTAGCACGCACTCATCTGCATCTACTTCTGATGGATCCTTTCTCAGATACCAACCCCCCTCTACTAAACTTGCCTTCAAAAGGGATAAGGGGTATCATGTATTTTTGAGTTTCAGGGGACCAGATGTGAGGAAGACTCTGGTTGACCATCTCTTCGAAGCTCTCTCCGTTGCAGGACTCCAAGTCTTTTTGGACTCTAAGAAATTGGAAAAGGGGGAAATAATTGACTTGAGTTTGGAAAGAGCAATAGAGAGCAG…	2291	MASTSRSSTHSSASTSDGSFLRYQPPSTKLAFKRDKGYHVFLSFRGPDVRKTLVDHLFEALSVAGLQVFLDSKKLEKGEIIDLSLERAIESSAIHIPIFSKGYAESTWCLGEAAAMLRTNGLIIPLFYYVDPTHVRYPEKENSPYCQAFQKHRGNSDRYKKGEIDQWKNALLEICKRAGWFMDMADGFEARMIKRVVNDLIRTLDRVPLEVAKHPVGLENVKNLLIQKLNLNSMDDVTKIGIWGIGGIGKSTVAKAAYNQVYADFEAATFVSNIRTTAAEATGLTKLQKKILKDLSKYDKEVDSVDEGIALLRDRLVGKRVLLVLDDVDAIKQLDVLVGDWLACGSRIIITSRDKHILNIAGVSSERIHEMSGLEMKESLQLFSWRAFLRASPSIGYED…	722
TNL	TO_010418_T.1	TIR	NB-ARC	LRR_8	LRR_4	LRR_1	TIR NBS LRR	ATTAAGCTTTGAATACTTACGGAGAAGTTGGATTCTCCGGCTGGTTCAGTGATCGATTTTTTTCCAGGCTTTCTGCTAGGCTTTGAACACTTTGGCAGTTCGATTACACAGCTCCGCAGCGTCAATGGAGTTGGGAGAATGTTCCACTTCCACACCTCCGCCGGCTAAAAGACAGCGAGGAGACGCGTTTGATGGAGTTACGCCCCATTCATCTGCAACGTCATCGGCAGTAAGGAAGAAGGGGCCATCGGATGTCTTCATCAATCATCGCGGCTGTGATACCAAGCACAAATTAGCCAGCACTATCCATTACATACTTCATCTGATTGGATTGAGTGCTTTTCTAGATGTGGAAGAACTGGAGTTGGGAGATTCCATACCTCAAGAAATACAGGAGGC…	3778	MELGECSTSTPPPAKRQRGDAFDGVTPHSSATSSAVRKKGPSDVFINHRGCDTKHKLASTIHYILHLIGLSAFLDVEELELGDSIPQEIQEAMRTAGLHIAIFSERYAESPWCLAELSYMLQTGTPIIPVFYHVDPTALRWVAQGKGCYAHAFSEHEEKGRYPSSKLNEWKTALERVSNLSGHVLNSNTGDEGMLLKSIVKSVSRVLKKGPLEVAKHPVGMDKIVEDFERSQGKCFQSEEHVQIVGIVGFGGSGKTTLATELYNRKSSSFLRSSCLYDVRDAASNLHSKQEKLLKDLRIKTDKSFHNVREGKGILADRLKGLRVLIVLDDVDDEDQLDALLPPKGSLGSGSLVIITTREGEVLTKWGITSIFKIKPLQHLHAKQLFCWHAFLQPSPQEG…	1182
TNL	TO_010491_T.1	TIR	NB-ARC	LRR_8	LRR_4		TIR NBS LRR	CTTGCCTTTTCAAAAAAATATCACTGACCTTTTCCCCTCTTCCACACAGTCGTTCCAGTACGAAATGATAAAACTCTGTTCCACTCACATGCAAATCTCTTTTTCTTTCTTCCACATTCATTCCACTTTCTTCCCTGTACTAAACGGTAAAGTCTTTCTTCTGCATGCTTTCTTCTGAGATTCCACGTTTTTTCCACATTGCCCCACACCTCACAGGATTCCACGTTTCTTCCACCAACTACTCGCTTTACTAATTCTCTCTCTTCTTATTTTAATTCCCTGCTTTCCCTTCTCTTACCCACACCCACTTTTTGCCCTCGCTGGAAACCCTTTCTTTCTACCCTGCTTTCATTGGCTTTCTCTGTGTTCATCCCATGGCATCAACATCTACTGCCTCTG…	3564	MASTSTASAPTERELANTSSSSSSSPSSSGSLFSCCLDWVSSVVSRRSLESNSMTSTSGTTENEGVMGPFYDISPYSCSSSTPIQKPSFDVFINHRGPDVKKTIATRIYDILESMKVTAFLDSEELEYGDFLPTTIEAAIRSATLHIAIFSERYAESAWCLEELSLMLKSGAKIVPIFYHVEPSDLRHVAQGKGKYVAAFNKHERKCRYKPEKLHEWKRALSDVSLSNGQIIENNEDEMRLFKNIVNIVLKEMSNVSLIVAKHPVGIKEIVEDFENTLQLVSDNQGVQIVGIWGMGGSGKTTLAKELYNRRSSSGERSCFIFDIREAKGVLHNKQNQLLKDFGVNQPVDNIEQGKAILAKHLKSFRVCIVMDDVDDVDQLDALIPVKDNLVKGSLIIVT…	1063
TNL	TO_010656_T.1	TIR	NB-ARC	LRR_8	LRR_4		TIR NBS LRR	CTTTTTTTTTCATTTAAAAATGTCTTGTACGGTATCACATGGCTCTGCTGGCTTCCGCCTCTGTCATTGTTCCGCGTTTCTTTTACGCAAAAAGACCAGCCACTCAATCTACACCCTTCATTATTTCTTCATATTTGGTCTCCTCGCCGATGCCCTCTTGTCTTTACCGAAACAGAGCGATTCACATGCCTGGTTTCATACTGTTATTATCATATCATAAGCTCATCACTTGCAAGCTCCTCCTGCAATCTCCTATTCAGCATTAATTTCGTTCTTGACCCTCCCGACATTAAGCTTTCTTCCTTTGCTTTGCTTTCTTCATCGCCTTAAACTGCGACCCGATTCCATGGCGTCTACTTCTACCAGCGGGACTAAAAGGATGGCCGATGATATCGACGC…	3958	MASTSTSGTKRMADDIDALGGLAPPAPTSAPRSTKKPSYDVFINHRGKDVKSTVARILYDMLNQRELSVFLDSEELEYGGYFPQGLLEAMNSALVHIAIFSENYAESPWCLEELSYMLKSGAPIIPIFYKVDPSDLRYGKGKYGKAFKEYVEKQRYLERLEGWKTVLNVVSYYKGKDIKSNEDEDRQLKDIVDSVLKIIKKDKPLTVADHPVGMEEIVKKFEMKTDLSAEVVQGVGIIGIWGMGGLGKTTLAIEIYNRKSSSFNWSSFVYNVRDGGLFEKQKKILQDIGFQRGIGSIEEGKEELSSRLRSVKVLIVLDDVDHVDQLDALLPAKDRLASGSFVIVTTREHSVLDSGRITCIYSMEALDILYARELFCWYAFEQLFPWDGFEKLVERVVKA…	1204
TNL	TO_010683_T.1	TIR	NB-ARC	LRR_8	LRR_4		TIR NBS LRR	GTTTCCTGGCAAATCCACCTTCACTCATTTTTATGCGTTCCGCACTATTTATATTTATCCCCTTTTACACACATCCCTTCAACTTCCAACTTACATCCTACTTTCCTTAAAGATTTATTTCATTGTATTGTTGTCTTCAGTTCAGTCCAATTTCATGGCATCCACTTCTGCGCATGCTTTTGAAGAAGTTGCACCCTCTCCATCTTCTTCTGCCACATCCACCAAGCTTCCCTACGATGTCTTTATTAACCATCGTGGCCCTGATGTCAAACACACTCTCGCAGCCGCTATTTATAACACCCTCACTGTCATGGGATTGAGGGTTTTTCTGGATTCCGAAGAGCTTGAATTTGGGGATTTCCTGCCTAGAGAAATACAAGAAGCTATGCGCGCTGCTTC…	3801	MASTSAHAFEEVAPSPSSSATSTKLPYDVFINHRGPDVKHTLAAAIYNTLTVMGLRVFLDSEELEFGDFLPREIQEAMRAASFHIALFSQNYAQSPWCLAELAYMLRTGTQIVPVFYQVQPDDVRYAKGVYAEAFSRHKKKGRYSTQKLQEWKNALNSVSYNVGHIVNNKDDEGRLLKNIVNCVLKVVKNVPFVVAKHPVGLNEVVLDFETRLQFLQSHSVQIVGIWGMGGSGKTTLAKQLYNNKCKTMEKSSFLFDVRDAASKSALYRKQKKNLEDLGLHGVSIDSIEEGKGILVSRLRSIRVLIVLDDVDTVDQLDALVPEKDSLGQGSLIVVTTRECDVLLNWGISFIYKMKALDSPHAKQLFCWHAFLQPSPVPQFEYWVEKFLDICKGLPLSLK…	1215
TNL	TO_010695_T.1	TIR	NB-ARC	LRR_8	LRR_4		TIR NBS LRR	CGCCCTTTGCTCATTGTCAAACAGATTAAAAAAAGATTGTCCACATGCTGCTCATTCACGCCCTTTCCTACGGTCAATGCTCATTTTGCTTTTCTTGCCTTCAAACCCTTCATCTGCCCGAAATCAGAACCTCATTCCTCTTTCTTTGTTCAGTTTAATTCAATGGACATGGCTTCCTCTTCCACACCCACCCAGAATCAAACTCAACCTGAAAACGCTTTCGTATTCTGCATCTAAATCTACGCAGCCCTGGAACATCTTTATTAATCATTGTGGACGCGATGTGAAACACACTTTAGCCACTTCAATCTACCACATTCTCCATCCTATGGGATTCCACGTTTTTCTGGATCTGGAAGCAGTTGAACCCGGTGATTCCTTTCCAGCAGAATTACAACA…	3471	MLILLFLPSNPSSARNQNLIPLSLFSLIQWTWLPLPHPPRIKLNLKTLSYSASKSTQPWNIFINHCGRDVKHTLATSIYHILHPMGFHVFLDLEAVEPGDSFPAELQHAISTATLHFAIFSPNYAHSPWCLAELSFMLKTGAKIIPIFYYVDPSDLRWFDQGKGKYAPAFSEHEEKGRYTPEKLHEWKSALRQVSSRHGYTISNNKDEATVLKNVVNFSLQIMKKAPLWVAEHPLGLDELVKGFESAATEEGVKMKGIVGMGGSGKTTLAKELYNRNFPSFERCSFVFDVRDAASRNALCEKQKKLLADLGLHHSPFNHVDEGKAVLANRLTAHQALIVLDDVDHIDQLNALLPKKENLGSQSIVIVTTRDLGVLISWGLDCIYHMPALSNPHAKKLFC…	1095
TNL	TO_010812_T.1	TIR	NB-ARC	LRR_8	LRR_4		TIR NBS LRR	TACATTCCTTCCCCCTGCCTATTCTTTCTCTGAATTCAGCGATTACTCCTCTGCTTTCTTCAATTTACAATTCAAGACCATGGGAAATTGTGTCAGTTCAGTGTTTGATTATTCCATTCTTCTTTTCTTTCAATGCGAAATCCCCCCACTTCCATGCATCAACGGCAGCAGGATCACCCAGAAAATGCTTTCGACGGAGTTGCAGCGCAAGCATGTTCATCATCTTCAACATCGACGAAGAAGGGGCCATGCGAAGTGTTTATTAATCATCGAGGGTGTGATGTGAAGCACAAATTAGCGAGTACTATCTACCACACCTTAGATCTGCTTGGCTTGCGTGCTTTTCTAGATGAAAAAGAGCTCGATTTGGGAGATTCCATACCAGACGAAATACAGGAG…	3489	MRNLHRAELAFMVKSGTKILPVFYHVEPDDLRWVGKGKECYGPAFSQHEKKGRYSSTMLDDWKSALQKVSYLSGYMLHTHNDDEGMLLKSIVNSVLGTMKKVPLEVAKHPVAMDEIVEDFERSQGKCIQSEQQVQIVGIVGFGGSGKTTLATELYNRKSSFFNRSSFVHDVRDAASKNALPLKQKKMLEDLHIQTTSFDNLKEGKGIVADRLKSVCVLVVLDDVDEEDQVDALLPPKETLGLGSLVILTTRDGRVLTKCGITSIYKMQPLQHFHAKQLFCWHAFLQASPPEGFDELVESFLKACSGLPLSLKVIGGLLYGRKPIEYWYAQRDKIRKMLPENIKAILRVSFDALDPDEQNAFLDIACFFIGQESRLAIAVWEGSGWSGVCSLETLLNKCL…	992
TNL	TO_010846_T.1	TIR	NB-ARC	LRR_8	LRR_4		TIR NBS LRR	ACCACAAGTTTCCCACGCATACACATTTCTTTATTTCCTCGCTCCTTCACCGTTGTCTTGTATTTTCCTCCGTCTCTCTCCCTGGGTTGCATTTTCTCAGATCTCTCTTTTCTATCATTTGCTTGGCAATGGCGACTGAGACTGGCAAGGCCTTTGGGGAAATTGTGCCGTCATTTGCATATGCATCATCTTCAAAATCGACACAAATGGCGCCTTTCAATGTATTCATAAACCATCGTGGGCCTGACACAAAGCACACTCTGGGTACCTCTATTTACACTGCCCTCAAACGTATGGGACTTAAAGTATTCTTAGATGAACCAGAGCTTGAGTTTGGCGATTCCATACCAGTTGAAATAGAAGATGCCATGGCCACGTCTTTCCTTCACATTGCCATGC…	3958	MATETGKAFGEIVPSFAYASSSKSTQMAPFNVFINHRGPDTKHTLGTSIYTALKRMGLKVFLDEPELEFGDSIPVEIEDAMATSFLHIAMLSPKYAESPWCLAELSYVLKTGNRIIPVFYNVEISDIRWGKGVYTDAFIKLGDSGRYSQEKLQDWRTALQKVTYLKGYVVKENDDEGERKLLKAIEDYIKKHSSKISLVAADHPVGLDEIMQDFERNAFDSSEDVKIIGIVGMGGCGKTTLAKEYYNRTRYSIYKCCFVHKVKDVSKKDLHIVQKKMLQELGFNDEAKIDNVETGKAIIAEHLRSISVFIILDDVDSQDQLESLLPIKDSLGEGSIVIVTSRDSDILMKWGISCFCIYKVKRLNDKHAMDLFCSYAFSQPSLIDEFESRVQKFLDVCQG…	1224
TNL	TO_010916_T.1	TIR	NB-ARC	LRR_8	LRR_4		TIR NBS LRR	TTTGAGGGTTTTTCTTGATTCTCAGGAGCTTCAACTCGGGGATTATTTGCCCAAGGAAATTGAAGAAGCAATGCACAGTGCTTCGCTCCATATAGCTATACTTTCCCACAACTATGCACAATCCCCCTGGTGTTTGGCTGAGCTTGCATATATGCTTACAACTGGTACCCCAATTGTTCCTATTTTCTACCATCTTCAGCCTGCGGACATCCGACATGAAAAGGGAATGTATGCTGATGCCTTCTCCCTACACAAAATGAAGGGTCGATACAGCTCACAAAAGATTGAGGAGTGGAAAAAGGCGGTCAAAGATGTTTGCAACATTGTCGGAGAGATCATTAATAAAGAGGATGACTATGGGAGGGTGGTCAAGAATATTGTTAATCGTGTTCTGAAAGC…	3604	MHSASLHIAILSHNYAQSPWCLAELAYMLTTGTPIVPIFYHLQPADIRHEKGMYADAFSLHKMKGRYSSQKIEEWKKAVKDVCNIVGEIINKEDDYGRVVKNIVNRVLKAVKNVAFVVAKHPVGVDEAVLDFERNTLQSRESHRTVQIVGIWGMGGSGKTTLAKQLYNNKYKSMEKSSFLLDIRDADSKSALHKKQQKLLADLGLQGVLVDNIEEGKGILAARLRSVQVLLVLDDVDSVDQLDALMPERDSLGWGSLIVVTTRKLEVLQCWGISSIYKMKALDLPHAQQLFCWHAFLNPCPVTGFEKLVEKFMKVCLGLPLSLKVFGGQLYGKSDKDYWENQLQKITRILPDDIKSRLKVSYDALDYEEKEAFLDAACFLIGQAKASVISAWDGSIGSG…	1156
TNL	TO_011090_T.1	TIR	NB-ARC	LRR_8	LRR_4	LRR_1	TIR NBS LRR	CATTCTCATCTCCGTGGTTTGCAAATTCCCTGCTCTTCTCTCAGATCTCTTCTTTCTTTCAGCTTCCTTTTTACTTCAATCGCTTGGCAATGGCGACTGAGACTGGCAAGGCCTTTGCGGAAGTTGCGCCGCAATCTGCGTCGTCTTCAGATCCAGGGAAGCAAAGGAAAAGGGCACCCTTTGATGTGTTCATAAACCATCGCGGGCCTGACACCAAGCACAATCTGGCCACCTCTATCTACGAAACCCTCAAACCCATGGGGCTTCAAGTATTCCTAGATGAACCAGAGCTTGACCTTGGTGATTCCATACCCTCTGAGATACAAGATGCCATGGCCACGTCTTTCCTTCACATTGCCATACTTTCCCCCAAATACGCAGAATCTCCCTGGTGTTTGG…	3419	MATETGKAFAEVAPQSASSSDPGKQRKRAPFDVFINHRGPDTKHNLATSIYETLKPMGLQVFLDEPELDLGDSIPSEIQDAMATSFLHIAILSPKYAESPWCLAELSYMLKTGNTVIPVFYNVDIGDIRWGKEEKYRDAFTKHEKSGRYSSEKLEEWRTALQNVTFHKGYTVNENDDDGKADLLKAIESYVKKHSQKIPLVVADHPVGLEEIVDDFESYAFDSSQDVRIVGIVGMGGCGKTTLAKEYYNRKRHSIYKCSFIPNVKDVSKNDLYKTQREMLQDLGFHDVEKVNNIERGKAVIADYLKSVQVFIVLDDVDHLYQLDSLMPIKHSLGHGSIIVVTSRESDILTSWGIACIYKMKKLNPKYAMSLFCCHAFPQASLIDEFESRVQEFLKVCQG…	1110
TNL	TO_011107_T.1	TIR	NB-ARC	LRR			TIR NBS LRR	ATTTTCCCTGCCTCTTCTCTTTATTGCCTATGTACGAATAGTCAATGTGGAACATCTTTTTTCTTTTCCCCATCTCATTATCACCTTCATTTCAATTTCCCCTAAAACAAAATCGGCCCAAAACTTGTGTTACAAAAATGGCGTCTTCTTCTTCATCTCACCAATACAATGTAGAACATATTGGTTTCTCTGGAATTGAACCCAACACCAAAAGGAGAAAGGTTTCTGAATCTTCAAGATTATTTGATGTATTCATCAACCACAGAGGACCAGATGCCAAAGAAACCCTCGCTGTTCCTCTTTACAATTCTCTTCAGCAGTTGGGACTGCGGGCGTTTCTTGGTAGGGAAGAGAAGGAAGTTGGAGAATATTTTCCCTCTACAATTGAGACCGCCATCC…	2814	MWNIFFLFPISLSPSFQFPLKQNRPKTCVTKMASSSSSHQYNVEHIGFSGIEPNTKRRKVSESSRLFDVFINHRGPDAKETLAVPLYNSLQQLGLRAFLGREEKEVGEYFPSTIETAIRSASAHIAIFSGRYAESAWCLAELDLMLQSGAKIFPIFYGVKPSELRYIESGAYADAFRKYKEKGRYLLKLETWEKALQSASLITGLEINSADPFRDSKAFKNLVLDLQKEVERTKPLFVAQHPVALHKLVKDFESQCLDKLVHDFENQCGLNIEGNDHTKIVGIFGMGGVGKTTLAKELFNRKRSNYMATCFLFDVREKSYRFGLPSLQAELIRELFPGSPTEFRSREEGINYVRDCLGRSRFLSFLIVVDDIDHVKQLDTLCLMDMANSSHNILVIVTT…	923
TNL	TO_011110_T.1	TIR	NB-ARC	LRR_8	LRR_4		TIR NBS LRR	GCAAAGTTCTGTAGAATTTCTAAACAAAAATTGCACAAAACTATTAATCCCGTGAACTCCCAATATCCAAATAGGGTGCACTGTAGGATAGAAGTTCAAATCCTTCTTCTGAGAAAATTTTGTGTTCATCAATTACAGAAAGTTTGCAGGCACAAAACATGTCCCACTCTAGGCCCTGCTCTTCAGCCAAGCCCTCAGTCAGTTTCGATAACAAAATGTTCGACGTTTTCTTGAGCTTTCGCGGCCCTGACACCCGCCATGGGTTTGTGAGACGACTGTACAATGCTCTGGTTGAAGGGGGAATTCATACATTCGTAGATCATGAAAGCTTACAAAAGGGCGACCATATCCCTACCATTTTGGAAAGAGGAATCACGGAAAGCAGTATCTGCATTCCTA…	3502	MSHSRPCSSAKPSVSFDNKMFDVFLSFRGPDTRHGFVRRLYNALVEGGIHTFVDHESLQKGDHIPTILERGITESSICIPIFSTNFAQSKWCLKEVWLMVKSGVKICPLFYDVLPNVLRCKDGSEYAEYFKHHETQKGLSADLILEYKKALKGVSNLCGWCFNQYNSSDDDLIREVVVDVKRSLHINSSYKVYLDIPESFGLDGSVKHIKRSIKTEFQQKKLVKVGIHGMGGIGKTTLAKIICKELPFSQFQLFSFVPSVGERCQEANGLVKLQTHILKDVSQFRGEVDNVDQGKGLLQDCLRGKRVLLLLDDIESSEQLEALAGNYRDFGEGSCVIITSRDEQILKVANADVVYQVRRLSHKHAMELFNFHAFPNSCCSDEELQTVSNDIVSACEGLP…	1079
TNL	TO_011156_T.1	TIR	NB-ARC	LRR_5	LRR_5		TIR NBS LRR	CATGTTCCTCATTATGTTGGGGATGCGAGGGAGAAGATGCTATGGAGGTTCCTCGTTGCTTCCGCCCATTATTTGCAGGAATGTGTTCTCTCTTTTCCTAGTTGTTTCTACGAACCTTCATCAACGCCGTCTATTTATATGTACGCTCTGCTCGACTTCAATTCACTCTTCCCTTCCTCAAAGCTAGCCTCTCTCGTTTTTAGGATTTCTACCCCAACTGTATTTTGCATTCATGGCATCTTCTTCCTCATCTCCCCAACAAGTTGCTTTTTCTAGGGCTTCTTCTTCCTCATCCCACAAAGAAGGTGAGGATCGTGCAGCTTTCTCTGGAATCGAGCCTCCCCATGAGAGGAGGAGGGTTTCTGAATCATTAAGATTATATGATGTCTTCATTAACCA…	3516	MASSSSSPQQVAFSRASSSSSHKEGEDRAAFSGIEPPHERRRVSESLRLYDVFINHRGPDVKNTLALHLYKSLEKLNIRAFLDSEEKELGVSFTSTIETAIRSAAVHIAIFSKGYAESPWCLEELVLMLRSKAKIIPLFYDVEPSALRYIEKGVYGNAFIQYHEKSRYLEKLVEWKEALQSVSFIAGEKVNSDNKCEKIISAVQKEIEKKRPLYVAKYPVGLPKLVEQFQKQCIDKLVQDFESQCGMSKQVEGKCKIVGIFGMGGVGKTTLSKEFFNRKRLEYSRSCFLFDVREASMKRDLPSLQLKLLRELFDEKDHLGFPSVEDGISCLSNRFARKKNPSFLIVVDDIDRQEQLDALLISDELNTSGNCLVIVTTRDVGVLINAGITIGYNLKGMDR…	1094
TNL	TO_011273_T.1	TIR	NB-ARC	LRR_8	LRR_4		TIR NBS LRR	TACAAGCTGTCTTGCACTTGGTTTTCTGGACCTTTCCCCGTTTCTTCCACATGGCTCCACTGTCTTTCACATACTTGACATTATCCGGCCTTTTTTTCTCTGAATGTCACATCTTGACCTCTTCCACCTGCTTTCCTCAACAATTCCGCGTTTCAGACGTCAATAACACTGTGTACCTACGATTCAGACGCCAATATCACACAAATCACACCCAGCCACTCGCTTTATTTCTTATTTGCATTCACTCGGTGATTACCCTCTCTCAAAACCCACATCTTTCAAGCCCGTTTCACTGATTTTCTCTCATTCCTTCTGTGTTATGTTGCAGTTTAATCTCATGGCGTCTACTTCTGCTACCTCTGGTCCCATAGAGAGCGAGCCTGCAACCACTTCTCAAGG…	4554	MLQFNLMASTSATSGPIESEPATTSQGVAQSSSSSSPSSSRRLFSCCLDWLSVFPSWRSMESSSMASSLDTTVCIPQNEPFQDMAPSQSSTGRYSTLNQKPSYDVFINHRGPDVKKTLATRIYDILDNMKFKAFLDSEELEYGDFLPTTLETTIRGATLHIAIFSKRYAESAWCLEELSLMLRSGAKIIPIFYHVEPTDLRYVAQRKGLYVGAFNKHEEKGRYKPEKLKDWKDALHKVSFYIGEIIKNNDDEMRLFKNIVNIVLKEIRNVPLTIAKHPVGLNEIVKDFENTVQLGDGNHGIQIVGIWGMGGCGKTTLAKELYNRRSSSMKRSSFIFDIREAKDVLHKKQIQLLKDFGVNETFDSVNQGKEILGRLKAFRVLIVMDDVDHANQLDALLSA…	1140
TNL	TO_011454_T.1	TIR	NB-ARC	LRR_8	LRR_4		TIR NBS LRR	CTTGGTCAAATTTAGGAGGCTGCAGATTGCACGGCTATCCTCCACAAATACCCAGCCCTTCACCTCCTCTGCACTCAGTATCCCTCTTCCATTCCAGCTTATCTTTCTGTCAAAGCTGAAATCCATTCCATGGCATCTACTTCTACTTCTACTTCTAGTGGTAACACTGAGCATGATCAAGATCACAATGAACATAGACGTGCATATGAACAAATTGTTGTATCTTCGTCCACTTCTACTACACCCTCAGTTGAAACCCTGTTTTCATCCTGTTTCAATTGCTGTTCTTTTTTTCTTTCTCTCTGTTCTACAAGAAGCCATCCTAATGCTTTTCAAGAGGAAGCTATACCATCTCCATCTGATACACATGCTTTTGACCAAGTAGTACCATCTACATCT…	4031	MASTSTSTSSGNTEHDQDHNEHRRAYEQIVVSSSTSTTPSVETLFSSCFNCCSFFLSLCSTRSHPNAFQEEAIPSPSDTHAFDQVVPSTSTSARSTVMPQKKLPYDVFINHRGPDVKHTLAATLYKTLTGMGLRVFLDSEELEFGDFLPIHIEEAMRSASLHIAIFSKNYAQSSWCLAELLFMLKTGTQIVPVFYHVQPDDVRYAKGVYAKAFSRHMKKGRYTLEKLQEWKNALNSVSYNVGFVHNDNDEGILMKKIVGSVLKVIKNVPFVVANHPIGLDEAVQDFECTTLQSAENHDNVQIVGIWGMGGSGKTTLAKHLCNIKCKYMDKFSFLLDVRDAGSKSKLHEKQKKLLQDLGLSEVSIDNVEEGQGILANRLRSIRVLIILDDVDSVDQLNAL…	1296
TNL	TO_011569_T.1	TIR	NB-ARC	LRR_8	LRR_4		TIR NBS LRR	ATTTACGTCTATGGCGTCTACTTCTGCCTCTGGTAGACAAGCTTTTGAGAAATTAGTACCATCTGCATCTGCTTCTCTTGCATCCTCATCCGGAACCAAACATCCACCTTACGATGTATTCATAAATCATCGTGGAAAAGATGTTAAAACGCTGGCCAACAGTATGTACAATGCCCTCGATGGTACGGGACTGCGAATTTTTCTGGACAATGAGGAGTTGGAGAATGGTGATTTCTTCCCCAGAGTTATAGAAGCAGCAATGAGTGGTGCTTTACTTCATATAGCGATTTTTTCCCAGCATTATGCAGAATCTCCATGGTGTTTGGCCGAATTGGCATTTATGGTCGAAACTGGCAAAACAATTATCCCTGTCTTCTACTATGTTAAGCCTTCCGATCT…	3986	MASTSASGRQAFEKLVPSASASLASSSGTKHPPYDVFINHRGKDVKTLANSMYNALDGTGLRIFLDNEELENGDFFPRVIEAAMSGALLHIAIFSQHYAESPWCLAELAFMVETGKTIIPVFYYVKPSDLRWAIEGKGIYADAFCEHEKKNRYTSEELQRWKLALQEVSCCFGAIIENIDDEPRMLKSLVTSVMKEMNKVPLEVAKHPVGLDQAEQDFDAIALESVGPIKIVGIWGMGGSGKTTLAKELYNKKCSTIDRSSFLLDLREAARKGSLHEKQKKLLEDLDLKYKRSTFDNVDEGKEVLKHRLRSVSVLIVLDDVDHTDQLDALLPARDSLGHGSLIIVTTRDMRVLKAWGISAIYKMRAMGDIHAEQLFCWHAFLRPSPLLGFEDLVKKFIN…	1034
TNL	TO_011621_T.1	TIR	NB-ARC	LRR_8	LRR_4		TIR NBS LRR	CTCACATGCACTCTTACAGGCTACCACTCTCTCCTCCTCCTACTTATACACACTATTTCCTATCCTCACCCACAAACCTTTATTACTTTCCAGTTACTCTTTGGTTGTTTTTCATCTCCAACCTCAAATCCCCTTCCATGGCGTCTACCTCTAATAGTCGGCGTCAACCAGATGATGAGTATACAAATGCATCTCATGAAGAAATTGCTTCGTCTCCATCTATTTCTTCTTCCCTGTTTCCACCCTTTTTCAATTGCTGTTCTTTCTTGCTTTCTCTCTGTTCAACTCAATCTCATTCCACGCCATATACATCTCCCTCTACTCTCGCCACCAATGCTTTTGAGGAGATTGCTTCATCGCCCCCTACAAATGCATTTGAAGAGCTCGTTCCATCTCTAT…	4055	MHSYRLPLSPPPTYTHYFLSSPTNLYYFPVTLWLFFISNLKSPSMASTSNSRRQPDDEYTNASHEEIASSPSISSSLFPPFFNCCSFLLSLCSTQSHSTPYTSPSTLATNAFEEIASSPPTNAFEELVPSLSSSATSTLMSGKKVPYDVFINHRGPDVKHTLAATLYNTLSVMGLRVFLDSRELQLGDYLPKEIEEGMHSASLHIAILSHNYAQSPWCLAELAYMLRTGTPIVPIFYHLQPGDIRHEKGMYADAFSLHKKKGRYSSEKIEEWKKAVKDVCNIVGEIINNKDDYVRVVKNIVHRVRQAVKYVPFVVAKHPVGLDEAVLDFDRTTLQSGESHRTVQIVGIRGMGGSGKTTLAKQLYNNKYKSMEKSSFLLDIRDADSKSALHKKQQKLLGD…	1027
TNL	TO_011664_T.1	TIR	NB-ARC	LRR_5	LRR_4	LRR_5	TIR NBS LRR	AACAGCCATCCACTCCGCTTCAGCTCACGTGGCTATTTTTTCGAAAAGATATGCAGAATCGGCCTGGTGTTTGGCGGAGCTGCTTCTTATGTTACAGAGTAGATCTAAGATTATTCCAGTTTTCTATGGTGTAAGGCCTTCCGATCTTCGCTACATAGAAAAGGGCGTGTATGCCGGTGCCTTCGCTAAACATGAACAGACGGGCAGGTACCCGCACAAGCTTAAGGAGTGGAAGGAAGCTCTCCAATCTATTTCATTTACCGCAGGCTATGAAATCAATAATTTCAATGTTGGTGACTGCAAAAACATAGTGTCAGCTCTGCAAAAAGTAATTGAAAGAAACAAAATGTTATATGTTGCCAAATATCCAGTGGGACTTCAGAAGCTTGTGGAATATTT…	7863	MLQSRSKIIPVFYGVRPSDLRYIEKGVYAGAFAKHEQTGRYPHKLKEWKEALQSISFTAGYEINNFNVGDCKNIVSALQKVIERNKMLYVAKYPVGLQKLVEYFRRRCLDELVQDFDSQCKMNKNNQGKAQIVGIFGMGGVGKTTLSKELFNRKRSQYSQTCFLFDVREFSTKCNFPSLQMKLLRDIFHEDQLTFQSREEGTSCIWNSIERSSFLSFILVLDDVDHLEQLDALLIMDMLKKSANSLIIITTRDVGVLISAGVKNMYHLKGMDKDDARELFCWHAFRQPHPASGYKDLVEDFLGVCGGLPLSLQVLGSHVHGRDKDYWRFEVKKITGPLHRDIKQKLKISFDALGSEEKQIFMDIAFFFDDKSKCIAMRIWKASGWSAEYVLKTLKSKSL…	1928
TNL	TO_012038_T.1	TIR	NB-ARC	LRR_8	LRR_4	LRR_1	TIR NBS LRR	GAAACTTTCAAATGCATTCATGAAATTTAGAAGTCTTTAATTAAATTTTAGAAGTCTTTAATTAAATTTTAAAAGTCTTTAATTAAATTCAAACAATTTAGACGACGGAATGGAGACTATTATATCGTCAAAGAGTTCCGCGAGATACAAGTCCAATCTCTATATATGCCTCCCCAACAACTCAGTATTTAGTTTCTCAGAATTTCAATGGCTTCCACTTCCAGTACTGCTGCTCAATCAGAGATTGAGTTTACATATGCTTTTGATGAAATCGCTTCAACATCTACTTTTGCATCTGCATCTGCATCATTCTCGTCAGAGAAAAACAAGCTGCCTTGCCGTGTATTTATTAATCATCGGGGACCCGATGTGAAAAAGACCTTGGCCACAGCAATCTAC…	4174	MASTSSTAAQSEIEFTYAFDEIASTSTFASASASFSSEKNKLPCRVFINHRGPDVKKTLATAIYDALYATGVGVFLDTKELQLGDFLPAALEEAMRSASLHVAIFSPNYAQSAWCLAELSFMLKTGKPVIPVFYGVQPTDLRWVEKGIYAQAFSKHQEKGRYSEQKINEWKKAVRKVSYYNGEVINNNDVEQEKLKNIVNRVLKEIEVVPLIVAKHPMGLEEAVTDFEKTVREFGMPQIVGIWGMGGSGKTTLAKELYNKKRSYVGGSSFVFDIRDAASKKELHKKQKYLLKDLGVKNIPPFDNIEKGKEILSNRLRSSPVLLVLDDVDHPDQLDALLPTKDTLALGSLIIVTTRKREVLTYWNISSIYKMKTMNYFYAKQLLCWHAFLQPFPKLGFEK…	1263
TNL	TO_012624_T.1	TIR	NB-ARC	LRR_8	LRR_4		TIR NBS LRR	CCTTCCTTCCCCGAAAAGTTAAAAAAGCAGTCTTCCACATACTCTAGAATTCTGCCTTTCTTTCACATGATCGGGCTTTCCTTGAAGAAATGGGCGTTTCTTACCCGAAGTGTTAGACTCAGATCAGGCCCATTCAGTCTACATATTTTCTTCCATTGCTTCCTTTTCCCCTCCTCAAGCTCACCACTAGCCCTCTCTCAAAGCGAACCTCCTTACACACTGTTTCCGTTGCTTCCCTGTGTCCAGTCAAATCTAATACCATGGCGTCTAGTTCTACCACCTCCAGTCGACCAGAGAGGGAGCCTGCAAACACTTCTCAAGAAATGGCACCGTCTTCATCTCCCTCGTCTCCGTCATCCTCTCGAAGCTTGTTTCAATGCTGCTTTGATTGGGTTTCTG…	4509	MASSSTTSSRPEREPANTSQEMAPSSSPSSPSSSRSLFQCCFDWVSVFLSTAGHIPENEVMGAVNEIASSSSTIISQSMASCSTTGCFKEIAPSASTSGPSASKLVFDVFINHRGPDVKKNLATTIYKILDGMMVKAFLDSKELKYGDFLPARLEAAIRSATLHIAILSKSYAKSVWCLAELSCMLQSGAKIVPIFYYVEPNDVRYVAKGVYANDFKKHEKNGRYSPEKLQEWKDALYKVSFYSGEIIKDNNDEVRLLKNIVNTVQKEMSNVPLLVSKYPVGLNQAVEDFEKTLKLSQGDQRVQIIGIWGMGGLGKTTLAKELYNKRSYSMDKASFIPDIREAKGALQQKQNQLLKDLGVNQSSDNVEHGKAILAKHLGSCRVLIVMDDVDHLDQLDAL…	1325
TNL	TO_012710_T.1	TIR	NB-ARC	LRR_8	LRR_4		TIR NBS LRR	AGAAGAGTGAAGTTTTCGAAATGAAATTTGTCCACGGTACAATTAATTCACTGCTCTTGTTTGCAATTATGCGTCTGATCACGCTTTTCCGTACAGACATCTTCCCCGTTCTTTCCTCAGCTCGCGTCTTCCGCGAATTAGCTCAGGATTTCTACCCATTTGCTCAGGATTTCATATTACCCTTGGTCGTAGCTGTAGCTTGTACCCTTTTTACGTCTCTATTATATAGGTTTTCTTGGCTTCGCCATTCTGGCCATTTATCTGGCAAACACACAGCTGTGCAGATAAGTAATGCTTTTGATGAAATCGCACCACCATCTAAATCTGAACCAAAGAAGGTGCCCTCTGAAGTATTCATTAATCATCGCGGCACTGATACCAAACAAAACCTAGCCTCTA…	2559	MKFVHGTINSLLLFAIMRLITLFRTDIFPVLSSARVFRELAQDFYPFAQDFILPLVVAVACTLFTSLLYRFSWLRHSGHLSGKHTAVQISNAFDEIAPPSKSEPKKVPSEVFINHRGTDTKQNLASTIYDTLHGMGVQVFLDKEVLELGDVIPAKIQEAVRTSFLHIVILSPRYAESPWCLAELSFMLKTGSTIIPVFYNVDPSDVRYLKRSFADAFAEHESKKRYSPEKLKDWKEALHNVSFLSGQILKDNVDEGRLLKSIVNHVLKKSNKISLMSAKHPTGLDVVIEDFEKNALEGSKNVQIVGIVGMGGSGKTTLAKEFYNKKISSIYKCSFLFDIREAAANDNLHCKQKQLMKDLGFTDFNGLSFDNVEKGKAILKCKLSSLQVLIVLDDIDHQD…	846
TNL	TO_012725_T.1	TIR	NB-ARC	LRR_8	LRR_4		TIR NBS LRR	CTAAATTACTCCGTCGTACTCCCCTGCTTCTTCCCTGCTTTGCTGCAATTTTCCCCAAAGTCGGTGAAAGGTAAATAAGGATGCTTCTCCCCTGCTTTCCTGACATTTTCCCCCAACAAATGTTATCCATTCATTCTCTGCCACTCCTTTTCCTCGCTACTTTCTTCTTTGTTTCTATATAACTCCCTTTTCGTTGCATCATACCACTAAACATTAGATTAGCCTTTTGTTTTTCAAGAACTTCTGCGTCAGGTAACCCAGATTTATCTATTTCTCTGGTTTCTTTTAGCCTTGATTTATAGTAAAACCTCAGCTTACCTTGTAAAGCATTTCAAATCTCAAGAAATCACTTTTATCAGCATTTTTTTTTGTGTCTAATCAGAATGGAAACCCCTTCTA…	2976	METPSNPTGQPKYALGNSSDGLRNVLLAHAASGQHVFPRVSASDGLRIVLPAPAATTSAFDGLINTPSAPVFASTSTESSSGMKHPPYDVFINHHGEDTKDTIAKSIYNKLDTTGLRVFLDKDELKLGDFFPGALEEAMASASVHIAIFSKNYAHSPWCLAELAFILQLPNIKFIPIFYRVEPFTLRWAIENYADAFKKHEMQGRYSSEKLQSWKLALHKASLYNGEIITNQSDEEEAVTNVVNRVLKELKKELLDVAKHPVGLDEAEQHFHDTIAPQSAAGPTQIVGIYGMGGAGKTTLAKRLFNKKCSNIGKSSFVSDVREAAKNNRLHKKQKELLKDLELESQNVNNVDRGKEILKSRLRSVSVLLVLDDVDHTDQLDALLPPRESLAHGSFIIVT…	864
TNL	TO_012739_T.1	TIR	NB-ARC	LRR_8	LRR_4		TIR NBS LRR	TTCCAGTTAATCTTTGTGGTTGTTTTTCATCTCCAACCTCAAATCCCCTTCCATGGCGTCTACCTCTAACAGTGGGCATCACCCAGATGATGCGAATACAAATGCATCTGAAGAAATTGCTTCATCTTCATCTACTTCTTCTACCCTGTTTTCACCCTTTTACAACTGCTGTTCTTTCTTGCTTTCTCTCTGTTCAAATCAATCCCATTCCACGCCATATACATCTCCCTCTACTCCTCCCATTACCAATGCTTTTCAAGAGATTGCTCCATCGCCCCCTACAAATGCTTTTAAAGAACTCGTACCATCTCCATCTTCTTCTTCTGCTACATATTCCATCTCAGTGCCAGGGAAAAAGCTTCCCTACGATGTGTTTATCAACCATCGTGGCCCCGATGT…	3230	MASTSNSGHHPDDANTNASEEIASSSSTSSTLFSPFYNCCSFLLSLCSNQSHSTPYTSPSTPPITNAFQEIAPSPPTNAFKELVPSPSSSSATYSISVPGKKLPYDVFINHRGPDVKHTLAATLYNTLSHMGLRVFLDSQELQLGDYLPKEIEEAMHSASLHIAILSHNYAQSPWCLAELAYMLTTGTPIVPIFYHLQPADIRHEKGMYADAFSLHKMKGRYSSQKIEEWKKAVKDVCNIVGEIINKEDDYRRVVKNIVNRVLKAVKNVPFVVAKHPVGVDEAVLDFDRTTLQYGESHRTVRIMGIWGMGGSGKTTLAKQLYNNKYRSMEKSSFLLDIRDADSKSALHKKQQKLLEDLGLQGVSVDNIEEGKGILAARLRSVQVLLVLDDVDSVDQLDA…	1031
TNL	TO_012777_T.1	TIR	NB-ARC	LRR_8	LRR_4		TIR NBS LRR	CTGGTATGATGGTGTCCTCCATGATCGTGATGCTCGCAAATGATTCCTCCCGCGCTTTTCCCAGGCAAACCCCGTCTACTGATTTTAAGCATTGCATACTGTGCTGTAAAATTGCAAATTATAATTGCCTTTTGAGGATGCGCAGCTCTCCTCTGCTTTTAGCCTCTCAATCAAAAACTTTGGTCACTTCTTATCTTTATCAGTACTTCCACTTCTTACAAATAGTTAGCACTCCACCCTCTCAACAACACAGTTTCTTTCAATCAAATTTATGTTTTCATTGTTTCTTCCTGTCAAAGTTCAGATCGAATCGATCTCCATGGCATCGATTTCTGCTTCTAGTTATAGTACTGGATGTGAACCAGAGAATGCGCATACAAATGGATCTGGAGGAATTGT…	4262	MFSLFLPVKVQIESISMASISASSYSTGCEPENAHTNGSGGIVSSPSTSATSSVGTLFSSCFSWCPFLLSLCSTKSHPVPFTSTSCTHAFEQVTPPPPTSTMMERKLPYDVFINHRGPDVKEGLATDIYKTLTGMGLRVFLDKEELDLGDFLPTEIQEAMRSASLHIAIFSKNYAQSPWCLAELSFMLMTGAQIVPVFYHIETADVRYAKGVYAEAFSEHKKKGRFSPEKLQEWKNALNNVSYNVGGIIHNEDDEGSLLKNIVNRVLKIIKNVPFVVSKHPIGLDETVMDFERTMLQSAESSPNVQIVGIWGMGGCGKTTLAKQLYNNKYTSMEKSSFLLDIRDAASKSALHNKQKKLLEDLGLQGLSIDNVEEGKGILANRLRSVRVLIVLDDVDNED…	1327
TNL	TO_013008_T.1	TIR	NB-ARC	LRR_5	LRR_4		TIR NBS LRR	CAAGAATTGAACCGCCAGGCATAAGGAGAAACGTCTCTGAATCGACAACATTGTATGATGTCTTCATCAATCACAGAGGTCCCGATGTCAAGGGTACTCTGGCTAAGATGCTTTACGATTCCCTTAAGGAGTTAGGAATACGGGCGTTTCTGGACTCGGAAGAGAAGGAACTTGGACAATCCTTTCCTTCTATTATTGAGACCGCCATCAGCTCAGCTGCAGTTCACATTGCTATCTTCTCCAAAAGATATGCAGAGTCTTCTTGGTGTTTAGCGGAGCTTGTTCTCATGTTACGCAGCCCAGCTAAGATTATTCCCGTTTTTTATGGGGTGGAACCCTGGGAACTGCGACACATAGAAAAGGGAGTGTACGCTGGTGCATTCATTGATTATGAAAAGA…	5223	MLYDSLKELGIRAFLDSEEKELGQSFPSIIETAISSAAVHIAIFSKRYAESSWCLAELVLMLRSPAKIIPVFYGVEPWELRHIEKGVYAGAFIDYEKKSRHLEKLDAWKKALESISYTAGHEIKDLKSFSDCKSIVTAVQEEVQRKEPLHVAENPVALDKLVQDFVRRCLDKLVDDFETHCGMNKEEESKAKTVGVYGMGGVGKTTLCKELFNRMRHQYHRVCFLYDVREASARSNLTSLQGRLLKDVFGEKERSFQSTQEGSNYIRNCIARSRPCSFLIVLDDIDHQEQLDALPITHMPGNSLVIITTRDEGILITKGIDVRYHMQEMDKEDARHLFSLHAFSYPHPASGYEHLVDKFVGACGGLPLSLQVLGRHVRGRNQDYWRSVLKKLDDGKLHP…	1646
TNL	TO_013091_T.1	TIR	NB-ARC	LRR			TIR NBS LRR	GGGCAATGTCAACCGTCGATATAAGGCGATTCAGCGATTTCCTAGAATCGCGTACGCACGGTCGCAGAAGTTTCGTCCTTTAACATCGATTTTCGGGAGCCAAAAGTAAAGTGACCGACATCAATTATACATTCATTCCAATCTTTTATCTTTCTAAAAGAGGGAGATCTTGTTCAGTTGGTGTAGCGATGAGATGAGGTGAGATCGGACTCTGCAACACTGTCATTATCACCAGCAGCAGGAATGGAGGAAGAAATGGAGTTTAGCGAAGAGGAGGAAGACAGTGAAGAAGAAATGGAGTTAAGCAAAGAGGAGGAAGACGGTAATGCTGGAAGAAAAGAAATGCTTGCAAAATGTGCCCCAATGCATCAGACCGAGACCAGTCAATTGAAGGAATTA…	3113	MEEEMEFSEEEEDSEEEMELSKEEEDGNAGRKEMLAKCAPMHQTETSQLKELSSGECSQAQHSTGETISFGTSESSQHSKWTRSDHGGKFDVFLSHSGKQKNFVRQLYRDLTNQGVSCFFDQDSDESLPVGEEFPARIFEAVETCKVAIFLLSMDFLHSKWPMLELAACVKARDTRGTSLPKMIPLFYIISPADIKQITSVDNKWKEFGIEEQQRVEWHNALKAIGRINGLKFIEDGNEVEFREKIVTEIWRKIPTASPRYHVPFMQGEVRMCQEVADFFNNVKPNEKGIRMAGLYGIAGQGKTMLGKVFCNFKLKDFEGKVCHLDFSRGNSFERAKVAMHYLIHWPRPRVENLTQDQAQVELHKRMNGQTVLLVLDNITEEIKIKHEVRDLIKADLGK…	956
TNL	TO_013265_T.1	TIR	NB-ARC	LRR_8	LRR_4		TIR NBS LRR	CAAATCTCCCAGCACCAAGTTCACTTGCTTTCTTCGCCTTCCCTCCGATCAAATTCCATGGCGTCTACTTCAACAGACGGGCGTATTGCTGCTTTTGATGAAATCGCACTGACTTCATCTACCTCTGACTCAACACCCATGCAAAAGCCCTGCTACGATGTGTTCATCAACCATCGTGGACCAGATGTCAAAGAATCGCTAGCTACCACTATCTATAATGTCCTAAAGGAGAACAATGTAACAGCTTTCTTAGATTCAAAGGAGTTGGAATTGGGCGATTTCTTGCCTGAAACATTAGAAGCAACAATGCGTACTGCTTCGATTCATATAGCAATTTTTTCTCAGAATTATGCAAGTTCACCTTGGTGTTTAGCAGAGCTGGCGTTTATGCTTACAACT…	4189	MASTSTDGRIAAFDEIALTSSTSDSTPMQKPCYDVFINHRGPDVKESLATTIYNVLKENNVTAFLDSKELELGDFLPETLEATMRTASIHIAIFSQNYASSPWCLAELAFMLTTGAKIIPVFYHVQPNEVRYVAEGKGIYVDAFEDYEMKGRYSPEKLQQWKMALKKASFYDGEIITNNEDEMRLLKKIVDIALKTIKNVPLVVANHPVGLEEIKKDFEMNTLQSGHAVQIVGIWGMGGSGKTTLAKYLYNKKYPSIERSSFIFDVRDSDHKGMLHTKQMELLRGLGIANQKFDSIEQGKAILTNHLRSVRVLIVLDDVDSVDQLDALLPLKDSLGEGSFIIVTTREYGVLTSKGISSVYKMRALDQFYAEQLFCQHAFSKPVPLDGFEKLVERFLQAC…	1350
TNL	TO_013336_T.1	TIR	NB-ARC	LRR_5			TIR NBS LRR	TTTGAATTGGAATCAATGGCGTCTTCTTCATCATCTGACCTGCAAAATCAGGAATTTAATGCTTTCTCTGGAAAAAGAAGGATGGTTAGTGAATCGTCAAGATTGTTTGATGTGTTCATCAACCACAGAGGCCCCGATGTCAAACAAACTCTTGCTATTCAGCTTTACAATTCCCTTAAACAGTTGAGAATACGGGCGTTTCTTGATTCCCAAGAGAAGGAACTTGGAGATTCGTTTCCTTCCACTATTCAGGCAGCCATCTGCTCTGCTTCGGTACACGTAGCCATCTTTTCAAAAGGATATGCAGACTCACCTTGGTGTTTGACTGAGCTGCTTCTTATGTTAGAAAGCCAGGCGAAAATTATCCCTGTGTTTTATGGAGTGAAGCCTAGTGATCTC…	4276	MASSSSSDLQNQEFNAFSGKRRMVSESSRLFDVFINHRGPDVKQTLAIQLYNSLKQLRIRAFLDSQEKELGDSFPSTIQAAICSASVHVAIFSKGYADSPWCLTELLLMLESQAKIIPVFYGVKPSDLRHIEKGVYSDAFIKYEEKGRYIEKLNEWKEALQSLSLIAGEEFNSLSDRHNKNIVAAVQKEVQRKTRLHVAQYPVGLNNLVKNFERLCLEELVQDFENQCGLKERKDKVKVVGIFGMGGIGKTTLAKELFNRKSSNFSEASFLFDVREASVRGELPSLQHKLLNDLFHSDNLSFKNKEEGISYLKDNLRRSSTLLSFLIVVDDIDHVEQLNALLVMDILNKLGESLVIVTTRDVGVLINAGITDGYRLEGMDRNHGSELFCWHAFDQPNPL…	934
TNL	TO_013478_T.1	TIR	NB-ARC	LRR_8	LRR_4		TIR NBS LRR	CCCTCAGCGAGAAACCCTGCTTTATATGGTATGTTATCTTTCTTTCTTTGTGATCAGTTTAATCCAATTCGATGGCATCTAAGTCTACCATCAGCACTCAGTCTACCATCAGCACTCAGCCGGAGAATGAGGATAACAATCCCTCTCAAGGAATTGCACCATCTGCATCTTCTTCTGCAATGCCAATGAAACAGCTGCCTTATGATGTATTTATTAATCATTTTGGTCCCAATCCCAAATACACACTACTCGCCACCACTCTGCATAATATTCTCAGTGGCAAGGGATTGAGGGTTTTTCTTGATTCGGTAGAGTTTGATTTGGGAGATCCCTTACCTAAAGAAATAGAAGCAGCAATGCGCAGTGCTTCGCTTCATATAGCCATATTTTTCCAGAATT…	3444	MASKSTISTQSTISTQPENEDNNPSQGIAPSASSSAMPMKQLPYDVFINHFGPNPKYTLLATTLHNILSGKGLRVFLDSVEFDLGDPLPKEIEAAMRSASLHIAIFFQNYAESPWYLQKLSFMLKTGNQIVPVIYHFEPFDVPFVKGVYGDTFSSHRSERSYTSEKLQEWKNELDQISSIGTHIVNNYHDERRLIKSIVDRSLRVTEKVPLVVAKHPVGVDEALEELETQLRSADDHRVQIVGICGSGGCGKTTLAKHLYNNKYTIMEKSSFLFDIRDASAKSVLHKMQEKLMEDLGVQGLSVDNIEQGKRILAGSLRSVRVLVVLDDVDNVDQLDSLIPEKNNLGLGSLIVVTSRQFHVLRSWEISSIYKIKALDRPHAKQLFCWHAFLQPSPLSTEL…	1057
TNL	TO_013710_T.1	TIR	NB-ARC	LRR			TIR NBS LRR	ACGTGGAAGCACAGACTCGCGACTGTTACAACACTAGTCTTCTTGGTCAACAATTTCATTTCGTGGGAGTAACGCCAGGGAGTCACGAATATTTGTTCGGTCAAAAATTCAAATGCCTTATCTGTACGAGCGTGTAAACACACCAACCATTTTTTTTCTTGATTATTGCAGGTAAGTGCTGATTTATAAGTGCAATCACGTGGAAGCACAGACTCCATGCGTGGAAATAACTTACCAATTTCGTAATTTCTTCACTTGGTCATCGCAGAAACGTGGAAACAACCTACCAATTTTGTATTTCTCGTCTGGATCGTCTCTTTTTCTCCTAGTTATATCTCCATACTTTACCTGTTGAAGCACTGGATTCTTTGCTTTTAACTATAGGGCTTTTCTGAGATA…	4047	MASTSRSGRGEQEHDPFSALEPPNKKIKSPLTAKQYDVFINHRGPDTKTTLAQQIYHSLQQAGIRAYLDAPETELGDCFSSAIKNAIRNATVHIAILSPKYAESAWCLAELALMFQTKARIIPLFYYVQPSDFRYIKNGVADAFSEHEEKGRYPNHDIQQWKECLQNVSGIKGYEINGQNDDPSELLNEVVSAVLKEKQKRKIPLQVAKYAVGLAELVNDFHCHCQRNGEMRGKIIGIFGMGGSGKTTLAKYLFNHKHSEFSGSTILFDVRENHVKSALTSLQSKLLNELFPGNQHSFTSIEEGTANIKHELQKSQESSFLIVIDDVDHQRQLDALLPIDALNPNSLVIVTTRDERLLIKVRVKTRYKMKEMNPKHSRELFCWNAFHRQGCKSGYENLL…	1184
TNL	TO_013752_T.1	TIR	NB-ARC	LRR_8	LRR_4		TIR NBS LRR	GGGAAACCGAACGGAAACGGAAGTCTTGGGAGGGCCCACACCAAGCGTCCACGCTTAGCGTGTGATGTTTAAGGCCGCCCCTTTCTGCACGGCTCAAGCCTTCCGTCCGCTTCTCCTTGTTTTCTCACCTCTATTCCTTGCCCTTCAACCCTAAAATCAATCCTCCGCCATTCAATCAGATGGATGGTGGAAATGCTTTTGATCAGATTGCACCAAGCTTTGCGACTTCATCTGCGACTTCATCATCTTATTCATCGCTTCAGTGCGACATTTTTATTAACCATCGTGGTCCCGATGTGAAACACAAACTTGCAAGAACAATCTACCAAAAACTTCATCTTTCGGGATTCCGGGTCTTTCTTGATGTAGAAGTTCTTGAGGCCGGCGATATCATTCCAC…	4157	MDGGNAFDQIAPSFATSSATSSSYSSLQCDIFINHRGPDVKHKLARTIYQKLHLSGFRVFLDVEVLEAGDIIPLEIQRAIRRAYLHIAIFSPNYAQSPWCLAELSFMLKTGTKIIPIFYYVDPSDLRWVDQNKGIYADAFSQHQEKGRYTPEKLHEWMKALHDVSFHSGYLINDNSRDEARLLKDVMKCVVKAMNRVSFEVAKHPVGMDEAVENFERNALHSTQKLQNVKIEGIVGMGGSGKTTLAKELFNRKCLSFEKSSFIFEVRAAAQNDLHKKQKKLLQDLGISDLSFDNVEEGKRILSNRLRYVRALIVLDDIDRIDQLDALLPNIDNLGSDSLVIVTTRELGVLKSWDIYSTYKMPGLNDLEARQLFCWHAFLQPSPLFGFENLVEGFLKVCN…	1225
TNL	TO_014018_T.1	TIR	NB-ARC	LRR			TIR NBS LRR	CAGACACCACTCTCTTTCACATTTATCTCCCCTTCAATTCTACGCGTTTTCTTCGTCCTCTTCTGCAATGTTATCAAATCAACCCACTCCGCTTTAGAGTGTTTCATACGTTCTGCAATTCTTATCCATCCTCCTCTGCTTTACCGAGCTCCCTCCATACGTTTTCTGCAATTGTACTCCTGCCCTCATACATGGCTTCCTCCTCCTCCTCTTCTCAGCCAAGATCCTCTGTTTCCCCTAAATTGTATGATGTGTTCATCAGTCATAGAGGCCCCGACGTCAAAGACACCATTGCGAAACAACTCTATGACCTTCTTAAGGCAAGAGATTGCAAGGCATTTCTAGACTGCGAAGAGATTGAAGGGGGAGATTCTCTTAAATCTGCCATTGACAAAGACA…	2734	MASSSSSSQPRSSVSPKLYDVFISHRGPDVKDTIAKQLYDLLKARDCKAFLDCEEIEGGDSLKSAIDKDICSSLVQIAIFSKRYAESSWCLDELVLMLQQPDALFIPVFYDVQPWELRHIDKKENKKRNKRESQYAAAFYDFRRKGRHLDKLDEWKQALASAAGRSGYEHSKHQEDLYEVIVSRVLKEMEKRRPIYVAKYPVGLDELVQDFGKSCPETAQTVGIFGLGGIGKSTLARELFNGKRSSYSASCFLSDVRESHARGGLQSLQSKLFKDLFHEEKTICDTNDGIGQLKHRLGRAKHLQFLIVLDDIDCEEQLDALLPEGMLGSGRLVIITTRDQSVLRGVDFCYKMKGMDEDRAKALFCSHAFRGRAPAIEYERLVKKFVKFCGGLPLSLIVF…	784
TNL	TO_014899_T.1	TIR	NB-ARC	LRR_8	LRR_4		TIR NBS LRR	AGATAATTTACCATTTTGACACAGAATTCAGTGGTAGGAGTTCAAGTTGTGTGTAGGTGTTTGGGTTCAATCCTTTCTGCCATTCGTTTCAGCTGCAACTCTTATCAAGATGGAAGAATACATCCCTCCCACAACCAAAATTCCTTTGCGAAGCGATAAAGAATACCACGTGTTTCTGAGTTTCAGGGGAAAAGATGTGAGAAATAGTGTGGTTGATCGTCTTTTTGAAGCACTCACTGCTGCCGGACTCCATGTTTACAAGGACGACGAAAAACTGGATAAGAGACATCTGATTTGGGCGAGCTTGGAAAGGGCAATCAAGAGCAGTGCCATATGCATTCCTGTGTTTTCCAGAGGCTATGCAGACTCTGTATGGTGTCTGAAGGAGGCCACCACAAT…	2564	MEEYIPPTTKIPLRSDKEYHVFLSFRGKDVRNSVVDRLFEALTAAGLHVYKDDEKLDKRHLIWASLERAIKSSAICIPVFSRGYADSVWCLKEATTMVNADSFIIPLFYDVDPTHVRYPQGNSSPYRKSFQKYYCHSDQIQREEIEWWKYVLQQICPCLQFYGYSVRHSRKEIDGWKDALDKICSRSGWSMNTTGGSGAQLVKTVVNDIIKTLDRVPLEVAKYPVGLQSVTHDLIHKFKLNSEEGVVKAGLWGIGGIGKTTAAKALYNQVYDDFDSASFVPNVRATTTDATGLAKLQTKILKDIIKYGGEVDSVDEGKSFLRDRLGGKRLLLVLDDVDDNVQLNALAGFSLASGSRLIITTRNRHILHVAGVLPDCIHEMIGLQINEGLQLFSWHAFLR…	818
TNL	TO_014937_T.1	TIR	NB-ARC	LRR			TIR NBS LRR	AATAAATTAGAAAAGGGCTACGCTAAGTCAATTGACCTTTATGGTCAAGGACAGCCATTTGCACAGTGTGGTCCGAGTTGAAACATTTCTATGGTTGAGTTCAAGATGTTGCCAGTCATTTGCAATCAACATCTTGGCCTTAAAACAGTTGCATCGTTGAGTTCCACACCTGATATTTGGGTTGAATCCTCTGTTTTCTTTTCAGTCGTTAGTAAGCCCTCCATCTTTTCGGACCCTGCTCTAAGATGGAACAGTACAGGCCTCCCACAACTAAACTTTCCTTCCATAACACTAAGAGGTATCACGTGTTTCTGAGTTTCAGGGGGGAAGATGTCAGAAAGACTCTGGTCGATCATCTCTTTCAAGCCCTCTCCTCAGCAGGACTGAATGTATTCTTAG…	2920	MEQYRPPTTKLSFHNTKRYHVFLSFRGEDVRKTLVDHLFQALSSAGLNVFLDSEKLEKGEMIGLSLEAAIESSTIRIPIFSKGYADSVWCLKEAAVMLSTPGLIIPLFYHVEPTHVRHPQGSDSPYKQSFLKHYSHPDRHPREVVNEWERALLQICDRSGWSMDEMEGYEARLVKRVVNDLIKTLDRMPFEVAKHPVGMDSLKNALIQKLNLNSVVEVVKVGIWGIGGIGKTTVAKAVYNQLYDKFDAASFVSDVRTCAADPRVLTILQHQILEELTKYPGAVYSVDKGISLFKDRLRGKRVLLILDDVDAGEQLNALVGDWLDSGSRVIITSRDKHILNVAQVSSECIHEIGGLDINESFQLFSWHAFLRASPNPSHKDISKRIVEACKGHPLSLEVI…	657
TNL	TO_015368_T.1	TIR	NB-ARC	LRR_8	LRR_4		TIR NBS LRR	CACATAATTCTGAGTGGGGGCCACGTCATTTCGGCTACGGCCCGACTTTAAAATCCTATCAAAATCATATCTGTCATTTGTCGTCCATTGCATTGCGTTTACGATAAGGTTAATAATATAATAACTGAGCAAAATTATTCTACTCACCTTCGAGGTGAATTCCATTTGGGAGATGGAAATTCTACATACATTTAGACGAAACTAGACCAGAACTTTATTAATCCATATAAACGAAGACTTAGTTGGGGCAATACTCGGGTTTCATCTTTGAAGAAAGTTGCAGTCTCAATATGTCTCCCTCAGCCATTTCTCTGCCCTCCTTTGGATGCAATAATCTCAAAATATATGACGTTTACTTAAGCTTTTATGGCCCTGACAACTGCCAACAGTTTGCCAGCC…	3533	MSPSAISLPSFGCNNLKIYDVYLSFYGPDNCQQFASRLSSALVEAGIFTRLERQFTDDGPSYQHIRESRICIPIFSQIFMQSQSFLNEVCFMVKSSVKIVPLFYDIVPSQVRHQDMVISAQHFEIIGAVEKISSICGWSADQYKLKVSTDISSQFIWEADLITDVVRDVVKMIETYKVHLDTPKCFGLDWRVEHVKKLLNLADRQKKIVKVGIHGIGGMGKSTLAKVVCKSVIYSQFEVHCFVLGVGERCQQENGLVKLQTNMLKEVSLFLPKEDFRFRCEVGHIDQGKHLLQECLRGKRILLLLDDIQSAEQLEALGGNFTDFGLGSRLLITSQNQQILKLANVDEMYEVRRLTQEHALELFKFHAFPISHCSDPELQTLSINVVNACEGHPLALQLL…	934
TNL	TO_015377_T.1	TIR	NB-ARC	LRR_8			TIR NBS LRR	GCGATGTTTTCAAAAGTTATGGCGTACAATTTTCCTTTGCCACGGCATTGTTTCCCACTTCCCACTCCCATCTTTCCAAGAAATTTCGTATGTAGAAACCGCGTAGAAAGCGTTTTGTGTGATGGGGTTTTTAATCTTCAGGGCTCATCTCAGAGTCTTATCATTCCATCGCTTCGCTCGCTGTCTTCCCATTCTCTTGTAGTCTGTACTCTGCCCCTGCATTTCAGTTTCAGTTCCCATTCTTGCCAATCTCTTGTATTCTTTCTACCCCTGCTCCTTTCTTTCACTCGATCCCTCTTCAATTTAATCCCCTGTCATGGCAAGTGCAAATGCGTTTGCGGAGATTATGGGCCCGTCTGCATCTGCATCGTCTTCAACTCCAACAAAAAGGGGGCATTA…	2906	MASANAFAEIMGPSASASSSTPTKRGHYDVFINHRGPDTKQTLAASIYRALKLMGVEVFLDEPELDLGDSIPSEIQQAIATSFLHIAILSPRYAQSTWCLEELSLMLKSGQKVIPLFYNVDVNDIRWIKGRYAEEFSKLEAKNRYRPEKIGDWKSALQTVSYLKGYIVTNEDDTEVLKIIANYVLAHPKKIAFVMPEHPVGLDKTLKQFERSMLQSSENVTIVGITGIGGCGKTTLAKGYYNKKIRSFYRCSFVSDVRDAPTKNLYTKQKKMFEDLGGSKDISFDSVEEGKAILAEYLRFVQVFIILDNVDHRDQLEALLPTKSSLTKGSVIVVTSRESGLLKSWGIPSNSIYKMKDLNPEQAMELFCWHAFDLPSPINEFESLVKKFLEVCKGSPLAI…	836
TNL	TO_015969_T.1	TIR	NB-ARC	LRR_8	LRR_4		TIR NBS LRR	ATTCTGCACGCAGCATTGATATTGCTTAGAAATTTACCGAAGCACGTACGATGCAACTTGAGATTCCTTTCCTGACCTCGTCACGCGGTTTTCGCTTCGTTACGCAACCTTTCAACGCGTTTTACAGACATTTATATACTCCCCACTTTTGTAGATGTCTCAAGTCGTCCGTCGTCTTCTCCTTGTTTGCTCACTTGTTTTCCTTGGCGTTAAACCTTGTAATCAAATCCTCCGCAATTCTATCTGATGGAAGGTGGAAACGCGTTTGATCAAGTGGCACCAATCTCTGCAACTGCATCCTCATCTTCATCTCCTTCATCGCCACAATGCGACATTTTCATTAACCACCGTGGAGTCGATGTGAAACACAGACTTGCCAGCACAATCTATCATAGTCTT…	4067	MEGGNAFDQVAPISATASSSSSPSSPQCDIFINHRGVDVKHRLASTIYHSLHLLGLRAFLDVEVLEAGDVIPQEIQAAISHASLHIAIFSPTYAQSPWCLAEVSYMLKTGTKIIPIFYYVDPSDLRWVAQGKGVYADAFGKHEEKGRYTPQILREWMQALHAVSFHSGFLINDNSGDEGKVLKNVVNCVVRAMKRVPFEVAKHPIGMDEAVEKFERNSAQSAQKLNNVRIHGIVGMGGSGKTTLAKELFNGKCSSFERSSFIFDVRAAAQNDLHKKQQKLLEDFGISYLSFDSVEDGKRILSSRLRYVRALIVLDDVDHIDQLDALLPNLSNLGSDSVVIVTTRDLGVLTSWDISSIYKMPRLNDLQAMQLFCCHAFLQPTPLSGFENLVEGFLEACNG…	1194
TNL	TO_016021_T.1	TIR	NB-ARC	LRR_4			TIR NBS LRR	TCCAACTGTAAAATGCCCGATATTTTCTTTTCCATCTTCGTTTCTAGCGTGAATTAAGAAACAATCCAATTTGTGGATAAGTTTAGCCGAAACAACGAATAGTATATTCTCATCAAACGTGCACAGCTAAAGCTCTAGGCAATTCTTATGGACCACCGCTTCCCTGTGCCACGGTTTTACGACCGATTCCTCGACGGCATTAAAGTCACTGGTTTCCTTGTTTCATCTTCATCCTTTTGCAAATTAGTTTTAGTTGCATAACTCTTTAGTCTGTACGTGACTGAACTCCTTATGGAAGATGTGTTTCCACCTTGTCATGTTTTTATTAATCACAGAGGACCTGACGTCAAGAAAACTCTGGCAAGTCTCATCTATCATGCTCTCGACATGCATGGATTG…	4205	MEDVFPPCHVFINHRGPDVKKTLASLIYHALDMHGLRVFLDEEELRVGDSITPAIQSAIRSASVHIAIFSKTYAQSSWCLDELLWMFDSDITSTKIIPVFYDIDPSALRHVEKGAYATAFEEHRQKKRYTDERVERWIEALKNVSGISGVVFRTETDDHGRRLKEIVEIVLEKVGREKLHVCEYPVGLLEAAEHFKKKVLNRNELNGTHVVGIVGLGGSGKSTLATHLYNSMRSRFQRCCFLSEVSKNVLPSLQETLLRNLLRDQSLHIDQNTRKGKSLIQDRLLGLERVLIVFDDIDNAEQADNRLFVKDVLGNGSLILVTSRNQALFVSSTMEIYNIRLLDAKHAQELFCWHAFGNTKPLDEFQDMVEKLVLMCGGFPLALKVLAGQFHSERDRKMW…	1218
TNL	TO_016040_T.1	TIR	NB-ARC	LRR_8	LRR_4		TIR NBS LRR	ATAGCCTTGGTGTCTTGCTGAGCTCTACTTTATGCTCAAGACTGGTGCACCTGTCATTCCTATTTTTTACCAAGTTAGTCCTGAGGATCTCCGCCACTTGGTTCATGGGAAAGGAATCTACGTAACTTCTTTTTCGGAGCATGAAAAGAACCGTAGATATAGCATGGAAAAGCTTGAGCAGTGGAAGATGGCACTCCACAATGTCTCATTTCATAAGGGTGAAACCGTCAATAATGATGAAGAGGAGCGAAGCGTGGTGAAGAATATTGTGAATCGTGCATTGAAATTAATGGAAAGAGTACCATTAGAAGTAGCAACACATCCTGTGGGTCTTGAAGAAATTGTAGCGGATTTTGAAAGGACAATTAGTGAATATGCTGGTGTTCAAATTGTTGGAAT…	3479	MLKTGAPVIPIFYQVSPEDLRHLVHGKGIYVTSFSEHEKNRRYSMEKLEQWKMALHNVSFHKGETVNNDEEERSVVKNIVNRALKLMERVPLEVATHPVGLEEIVADFERTISEYAGVQIVGIWGMGGSGKTSLAKELYNKEYSSIHKSSFVYDIRDGARKNELHIKQRQLLTDLGYKFNDQPFHNAEQGKNILSNYLRSLPVFVILDDVDHRDQLEALLPGKASLASGSLVIVTTRDREVLKVRGISCVYEMKSMNQFHAKQLFCWHSFLRSSPLMGFENLVEEFVSASHGLPLSLKVFGAQLYDCLDKDLWKDLLHKISRVLPEDIINRLRISYDALDNEEKQMFLDIACFFIGADKMTAIAVWEESGWSGLWGWQKLENKCLVELVHGDKIRMHDH…	1116
TNL	TO_016097_T.1	TIR	NB-ARC	LRR_5			TIR NBS LRR	CTGGAAGGAGGCTGCAGTGGCATCTTTTTACATACACGCCTTTACCTACTCCCCATTCACTCCATCCTTTACATACACGCCTTTACCTACTCCCCATTCACTCCATTCTTCCTGTAAACCTATTTCCATCGCTTCCGAGTTTGGCATTGCTTTATTGTTTCAAACCCATCCTTCCATCTATGGCTTCAACTTCCTCATCTCACCAGCAAAATGCTTTCTCTGGAATTGTTCCTCCCAACACAGGGAGAAAAGTAGAGCAATCTTCCAGACTCTTTGATGTGTTCATCAACCACCGAGGCCCCGATGTCAAACAGACCTTGGCTACTCAGCTTTACAATTCTCTTGACCAGCTGGGCATAAGGGCATTTCTTGATTCAGAAGAGAGAGAACTTGGAACTT…	4837	MASTSSSHQQNAFSGIVPPNTGRKVEQSSRLFDVFINHRGPDVKQTLATQLYNSLDQLGIRAFLDSEERELGTSFPSTIETAILSASAHIAIFSRGYAHSPWCLAELVLMLQSTGKIIPVFYQVEPWELRYIEKGVYKDAFLEYEEKGRYIEKIKEWKGALQSVSFTTGYKIDDLDCSDCKEIVSDVEKEVQRSKHLHVAKYPVGLHKLVKDFERRCLSDLVQDFESQCGMKKAGDKKPKVVGIFGMGGVGKTTFSKELYNQVRSQYSRASFLFDVREACASGALPSLQSELLGDIFCEYRNFVSSEKGTSCLRDRFRRSGSLSFIIVLDDIDHVEQLDALIPMDLLNKYDDYLVVITTRDVGVLVSAGIDIGYRLKGLNREDGKELFCWHAFRQPHPC…	1469
TNL	TO_016284_T.1	TIR	NB-ARC	LRR_8	LRR_4		TIR NBS LRR	CTGTCTTCCATTTGTTTTCCTCCCTTATTTCCACACACTTTCCCCTTCGAGATTTGTCCTTTCGTCTGGTCACCCTGTTTATTGATCTTCTGTGTTCTAATCTTCCTCCACACGGTAGGTTGAAAATACTTCTTCAACCCAACTTCTAAATCAGAACAGCAAAGAGGAGCAGAGGCACATCACAAACCCAAACAACTTCAGTACAATAAGAACCACTCAATCTACGGCTTGGCTCATTTCTTTATCTTCAACTCCCCCAACGCCAAGCCTTCTTTTATTGCTTTTATCGGCTTCACTTAAATCCGATTTCATGGCGTCTACTTCTATAGCTGGGAGTAAAAGTAAGAGTGAGGATCCGGGCGCTTTTGATGGATTTGCACCATCTGCGTCTACTTCTGT…	3923	MASTSIAGSKSKSEDPGAFDGFAPSASTSVSKIDRKPSYDVFINHRGPDVKSTLARTLYAILTGMALSVFLDSEELELGDFLPRTIEAAMASALLHIAIFSKTYAESPWCLAELSFMLKSGAKIIPIFYHVEPTDLRYIAQGKGEYVEAFKKHEEKGRYSREQLQEWKDALYNVSFYNGQIIKTNEDEMKLWKNIVATVLKEKNNVPLPVAKHPVCLKEIVQDFEMNTLRSAGVDQDIQIVGIWGMGGSGKTTLAQELYNKNSSSMDRCSFIFDVRDGAAKGQLQNKQIQLLKDLGVQNETFDNIERGKAILTRHLKSVRVLFVFDDVDHKGQLDALLPVKNSLGGGSLIIITTRDLKVLSSWGISSVYQMKALDSPSGEQLFCWHAFLQSYPPKGFEG…	1016
TNL	TO_016555_T.1	TIR	NB-ARC	LRR_4			TIR NBS LRR	CTCTCACATGGTTCACCGTTTGCCTACGCAAAACCAGGCTATCATTCCCTCAATATGCGCGTTTACTAGACTTTCATCTTCTGACAAATATTCTGCATACTTCACCTCTCAAGAAGAATCCTGCTTTCAGTGGGCTATCTTCTATCGTTTCTTTCTCCTAAAGTTTAATCAAATTCCATGGCATCAGCTTCTGCTTCTAACATTGGGCGTCAACCAGCGATAGAGGATGCAAGCGCTTCCATGGAGATTGCAGCATCTCCATCGTCTTCTCCTAATACTAAAGTGGTAAGCCTAATTTCCTGCTGCTTTGGTTGGTGTTCTCTCTTTCGTTCAATGCGATCAATTGGATCAAATTCCAAAGCATCTACATCTAGCACTAGTGATCAATCACAGAATAAT…	4291	MASASASNIGRQPAIEDASASMEIAASPSSSPNTKVVSLISCCFGWCSLFRSMRSIGSNSKASTSSTSDQSQNNASTSSLSSQPQNEVTSPFHEMAPSSSTPTSLMSMKKMPYDVFINHRGPDVKKTLAISLYNTLQGMGLRAFLDSKELELGDSLPRELEAVMRDAALHLAIFSKNYAQSPWCLAELAFMLKTGTRIVPVFYHINPDDVRYAKGVFAEAFARHEEKRRYSTEKLKEWKNALYNVSFNIGHIVNDKDGEESLLKNIVNSILQVIKVVPFVAAKYPIGLDEAVKDFEMTTLQPAKRHHNVQIVGIWGMGGSGKTTLCKQFYNNIYESMERCSFLFDIRDAAHNCVLHKKQKKLLEDLGLKGVSIDNVEGGKAMLARRLRSVRVLIILDDV…	1292
TNL	TO_016967_T.1	TIR	NB-ARC	LRR_8	LRR_4		TIR NBS LRR	AAAATAATACATTACAGCCTGTCTATCTCCTCTTTTGCACGCATACATTCTGCATTTACGCCCTTTCCTACCCTCAATGCTCATTTTGCTTTTCTTGCCTTCAAACCCTTCATCTCCCCGAAATCAGAACCCCATTCCTCTTCTTTCTTCAGTTTAATTCAATGGACATGGCTTCCTCTTCCTCTTCCACACCCACCCATAATCAAACTCAACAGGAAAACGCCTTTGCTGAGCTTGCACCTTTTTCTTATCCTGCATCTAAATCTACTCAGCTCTGGAACATCTTTATTAATCATTGTGGACGCGATGTGAAACACACTTTAGCCACTTCCATCTACCACATTCTCCAATCCATGGGATTCCATGTTTTTCTGGATCTGGAAGCACTTGAACCCGGTG…	3583	MDMASSSSSTPTHNQTQQENAFAELAPFSYPASKSTQLWNIFINHCGRDVKHTLATSIYHILQSMGFHVFLDLEALEPGDSFPAELEHAISTAPLHIAIFSPNYAHSPWCLGELSFMLKSGAKIIPIFYYVDPSDLRRFDQGKGKYASAFSEHEEKGRYTPEKLDEWKSALRQVSSLHGYTISNNKDEATVLKNVVNFSLQIMKKAPLWVAEHPLGLDELVKGFESAATEEGVKMKGIVGMGGSGKTTLAKELYNRNFSSFERCSFVFDVRDAASRNALCDKQKKLLSDLRLHYSPFDHVDEGKAILANRLTAHRTLIVLDDVDHIDQLNALLPKKEKLGSQSMVIVTTRDLGVLISRGLDCIYHMPGLANPHAKQLFCWHAFLQPSPPADFETLVKDF…	1078
TNL	TO_017040_T.1	TIR	NB-ARC	LRR			TIR NBS LRR	CCAAAACAAAAACGACAATGAAATGGCAAAAATTATAATTTATGGCTCGCTTGAGGTAAATGGTAGCGTACAAAATGTAGTGGTCTACAGAACATATAGACAAAGGTTGCAGAATTTTTTAATTTCAAAGATTCCAATCATGAAAACAGGGCACGCCATGTAATAGGAGCTCAACCTTTTTCTTTGAGAAAGTTTTGGGCTCTCCTCATATGAAAAATTGCAGGCGCAATGTCCTTCTCCATGCCTTCCACTTCAGCAGATCTTAAAATGTTCGACGTTTTCTTGAGCTTTCGCGGCCCTGACACTCGCGAAGAGTTTGCGGGAGCACTGTACGCTGCTCTTTATCGACAACGAATTCTCACATTCTTCGACCAAAAAAGCTTGGAAAAGGGCGACCGT…	2202	MSFSMPSTSADLKMFDVFLSFRGPDTREEFAGALYAALYRQRILTFFDQKSLEKGDRIPTALCGGVAGSKIGIPIFSQNFAESKWCLREVSLMVKSGVKIRPVFYGVSPTDLHGSKYAEDLKRYESEPILEWKRALHTVAKLPGWCSSDYSGDNDLIQDIVVEIRKILHSNSPLNVLDVPECFGLDGSVEYLKGLLKAAHHQQKMVKLGIHGMSGIGKTTLAKVICKELFSGFEIFTFVLSVGERCKEADGLVNLQTQMLKDVSFFRDKVGHVDEGKGLLQKCLRGKRVLLLLDDIQTPEQLDALGGNCSYFGAGSHLIITTQNEQILKVAKVDEVYRVRSLHLQHALRLFKFHAFPDSYRPDQELESLCTDIVTACEGLPLSLQMFGKHLFGIEDRDV…	658
TNL	TO_017050_T.1	TIR	NB-ARC	LRR			TIR NBS LRR	GTTTGCCTTTGGAACCACAGGTTCTTGAACAAAGCTCCTGCCTCTATTCCCGTTTGCCTCTATACCCACTTGTCTCTGTTGCTAAGCTTCTCTGATTCCCTGGACGAAAAACCTCCGATGACATGAAGATATCTTTATATCACCAAAATCAGCCACCTCTGAAACTTCATTGAAGGCATCTTTAAATGCCCTTTCTTTTGCTCAAGCCTCTGATCGAATTTCTGTTTCGCATTTCGTCAATCATTTGGTACAGGGTGCTACCTATTCTTTCAATCATGGCATCTTGCTCATCATCTCACAATCTCAGTGAAATTGGAGCTCAATGCCAAAGAATAAAATCATATGCATCCGCAAAACTGTTTGATGTATTCATTAACCACCGTGGCCCCGACGTAAAAG…	3582	MLKTKAKIIPIFYDVAPSDLRYIQKGVYSDAFVQHEKKDRYLNQLEVWEKALYSVSFMYGYEFSKHNYDPIKLCKNVVSAVHKKLQKIKSLDVVENPVGLDELAEDFERCCMQKTDKSVQIIGIFGMGGAGKTTLAKEIFNRKQCEYDGSCFLFDVREASVNNELPALQSRLLKDIICLQDTPQFHSTDEGKSYLKSNLQRVSSSRFLIVLDDVDHKDQLDALLIRNALNSKSLVIVTTRDERVLVRAGINFRYRMKEMSREHSRELFCWNAFHQSYAASAYEDLVERFVNVCGGLPLSLQVLGGHVFGSTDRHYWQLVLNEARKTLPEDIKRRVKISFDALNSEQKQIFVDIACFFIGKPISMAITIWEAYGWSAELALQTLKDKCLVETVWCYSKEF…	763
TNL	TO_017104_T.1	TIR	NB-ARC	LRR			TIR NBS LRR	TCTTTTCGGCCTTTCCTTCCTGGTGGTTTTTTCGCCTTCTTTCTGTCAAGACTCGAGAAAGGATTCAACTCCCTTATTCTTTGTAGAGGTCGGTGCTTAAATTATTTTTTAGTAGAGATCGGTGCTTAAATTAATTTTTAGCATTTTCCTTTTATTTTCCTCGAGGAAACAACTAGGAAGAGACTGATCCTGCCTGCGGTATGATCTACTTATTCTATGCATAAAATCATGTTTCATTATGCATACTGCAATGCAATTCTATCATTCCTGCTCTTTCTATTTCCTAACGTGTTGTAAGGAATGGCATCTCCTTATTCGTCTCACCACCAGATTGAGGAATTTAATGCTTTCTCTGGAATAGAATTGCCCGGCAGAAGATGGAAGGCTTGTAAATCTTCA…	3653	MASPYSSHHQIEEFNAFSGIELPGRRWKACKSSRLFDVFINHRGPDVKQTLATQLYISLKQLRIRAFLDSQEKEFGNSFPAIIKTAIHSAKVHIAIFSKRYAESPWCLAELVQMLESKAKIIPVFYQVEPWELRHIERGQYADAFIKYEEKGRHLEKLSEWKEALQSLSFVAGEVFHSYSDCKSIVAAVEKEVQRKLCLHVAKYPVGLNNLVEDFERRCLDELVQDFVNQCRLEERKHRPKAVGIFGMGGSGKTTLAKELFNRKHSNYSRASFLFDVREASVRSELPSLQSQLLKDLFHEDRGFRSIEEGTSHLNDCLQRSLSSNFLIVLDDIDHMEQLDALIVMDILAKSSNSLVIVTTRDVGVVITAGITVGYPLGGMDRNHARELFCWHAFRQPHP…	764
TNL	TO_017114_T.1	TIR	NB-ARC	LRR_8	LRR_4		TIR NBS LRR	GTATTATTCGCCCATAGAATTCCCGCTTTTGCATGGGATGCTTATCTTACCCGGCAATTCCCTGTACGAAATCTGGACTTTCTAGCTCAAGCTGGTGGTTTTATGACGAGCCTTCTTTCGGCTCTCTTCAGTCCTCTGGATTAAGACCATGATTGGGTAGGAAGGAATTCATGGGTTCACAGGATGAAAATGCTTTTGAGGGCATTGCACCTCACTCTCTCTCACCTCACTCCGAGTACGGGCAACCCTCACAACCCTCACAGTATCCCTACGATGTATTTATAAATCACAGAGGTCCAGATGTTAAGAAGACCTTGGCTGATGCACTGTATCGCCATCTCAGTGCCTTCAATCTGCGAGTATTTTTAGATCAGAAAGAATTGCAGACGGGAGATTTCT…	4291	MGSQDENAFEGIAPHSLSPHSEYGQPSQPSQYPYDVFINHRGPDVKKTLADALYRHLSAFNLRVFLDQKELQTGDFLPAAIQHALATCKLHLAIFSPRYAESPWCLAELSFMLKTGAKIIPVFYDVQPFHARYINSGPYAKAFKDFKDKNRIDLHIVEKWKEDLHRVSFISGLVFESIKDDKDVLLRSIVDRVLEETKGEVLEVAKHPVGLDDALEAFQNTILKSDEEQSGYVKVVGIVGMGGSGKTTLAKKIYNERSWAYKGRCCFLSDVRLEAAKNGLASLQTRLLQKLLHYDFKIDNSSQGKEILRDRLQNREVLVVLDDVDEVEQMDALLVKEAIGERSLVIATSRDKGVLTSCGVVLFHEVKGMGEVHARELFCWHAFLFPYPLQGFEALVESF…	1262
TNL	TO_017150_T.1	TIR	NB-ARC	LRR_8	LRR_1		TIR NBS LRR	CTGAGCAACTTGCAATCTATAAGAGGATAATTTGGAGGGCAATGTGTGCTCAGAGTTGAAAGTTCTGAGATTTAGGGTTGAATACTCTGTTTTCTTTCCATGGTTACCAAGCTTTTCTCTTTTAGGTCTGAGGTTTAGGGTTGAATACTCTGTCTTCTTTCCAGGGTTGCCAAGCTTTTCTCTTTTAGATCTGAGATTTAGGGTTGAATACTCTGTTTTCTTTCAATCGTTAGCAAGCTTTTCTCTTTTAGATCTAGCTCTAAGATAGAACAATACAATTTCATGGCGTCTACTTCTAATCCTCGGTTTGAAGAATTTGCCCCATCTACTTCTACTTCTGGTGAATCCTCAGTGCCTGCCTTTCTCACATACGAACCTCCCACAAGGAAACTTGCCTTA…	3759	MASTSNPRFEEFAPSTSTSGESSVPAFLTYEPPTRKLALQSDKRYHVFLSFRGPDVRKTLVDHLFQALSVAGLNVYKDDENLKRGEIIWESLEGAIKSSAIRIPIFSRGYAESEWCLKEAAAMLETPDLIIPLFYHMTPTHVRYPESEYSPYRRSFRKHYGHPERHPKGDVDKWKNALLQICNRSGWSMDLTQGYEAKLVKTVVNDLIKTLDRVPLNVAKYPVGMDNIKNALIQKLNLNSVHEVVKVGIWGIGGIGKTTVAKAIYNQVYTDFEAACFVSNICATAEHPGGLTNLQKQILEKLTKHDGTFYNVDEGISLLENRLGGKRVLLILDDVTAVEHLNALVGDWLKRGSRIIITSRDKHIHDVAQVSSECIHELSGLEINEGLQLFCWHAFLRAS…	789
TNL	TO_018149_T.1	TIR	NB-ARC	LRR_8	LRR_4		TIR NBS LRR	CTAAAGATCAAAATACCATTTGACATGGATAGTTTGAGAAATTCGGGCCAAGTCTTGTTGAGATTTTGGCCAGAGGTTTCCTCAACAGACCTTAGCCAGTCTTTCTCACAAATCCTAAGTTTGTTTTCTTTAATTCTTTCTTTTGTGTTCACTTGAATCAGATTCAATGACATCTATTTCTACCAGTGATCGTCTGTCAAGATATGAGATTACACATGCTTTTGATGGAATTGCACCGCTATCTGCATCTACATCGTCTGAAAGTCTGCCGTGCAGTGTCTTCATTAATCACCGAGGACGAGATGTGAAACACACGCTAGCCAGAGCTATTTGGCAATCTCTCAATGACATGGGAGTGAGGGTTTTCCTTGATTCAGCAGAGCTTCAATTGGGGGACTT…	4119	MTSISTSDRLSRYEITHAFDGIAPLSASTSSESLPCSVFINHRGRDVKHTLARAIWQSLNDMGVRVFLDSAELQLGDFLPRALEDAMRSASLHVAIFSPSYAQSPWCLAELSFMLKTGKTLIPVFYHVEPSDLRWVVSGKGIYADAFSEHEKKGRYDTDKLEEWKMALHNVSFFNGPIINNNGDEGRLLKKIVNRVLKAIKKDPLEVAKHPVGLTETVQDFEITALESVQNQNNVQIVGIWGMGGAGKTTLAKEIYNQKCPSMHRASFLFDVRDASAKNEMTKKQKTLLKDLGINHVPDFDSIEKGKGILASCLSSMCVLIILDDVDHIDQLDALLPTKDNLGWGSLIIITTRERELLRCWGVSSIYEMRTLNHYHAKQLFCWHAFSQPSPTYGFEELV…	1076
TNL	TO_018310_T.1	TIR	NB-ARC	LRR_5	LRR_4		TIR NBS LRR	ACTTTATCCTCTATACTTGTAATTTCCAAGCATTTTCCCTACTCGACTCAACCTTCCTCCTCCTCTGTACAAACCTGTGCTTGCCTAATTTCCAAGCATTTTCCCCCTTGACACGACACCGACAAATTCGATTCCAGCCTCGTTTTCGTTCATGTAGGCTCTGCATTCCGTCCCTTTGATGCTTCAACGAAAGGACCGAATCCACCTTCTCCTTTCTACATGTCGGGATTCATCTAATTTCCATGCATTTTCTTTCCTGGACTCAACCTTTCTTCCTCTTTTACAGACCGGTGCTTGTAAAATTTCCGAGCATTTTCCATTTTACTAGGAGAAAATGACTGAACCCAACTGTTGCATCATCTATTTAATTCATTTACCTTCCTCTTCCGCATAAACTCA…	4971	MASSSSSHRQNQRFNAFSGIEPDGKRRKVSESSTLFDVFINHRGPDVKLTLATQLYNSLKEVGIRAFLDSEEKELGESFPSTIETAIKSAKAHIAIFFKGYAESAWCLAELVLMSQTQAKIIPVFYDVQPWELRFIEKGQYASAFTDYENKKRYLEKLPEWKEALQSLSFVAGEEFNGDCKNIIAAVQKEVQKKMRLHVATYPVGLDNLVEDFQRRCLDELVLDFENQCGLEEGKYKAKVVGIFGMGGVGKTTLAKELFNRKSSIYCRASFLFDVREASMTGRLPSLQGKLLKDLFHNHYLNPTSTEEGMGHIKDYLQRSPNLSFLIVVDDIDHVDQLGALMIMDIFNKFGNILVIVTTRDVGVLIRAGITNAYHLKGLDRNDGRELFCSHAFDQSYPS…	1498
TNL	TO_018311_T.1	TIR	NB-ARC	LRR_8	LRR_4	LRR_3	TIR NBS LRR	TTTCTACACAAAAGTTGTACAAAACTATTGATCCCGTGAATTCTGAATATCAAAAAGAGGGTGCACCGTAGGATAGAAGCTCAAATCCTCTCTCTCAGATAATTTTGACTTCACCAGTTGTGAAAATTGCAGGCCCAAAATGTCCCACTCTAGGCCCTGCTCTTCAGCGGAGCCCTCACTTCATTTCAATCTTAACAAAATGTCTGACGTTTTCTTGAGCTTTCGCGGTCCGGACACCCGCCATGGCTTTGTGAGACGACTGTACACAGCTCTCCTTGAAGAAGGCATTTCCACATTCTTGGACGAAGAAAGCTTAGAAAAGGGCGATCATATCCCCACTTGTTTGGAAAGAGGAATTACGGAAAGCAGGATCTGCATTCCTATTTTCTCCACGAACTT…	3452	MSHSRPCSSAEPSLHFNLNKMSDVFLSFRGPDTRHGFVRRLYTALLEEGISTFLDEESLEKGDHIPTCLERGITESRICIPIFSTNFAQSKWCLKEVWLMVKSGIKICPLFYDVLPSVLRCRDGSEYAEYFKHHESQQRLSADVILEYRSALKTVSNLCGWCFNQYGSDDDLIKAVVDDVRKSLNSISLHKVYLDIPECFGKEGSVKHIMRSINAAFQQKKLVKVGLYGLGGIGKTTLAKIVCKELRFSQFEVFSFVPSVGERRREANGLVKLQTQMLKDVSQFRGEVDYVDQGKGLLQGCLSGKKVLLLLDDIESSEQLEALAGNHWDFGVGSCVIITSRDEQILKVGNVDVVYEVRRLPHKYAMELFNFHAFPNSCCPDQELQTLSNDIVSACDGLP…	1061
TNL	TO_018425_T.1	TIR	NB-ARC	LRR_8	LRR_4		TIR NBS LRR	AATTGACTTTGTAGTTGCATCTTGCACGGCACTCCTCTGGGATGCTGCTGCGTTTCTACCACTCATTTTCCTCCCATCTTCTGAGAGGATTCCCTCTTCTCTTACAAATAAGTGCTTAGCACTTCATCTCCTCAACAAGGAGTCTTTGTTCCGTTCAGTTTTGTTTTCATTGTTTCTGTCTGTCAAAGTTCAAGTCCGCTTCCATGGCATCTAATTCTGCTTCCCAAGAAATTGTTCCCTCTCCATCTACTTCTGCTACAACTACACGCTCAGTGGGATTGAGATCTCTGTTTTCTTGCGGCTGTAATTGCTTTAATTGCTGTTCAGTCCAATCCAATTCTATGCCATCTACTTCGACCACTGCTACTCAGGCTACACACGCCTTTCAAGAGATCACAC…	4333	MASNSASQEIVPSPSTSATTTRSVGLRSLFSCGCNCFNCCSVQSNSMPSTSTTATQATHAFQEITPSPSSSTLTCNTEREPENEHTNASEGITLSTSDTNAFEKIEPYSSTLTCNTLRAPENEHTNAFEGIAPSASTSGRPTMPERKLPYDVFINHRGPDVKHTLAATLYKTLTVMGLRVFLDKEELELGDFLPAEIEEAMRSASLHIAIFSQNYAESPWCLAELAFMLKTGTQIVPVFYHIETDVVRYAKGVYAEAFSRHEEKGRYTTKMLGEWKDALKNVSYNFGDIVRNEDDEGRLLKNIVNRVLKEIKNVPFEVAKHPVGVDETVKDFERTTLQSAESHPTVQIVGIWGMGGSGKTTLAKQIYNNKYPIMDKSSFLLDVRDAASRSKLHKKQKKL…	1344
TNL	TO_018937_T.1	TIR	NB-ARC	LRR_8	LRR_4		TIR NBS LRR	GGGGCGTAATTTGCTTTTGCCTTGAAACCCTTCTTTTGTCCGAAATCTGAAACCCTCTTTTCTTTCATCGGTTCAGCTTAATTCAATGGACATGGCTTCCTCTTCCACAGCCACGCATAATCAATCTCATCCAGAAAACGCCTTCGATCAGCTTGCACCTTATTATCCTGCACCTAAATCTACTGAGCCATGGGACATCTTTATCAACCATTGTGGGCGAGATGTGAAACACACTTTAGCCACTTCCATCTACAATAAACTTCATTCCATGGGATTCCACGTTTTTCTAGATAAGGATGCCCTCCAGGCTGGTGATTCTTTTGTGGCAGAATTACAGCATGCCATAGCTAGTGCTACCCTTCACATTGCTATTTTTTCTTCCAACTACGCCGCATCCCC…	4374	MDMASSSTATHNQSHPENAFDQLAPYYPAPKSTEPWDIFINHCGRDVKHTLATSIYNKLHSMGFHVFLDKDALQAGDSFVAELQHAIASATLHIAIFSSNYAASPWCLAELSFMLKSGAKIIPIFYQVDPSDLRYIDQGKGNYAPAFLEHAKKGRYTPEKLDEWKRALRDTSFLHGYPINNNEDEATVLKNIVNGALKIMKKAPLWVAEHPIGLDELVQDFESVATEEGVKIRGIVGMGGSGKTTLAKQLYNNNFPSFEKCSFVSDVRDAASRKALCEKQKKLLADLGLHHSPIDHVDEGKVILANRLSSHQVLIVLDDVDHIEQLVALLPNKHNLGSNSMVIVTTRELGVLKSWGISCIYKMPALAKPHAQQLFCWHAFLQPFPPAEFKTLVKDFIKA…	1177
TNL	TO_018963_T.1	TIR	NB-ARC	LRR_8	LRR_4		TIR NBS LRR	GGACTTTGCATTGCACCGCATTCCTTCTACGAGTCTACCTCTGAAATGCACTGTAATCAACTCCCAAAACTTTGTGCTTGCACAACATTTATGGAGACTTCATTTCCTGCCGACTTCAGCACTCCACCTCGAACATCAGGCTTGCTCTAGTTGGTCTTCTTTGGTTGGTTTTTTCCTCTGAATAGTTGAATCCATTTCCATTGCATCTTCTTCTGACACAACTTGTTTTTTTACTTTCCCATTGGCAAATTCAGAATTCTACCTGAAACACCAAGCCTACTTTCATTGGTTTTCTTTTGTCATTTTGTCCTCTGAATAGTTGAATCCATTTCCATGGCATCTTCTTCTGACACTGATCATCAACCAGAGACTAAGCCTGGAAGTGCTTTTCATGGAATT…	3671	MASSSDTDHQPETKPGSAFHGIATTLPSTSTASSLPYDVFINHRGIDVKRTLARTIYHTLTNIGYQVFLDEEKLQLGDYLPIAIEEAVRNALLHIAIFSKNYAQSPWCLAELALILETGTKIIPIFYYVQPDDLRWAIKGKGKYAHSFFQHELKGRYTFEQLQRWKMALHKASFYSGHIISSDEDETRLLKTIVNRVLNLIRKMPFEVAKHPVGLNETVEEFEKTTLQSAKVDQSVQIVGIWGMGGAGKTTLAKELYNRRYSSMERSSFLFDVRDAASNGLLHSKQMKLIDDLGVKDEAFDNIEQGKGILARRLRSARVFIVLDDVDHINQMDALLPPRSSLGWGSLIIVTTREREVLTCCGISCIYKMRALNSFHAKQLFCWHAFLSPCSVDGFEKLV…	1075
TNL	TO_019125_T.1	TIR	NB-ARC	LRR_5	LRR_4		TIR NBS LRR	AGGTGCCATTGCTAGTCTTATCTTACCTTGACAGACACCTAAGCGTGGAAATGGCCCTGCGCTGCTCTGCTCGGTCCGTCCTCGCCGCCTTCCTTCCCGTCGCTGAGTTTTTCCGTGGCTGATTTGTAAACCAAATCGAATCCCATCTCCTTTTTTTCTTCTACCGACACATTTTCCTTCTTTTTCCCTCGAATTCGAATATTCGAGCAAAGCACCGAAAGCATTTTCCTTCTCTTTACTGGAGTCAAATCCTTTTAGTTCTGCTCTTTCTTACTATTTTTGAATGGGTTGTTGTTGGCGATTGAATTGGAATTAATGGCATCTTCTTCATCTTCTCACCAGCGAAATCAGGAATTTAGTGCTTTTTCTGTAAGAGAAGCTACGGGCGAAAGAAGGTTG…	4483	MASSSSSHQRNQEFSAFSVREATGERRLVCESSKLFDVFINHRGPDVKGTLAIQLYNSLQQLGIEAFLDSEEKELGNSFLSIIETAIHSAKVHIAIFSKRYAESPWCLNELVLMLESTAKIIPVFYQVKPSDLRHIETGVYAEAFRKYKEKGRYLEKLNAWEEALQSLSLIAGEEFHSDWDCKEIVAAVQKEVQRKTCLHVAEYPVGLSNLVEDFEERCLDELVQDFESQCGMEEGKHKAQVVGIFGMGGVGKTTLAKELYNRKGLNYRRRSFLFDVREKSVISQLPSLQAKLIKDLLGKEISFTSTEEGTAYLKDCLRRSPILSILIVVDDIDHVEQLNALAIMDILKKSDNCLVIITTRDTGVLINAGITVGYNIKGLNRYYARELFCWHAFRQAHS…	1389
TNL	TO_019180_T.1	TIR	NB-ARC	LRR_8	LRR_4	LRR_1	TIR NBS LRR	GTAAATACCCTTTTTTCTCAAATTCCATTTCTTGCATTTCCATTTGAATCCATGGCAGCTGCTTCCTCTTCAACAGGGCGACCTCAGAATGCTTTCGATGAAATCGTGAAGCCGTCTACTTCATCCTCAACGACAGTGCAGAAGGAGCCCTTTGAAGTTTTTATCAATCATCGTGGACCTGATGTGAAATTGACACTGGCCAGCTCCATATACCATGTTCTTGATCTCCTCGGAATCAAAGTCTTTCTGGACAAAGAAGAGCTTGATTTGGGGGATGTTATACCAAAAGCAATTGAAGATGTAATGCGTAGCGCTCTAATTCATATTGCCATATTTTCAAAAAACTATGCGGGATCGCCTTGGTGTTTGGCAGAGCTGTCGCTTATGCTAGAAACAGGG…	3422	MAAASSSTGRPQNAFDEIVKPSTSSSTTVQKEPFEVFINHRGPDVKLTLASSIYHVLDLLGIKVFLDKEELDLGDVIPKAIEDVMRSALIHIAIFSKNYAGSPWCLAELSLMLETGSPIIPVFYDVNPVDLKLLAKGLYANAFIKYERNGRYKSETLEKWKRALHKVSYLSGYEFKSNGDEGILLKGIVKRVQQEIKNVKVPFEVAIYPVGLDNAVREFEIVRSARGYRDVEIVGIVGMGGCGKTTIARELYNRKFSGFENCSFLSNVREDGLHELQKKLLEDLVHLRNLPFKDVSQGKSILAGRLRSLCVLIVLDDIDHVNQLNALLPEKGRSFGSGSLIIITTRDSAVLRSWGISCIYKMRTLDPSHAKELFCWHAFLEPAAPDAFEDLVNMFVKAC…	1051
TNL	TO_019431_T.1	TIR	NB-ARC	LRR_8	LRR_4		TIR NBS LRR	TTCTACCATTTCACTCCATTTGCTCATTGTCTTACCATTGTCCTCTATCCTTCATATTTTCTGCTCTGCCTCATATCAATTACTCTCCTCTTTGTTTCGTTTCACTTCCATGGAGACGCCGAATGAGAGAAGCAACGCCTTTGAGGAAGTTGTGCCGCCATCCGTGTCATCTTCAAAAGCAGGGAAAAGGGTGGCCTGTGATGTATTCATTAACCATCGTGGACCTGACACGAAGCACGCACTGGCCATGTCTATCTACCGTGCCCTCAAACTCATGGGACTTGAAGTTTTCTTAGATGAACCAGAACTTGAACTGAGCGATTTCATACCATCTGAAATACAAGATGCCATGACTACTTCTTTCCTTCATATTGCAATAATTTCGCCCAAATATGCAGA…	3611	METPNERSNAFEEVVPPSVSSSKAGKRVACDVFINHRGPDTKHALAMSIYRALKLMGLEVFLDEPELELSDFIPSEIQDAMTTSFLHIAIISPKYAESPWCLAELSFALKSGKTIIPVFYKVDPSDIRWTVKGKGIYTDIFSRHEESGRYSSAKLQDWKLALQNVTYVTGFIVKENDDEGKGKLLKAIKDYIEKHSQKMPLLVASYPIGLDEILQDFERNTFDSSKNKKILGIVGMGGCGKTTLAKEYYNKTRFSIYRCSFIHNVRDGSNKDLHNMQKKMLQDLGFNDAEKVDNIEIGKSIIANYLRSVQVFITLDDIDHQDQLESLLPIRDNLQHGSVIVVTSRESRVLTSWGISSIYKMKELNPKHAMKLFCLHAFEQPSPINGFENLVQKFLKVCK…	1081
TNL	TO_019531_T.1	TIR	NB-ARC	LRR_8	LRR_4		TIR NBS LRR	ACACCCTTTGCTTCACATCTTCACCGCCGAGCTTGCTTTCTGTTTTCCGTGTTCAATATAATTGGATTCCATGGCATCTACTTCTGATGATCAGTTGCAGATTGAGATTTCAAATGCTTTTGAAGAAATTGCACCACCAACTTTATCTACTTCTGCTGCATTCTCAACTCCATTGCAAGAGATGCCTTGTGATATATTTATTAATCATCGTGGACCAGATGTCAAAGAAACGCTGGCCAGAACTATCTACAATGCCCTCCACGCCATGGGTCTCAGAGTTTTTCTTGATTCAGAGGATCTCCATTTGGGAGACTTCTTCCCAGCAGCGTTGGTAGAAGCAATGCGCAGTGCTTCCATTCATGTAGCAATTTTCTCTCCCGGCTATGCACAGTCGCCATG…	2375	MASTSDDQLQIEISNAFEEIAPPTLSTSAAFSTPLQEMPCDIFINHRGPDVKETLARTIYNALHAMGLRVFLDSEDLHLGDFFPAALVEAMRSASIHVAIFSPGYAQSPWCLAELCFMLKTGTPIIPVFYHVQPTDLRWVAQGKGMYVNAFSDYAKKHRYSSEKLQEWKTALYNASFYKGEIISKKDEEQRVLKNIVNRASKVMKIVPLEVAKYVVGLDEVVADFHLTLNEPEKAHSNVQIVGIWGMSGSGKTTLAKELYNQKCSSVKKSSFLFDVRDAAIKSKLHEKQMKLLQDLGFQDKSFDSIEQGKMILSNFLRDVRVLIVLDDISHVDQLDALIPAKDILGWGSLIIVTTQEREVLKCWGISSIYKMKTMNPFHAKQLFCWHAFIQPSPLLGFE…	768
TNL	TO_019991_T.1	TIR	NB-ARC	LRR_8	LRR_4		TIR NBS LRR	AATCAATTGCTTACATTGTGCCGGTTCAGCCGACCCCTTTGCTATGGTCTGTCTTCCCTTTCGCTCATTTAACATAATACATCTCTGTAACTCTCGACTCTCGACTCGTTTTATTCCTCGAGTCTCGCCCAAATTATATTTCTTGCCTTTCGATTCAACTCCATGGCAGTTGATACCTATACAAGAGGAACGCCTGATAATGCTTTCTATGAAGTTACGCCATTTGCTTCATCATCAGCCCCATTGAAGCAGCCACCATTTGATGCCTTTATTAATCATCGTGGACCTGATGTGAAATCGACATTGGCCAGCTCCATCTACCATGCTCTTGCTCTCGCTGACTTGAAAGCCTTTCTGGACCAAAAAGAGCTTCATTTGGGCGAACTTATTCCACAAGCA…	3536	MAVDTYTRGTPDNAFYEVTPFASSSAPLKQPPFDAFINHRGPDVKSTLASSIYHALALADLKAFLDQKELHLGELIPQAIEYAMHNARTHIAIFSETYVSSPWCLAELSYMLKTKAPILPVFYNVEPMDFKRVKRGKYADIFSKHEERYSQEKIGEWENALKIVASLSGHILKGNRVEDEWKLIRKVVDRVRREIVKVDVPFEEPRHAVGLDKAIEDFEAFLKSSQAHQRVQIVGIVGMGGCGKTTLARKFCNLKYSMYDRYSFLSDVKEVSLHDLQKKLLADLVHLSDTDIPPSKLKGTLTARLRTLSPRVLILLDDDRLDQLVPLLPDEGKSLGSGSLIIVTTRDLSGFKSWDISIYHMKALDPCPAKELFCRHAFLETSPKEGFEDLVQDFLGACN…	981
TNL	TO_020135_T.1	TIR	NB-ARC	LRR			TIR NBS LRR	GCGGGAGAAAACGGTTTCCAGGATGGACCAAAAACCTGGCAATTTCGGCGTGAGACAACAAAAACAGTATTTTTAGCGTGAGACAATAAATGTATTGTACTGTGCCGAGCTCGCTCGGGAGGAAAAGCCTATCGGCTTAATTTTTTTTTTTTTTTTGGTTTATACTTCTATTTCTATTTTGCATTACTCTATGTATGTGTGTGATCTGGTTATGGCAGAAGTGTTTCCACGTTACGATGTTTTTATTAATCACAGAGGACCTGATGTCAAGAGAACTCTTGCAAGCCTCATCTATCATGCTCTCAGTAGGTCTGGATTGAGGGTGTTTCTCGACAAGCAGGAATTGCAAGCGGGAGATTCCTTAACTCCTGCAATAAAATCTGCCATTTGTAATGCCTC…	3768	MYVCDLVMAEVFPRYDVFINHRGPDVKRTLASLIYHALSRSGLRVFLDKQELQAGDSLTPAIKSAICNASVQIAIFSKTYAKSSWCLNELLWMFDCQSSKIIPIFYDIQPSDLRHVDKGAYAGAFQDHRNNGRIPINQLDRWITALNKVSNISGVVIRTDEDDHGERLEEIVEIVLKEARKEKLDVCDYPVGLYQAADRFEEEVLNPSKLRGMNTVGIVGLGGSGKSTLVTHIYNSKFSQFQRCCFLSDVSKTNILSLQQTLLRSLLRDQNLCIEDRRRGRSLLRDRLRGLKSILIVLDDVDNTEQIDNLLFVKDVLGNGSLVLVTSRDRNLLEKRGVKIYNVKPLEAKDAHELFCSHAFRHTQPAHDLQSMVEEFVKLCGGFPLALKVLAGQLQNESD…	1192
TNL	TO_021141_T.1	TIR	NB-ARC	LRR			TIR NBS LRR	CAAACACCAAGTGGACTCTGTGCTCGACTTCAATTCGCTCTTCCCTTCCCAGTTCAGCATCTATGGCATCTTCTTCCTCGTCTCCCCAACAAGATGCTTTCTTTGCGGCATCTTCTTCCTCTCCCCACCGACAAGGTGAGGGTCATCCAGCTTTCTCTGGAATCGAACCTCCCCTCAAGAGGAGGAAGGTTTCTGAATCATCAAGATTATTTGATGTCTTTATCAACCACAGAGGCCCTGATGTAAAAAACAGTCTTGCCCTAGAGCTTTATATATCCCTTGAGAAGTTGAAAATACATGCATTTCTAGATTCGAAAGAGAAAGTTCTTGGAGATTCATTTCCATCCACCATTGAGACAGCCATCCACTCTGCTGCAGTTCACATCGCTATCTTCTCCA…	3263	MASSSSSPQQDAFFAASSSSPHRQGEGHPAFSGIEPPLKRRKVSESSRLFDVFINHRGPDVKNSLALELYISLEKLKIHAFLDSKEKVLGDSFPSTIETAIHSAAVHIAIFSKGYAESPWCLAELVLMLQSKAKIIPVFYDVEPSALRHIEKGVYGKAFTQYEKKKRYMDKLEKWKQALQSISFIAGEVFNSFGDCKKIVLAVQKEVERMRCLHVAKYPVGLSKVVEDFEKRCSEKLVQDFETQCGMNKQEGKCKIVGIFGMGGVGKTTLSKELFNRKRSDYNRACFLFDVREASVKNDLPSLQMKLLRELYDENDHPSFPSVEDGTSCLCNRFSRSSNLSFLIVLDDIDHQEQLDALLITDELNKSGNSLVIVTTRDVGVLINSGISVGYNLKGMDTD…	1058
TNL	TO_021143_T.1	TIR	NB-ARC	LRR_8	LRR_4		TIR NBS LRR	GCCCTGTTTTTCAACTATATCCACTCCCTCTCCCTTCTACTCTTGCTCATAATTTCCCTTCTTGATTTTTTTGTTTGCTTTCTCAGCAGAGCATCAAATTTCTGTTAATGGCTTCCACTTCGACATCTGGTCGAGAAGAACAGTTTGATGTATACATCAACCATCGAGGCCCAGACACCAAATCAAATCTGGCTAAGCCGCTCTACGATTGTCTACACCAAGCTGGGATCCCGACATATCTTGATTTTGAGGAGACTGAACTGGGAGATTATTTTCCTCCTGCTATAAAGAAGGCCATATTCTCTGCCACACTACACATTGCCATCTTATCCCCACAATATGCAGAGTCTGCTTGGTGCTTAGCTGAGCTAGCCTTGATGTTTAAAAGCAGGGCTAGAA…	3669	MASTSTSGREEQFDVYINHRGPDTKSNLAKPLYDCLHQAGIPTYLDFEETELGDYFPPAIKKAIFSATLHIAILSPQYAESAWCLAELALMFKSRARIIPLFCHVDPSDFRHIKGGVADAFSKHEEKGRYRDHDIQRWKDCLQNVSGIMGYQLSGQNDDLSKLCNDIIAAVVKEKQKRKISFPVAEYEVGLNELWRDFHSHCQRNGQMIEKKIGIFGLGGSGKTTLAKYLFNRRKSEFSGSTILFDVRENDFKGALTSLQSNLLNNLKGEKNLHKFYSVDDGIAAIKDYFEKSHEKSFLIVIDDVDHQKQLDALLPTDVLNPNSLVIITTREESFLIQAGLRVRYKMKKMNPQHSRELFCCHAFHAKSCEIGFENLVDSFVEECRGLPLALRVMGGHVF…	1172
TNL	TO_021428_T.1	TIR	NB-ARC	LRR_8			TIR NBS LRR	GGGAGAGGAGAAAACAGTACAGAGAAAATGGGTTCCTCTCTGTATTCATTTCATCGACTAGCGTTTGCAATATATAAGCACATCCCTTGTTGAAGGTAAGGATGGAAGAATACGAGGAATACAAGCCTCCCACAGCTAAGCTTGCCTTCCAGAGCGATAAAAGTTATCATGTGTTTCTGAGTTTCAGGGGACCAGATGTCAGAAATACTCTGGTAAATGATCTGTTCCGAGCTCTCACTGCAGCAGGACTCAATGTCTTCATTGACTCTGAAAAATTGAAAAAGGGTGAAATAATTGCTGAAAACTTGGAAAGAGCGATTGAGAGAAGTGCCATTCATATTCCCATATTCTCGAAGGGCTACGCAGAGTCAGTCTGGTGTCTGAAGGAGGCCGCTGCAA…	2616	MEEYEEYKPPTAKLAFQSDKSYHVFLSFRGPDVRNTLVNDLFRALTAAGLNVFIDSEKLKKGEIIAENLERAIERSAIHIPIFSKGYAESVWCLKEAAAMLKTSSLIIPLFYDVDPTEVRYPVKESSPYSQSFVKHYAHSDRYATEEVEGWKNALHEICKRSGWAMDPTHQGYERLVKTVVNDLLKTLDRVPLDVGEHLVGIDCVKNLLIQKLDLNAREEVLKLGIWGIGGIGKTTVAKAVYNQVYAGFGFEAASFVSNVRATAAEGSGLTKLQKQILKDLSDYGAEVDNVDKGISLCKDRLGGRRVLLILDDVDDRVHLKYLAGDWLARGSRVIITSRDQHILNAARADYIHEMSGLETAEGLQLFSWHAFLRPSPIQNLEDLSKSIVEACKGHPLSL…	838
TNL	TO_021655_T.1	TIR	NB-ARC	LRR_4			TIR NBS LRR	ACCGGCCATAGACCTGTATTGGTAGCAGGTACACACCGACAGTTTTCGACGCACAGTTTTCAAGAGTCGAAGATTCGAAGATACAAGAATATGATTATTTATTCCACTCTGCAAGAACCTTGAGTGGAATTTCGCGTTAAGCTTTCACATCGTGGAACGTTGGAAGCAGCAGCCCGTAGGAAGTCGGAAACTTCGAGGAAATAGTATATTCAATGAACTTAGAAACTTCCAGCAATTTGCAAAGGGGACGATCGATTAGTTATATTTGTCTATATAAACGCATTGATTTCATTAGTTTTCCAGCGAACCTGCCTTGGCGAATCCCAAAGGCCATGTGCCTCTCCTAAGCTGTATGATGTATTCATCAACCACAGAGGCCCCGATGTCAAAATGTCTCTG…	3532	MSLATQLYNSLEKMGCRAFLDSQEMEKGDYFPSTIENAIWSSTVQIAIFSKRYAESAWCLAELCLMLKTKAKLIPVFYDVTPTELRRIEAGQYAPAFAKYKEKGRYLDKLDQWKEALHLVSFISGYDLSKDDHRNYEKLCKDIVSNVLKEVEKTRSLDVAKNPVGLNKLAEDFERQCLMTNGQKVRMVGIFGMGGLGKTTLAKELFNRKRLQYHGSCFLFDVREASSKSKLPSLQSKLLLELLKEKRKFQSTDEGRSYLRHRLKKFQLMRYLIVADDIEHSKQLESVLDIDSLPSGSLVMVTTRDERVLIRTGITLCYKMPQMDMEHSRVLFCLHAFHQTCPATGYEDLVENFVKECQGLPLSLQVLGGHVSGSNDKHYWQLELDKVRKMLPGDIKCRL…	981
TNL	TO_021699_T.1	TIR	NB-ARC	LRR_8	LRR_4		TIR NBS LRR	CTATTTATTCCATCTTTATCCTCTCCCTCCCTTCGTTTACCTGAAACCTGAAACGACCCGTGTTTTTTCTCCCGTGTGTTCAGTTAAATTCAATTCCATTGTAATGGCTTCGTCTTCTACAGCCAGCCATAATCATACTGAACCCGAAAACGCTTTTGAGCAGCTCGCACCATTCTGTGCGCCCAAATCTGAGGAGTCCTGGCAAATATTTATTAACCATCGCGGACCTGATGTGAAACACACTCTCGCCACCAAAATCCATCACACACTCGCTAGCATGGGATTCCGATCTTTCCTCGATGTAGAAATTGAGCCTGGTGATGCGATTCCCGCGATAATACAAGCAGCAATGGAGACTGTCTCCCTTCACATCGCCATTTTTTCTCCCAACTATGCCCA…	3643	MASSSTASHNHTEPENAFEQLAPFCAPKSEESWQIFINHRGPDVKHTLATKIHHTLASMGFRSFLDVEIEPGDAIPAIIQAAMETVSLHIAIFSPNYAQSPWCLAELAFMLKTDAKIIPIFYHVVPSDLRWIDQEKGKYAEAFAQHSKQSRYTEEKLREWKKALHNISFHSGYEVNNNEDEAGVLKHIMDCALKVFKSDPLWVAEHPLGLDKLVEGFESVASEHKVNITGIMGMGGSGKTTLAKELFNRHFSAFDRCSFVSEVRDAASRNALPEKQKKLLTDLGIHHLPFDSVDEGMAVLGNRSSFVRALIVLDDVDNIDQLNALLPYKDNLGSQSMVIVTTRELGVLQSWGLSCIYKMPGLNRFHAEQLFCWHAFKQPSPPTEFETLVEEFLNACDGL…	1132
TNL	TO_021950_T.1	TIR	NB-ARC	LRR_8	LRR_4		TIR NBS LRR	ATTGTTTCACATTTGGTTTAATAATTAAAAATATTATAGTATATAATTCAAAATAATGTACAGATTGTTTTTAACAATTTAAAATAAAAAATGAACACACACCAGCTCCACAAAAAGTTGAGCAGCTGTATAACCTAAACAGGAGCATGGGGACATACTATTAGAGTTGATTGTGTTAAATCAAAAAAATATTGCACACAGTGAAGACCGGCCTGCTTTAATTCAGGAAGCCCAAACATGGCCAGTAGAAAATTCGATGTGTTCCTGAGCTTCAGGGGACCAGACACAAGAAAAACTTTAGCGGACCATCTCTACTATAGATTAACTGCCGCACAAGTCAATGTATTTCTCGACAAAGAGACGCTTGAAAAAGGAAACCACATTAATTTGAGCCTAGAA…	2347	MASRKFDVFLSFRGPDTRKTLADHLYYRLTAAQVNVFLDKETLEKGNHINLSLEQAIQNSRIVIPIFSRNYAYSVWCLNELVMMVESKNIMIPIFYDVEPQEVRHQKGPFAQSFQQHKDSPRYSEDAVQNWRRALHEACSFSGWSLPDDFHGYEGKLVDIVTSQILKKLQTTRQVPKFSVGLEERVAEVITLLQMESDEKLIIVGIYGMGGTGKTTLATSVFNNICFNFSVSYFLSDVRNTEHSELRRKIVKHLVHRNNNSAEGDSWMGKDSISITNALLVLDDVDDRDVLDELLEHWFHLQGRVIVTSRDTNVLGGNHNHISYHLDELNYDQALRLFSQHAFSQEFPSKNYQDLTEKVVKACQGLPLTIEVIARLLYDKKDSKIWSEVLKQLESCEIT…	703
TNL	TO_022443_T.1	TIR	NB-ARC	LRR_8	LRR_4		TIR NBS LRR	AGAGAACAGCCGGAAATTTCTGTGTCGTATGCAGAGATGATCGGGGCCCTAAAAATAATAAAAGCCGGCACTCTCGCTTTGGTTAATGTTGGCCGGCAATGTGTGAACGGAGATAATCATTAGTGTGGTTATATTCAAGATCTGAAATTTAGGGTTTCATCTGCTGTTATCTTTCGATCCTCAGGAAACCTCTATTCAAGATCAGAGATTTAGGGTTTCATCCTCTGTTATCTTTCTATCCTCAGTGAACCTCCATTCAAATCCAGCACTAAGATGGAGCAACAATACAGGCCTCCCGCAACTAAGCTTGCCCTAATAAGCAACAAGACGTATCATGTGTTTTTGAGTTTCAGGGGACCAGATGTCAGAAAGACTCTGGTCGATCATCTCTTTGAAGCC…	3631	MEQQYRPPATKLALISNKTYHVFLSFRGPDVRKTLVDHLFEALSAAGLNVYKDDEKLEKGEEIWPSLEGAIKSSAIRIPVFSRSYADSTWCLKEAAEMLKTPALIIPLFYHMHPTHVRFPENDASPYKQSFLKHYLHSDRHPREDHAWWKNALIQICPCLNFQAHSVRHQREEVDEWKNALLQICELSGWSMDIAQGYEARLVKTVVNDLIKTLGRVRLEVAKHPVGMDSLKNAIVQKLNLNSEDEVLKVGIWGIGGIGKTTVAKAVYNHIYTNFEAASFISNVRATVEQPRDLRKLQNKILLDLANFGEKVGSVDEGISLFRDRLGRKRVLLILDDVDAVEQLNALVGNWLGSGSRVIITSRDKKILNIAGVSSECIHEICGLETNEGLQLFSWHTFL…	1042
TNL	TO_022841_T.1	TIR	NB-ARC	LRR_8	LRR_4	LRR_1	TIR NBS LRR	GTACGACCTTTCCCATTACCAGGCTTACTTCCATTGTTTTCATTAATTACTTCTTCCTATTACATGGCGTCTACTTGAGTGATTGGTATGGTGGATTCTTCTGATGAAATGGAACAACCTTCCTCTGCTTCTGGTAATGTGTTCATAAATCATCACGGACCAGACGTCAAAGAGACGATAGCTAGCAGTCTCTCTACTACCATCACTGATATGCGACTGACAGCTATTTTGAGTTCAGACGAGCAGAAATATGGAGATTTCTTGTCTCAAGCAATAGAAGCAGCAATCAGCAATGCTTTGCTTCATATAGCCATTTTTTCAAAGGGCTATGCAGAATCGCCCGGGTGTTTGCAAGAATTATCAATTATGCTTAAAACTGGCGCCACAGTAATACCTATT…	4108	MVDSSDEMEQPSSASGNVFINHHGPDVKETIASSLSTTITDMRLTAILSSDEQKYGDFLSQAIEAAISNALLHIAIFSKGYAESPGCLQELSIMLKTGATVIPIFYHVEPTDLRYVAKGKGIYIKAFDEHKKKGAYSLEQLEEWKNALSDVSFYTGQLIKEEHDERWLLKNIVKVLVKVIDNVPLKVAKYPVGLTEIIRDFERNIFQYAQSSQTVEIVGIWGMGGSGKTTLAKELYNNRSLIMKRFLILERSSFFSSFVSDVRDAATKSTLYEKQIKLLKDLGLEGVKFDNIEDGKAYLARRLRSIKVFIVLDDVDDVDQLDALLPVKDSLCKGSFIIVTSREKTALKSWGISSIYKMKPLNPTYAEQLFCWHAFLKPTPLYGFEALVKDFLNACNGLP…	1258
TNL	TO_023180_T.1	TIR	NB-ARC	LRR_8	LRR_4		TIR NBS LRR	GAGCTTTCGTTTATGCTCAAAACTGGAACCCAAATCGTACCTGTTTTCTACCATATTCAACCTGATGATGTCCGAAATGCAAGAGGGGTTTTTGATGACTCATTTTCCCTGCACGAAAAGAAGGGTAGGCATACGCCAGAAAAGCTCCGGGAGTGGAAGAATGCACTCTACCTCGTTCCCTATAATATCGGTTACATTGTGAATAACAAAGATGACGAGATTGGGGTGCTCAAGTATATTGTTAATTGTGCTTTGAAAGTTATGAAACATGTGCCATTTGTGGTCGCCAAGCATCCAGTCGGTTTAGATGAAGCTGTAAATGACTTTGAAATGACAACAATTCAATCTGCCGAATACAATCATCGTGTACAAATTGTGGGATTATGGGGCATGGGTGGA…	3492	MLKTGTQIVPVFYHIQPDDVRNARGVFDDSFSLHEKKGRHTPEKLREWKNALYLVPYNIGYIVNNKDDEIGVLKYIVNCALKVMKHVPFVVAKHPVGLDEAVNDFEMTTIQSAEYNHRVQIVGLWGMGGSGKTTLAKHFYNNKYKTMEKYSFLFDVREAAARGELHKKQKELLEGLGQSDAQVNDIEMGKGMLASQLRSARALIVVDDVDNVEQLDALLPNMDSLGWGSLVVVTTRELEVLTSWGISMVYKMKALDPQHAEQLFCWHAFLQSSPIQGFESLVKNFIDVCDGLPLSLKVFGAHLYSNSNKAYWQHQLDKISRILPKNIIGRLKISYEALDDEEKEIFLDIACFFIGEEKNLVINVWDGSKGNGLCSWERLFNKCLVELDDNDHIRMHDHL…	1130
TNL	TO_023707_T.1	TIR	NB-ARC	LRR			TIR NBS LRR	TGGCATACATCTACTTGACCTAAATCTGTCTACGAAGAAAAATATCTGTCTTACCTACGAAATTTCAGCTGTGAGACAGCTGTAACCCCTTTCCTGTTGTGGACAGGATAACCTTCCGCTACAAATATTAGCTATTTTTTTCTTCCTTTCATCAAATCCAGATCACTCTGCTTTAGAAAATTTCATACATTTTGCAATGCTAGTCTTGCATTCATGGCTTCTTTATCTGTCCAAGAATTTGTCCAATATTTGCACCAACCAGAACAATCTAATGCATCTTCTAAACTATATGATGCATTCATCAGCCACCGAGGTCCTGACGTCAAAGACACTCTTGCTAAACAATTGTATGAGCTTCTGAAAGCTAGAAATTGCCGGGCATTTCTAGATCGTAAGGAG…	2696	MASLSVQEFVQYLHQPEQSNASSKLYDAFISHRGPDVKDTLAKQLYELLKARNCRAFLDRKEIEGGEPIPFAICNGICSSVVQIAIFSKGYATSPWCLNELVLMLEQSDALFIPVFYDVDPWELRHIENEKSVYAAAFSDYQNKGRNLDNLDEWKKALISASNVSGYQLSEHIDNLCEEIVSRVLQEMNKRMPLHVAKYPVGLAELVQDFENCYSETARDKAKIVGIFGLGGSGKTTLAKELLNRKRSGYHASCFLSDVRESHGRGELHCLQSKFLKDIFNEKQEFSGVDEGIEKLEHRLARARDRQFLLVLDDVDHMDQLDALLFEGKLSSGSLVIITTRDQSVLTGADVTIRYRMKGMDRDHGRELFCCHAFRKGNPPFAYEGLVESFVEFCGGLPL…	827
TNL	TO_023956_T.1	TIR	NB-ARC	LRR			TIR NBS LRR	CTTCGCAGTTTCGTAGCGGGAGAGGAGAAAAACAGTACAGAGAAAATGGGTTCCTCTGTATTCACTTTACCGACTAGCGTTTGCAATTTATAAGCGCATCCCATGTTGAAGGACTTCCAAGATCTATTTTTGAGTTCAAAACCTGAACTTTTTGGTTCCTAAGCCCTCTGTTTTCTTTCTATCCAACTCTTAGATAAGGATGGAAGAATACAAGCCTCCCACAGCTAAGCTTGTCTTCCAGAGCGATAAAAGTTATCATGTGTTTCTGAGTTTCAGGGGACCAGATGTCAGAAATACTCTGGTAAATGATCTGTTTCTAGCTCTCACTGCAGCAGGACTCAATGTCTTCATTGACTCTGAAAAATTGAATAAGGGTGAAATAATTGACGTGAGCTTGGA…	2134	MEEYKPPTAKLVFQSDKSYHVFLSFRGPDVRNTLVNDLFLALTAAGLNVFIDSEKLNKGEIIDVSLERAIERSAIHIPIFSKRYAESVWCLKEAAAMLKTTSLIIPLFYGVDPTQVRYPVKESSPYSQSFVKHYAHSDRYATEEVEGWKNALHEICRRSGWAMDPGYAARLVKTVVNDLIKTFDRPSLLVAEHPVGLDSLKNLLIHKLNLNALEKAFNLGIWGIGGIGKTTVAKAVYNQVRGDFEAATFIFNVRAAAADARGLEKLQEKILKDLISYGGEVYSTDEGISLFRDRLGGRRVLLILDDVDAVSQMKALVGDWLAPGSRVIVTSRNKHVLNVGQADCIHEMSGLEKDEGLQLFSWHTFLTPSPSKNLEDLSKRIVEACKGHPLSLEVIGSLL…	645
TNL	TO_024311_T.1	TIR	NB-ARC	LRR			TIR NBS LRR	CTGAGATTTAGGGTTGAATACTCTGTTTTCTTTCCATTGTTAGCAAGCTTTTCTCTCTCAGATCAAACCCTAAGATGGGACAAAACAATTCCAGGGCATCTACTTCTAACCCTCAGCCTGAAGAATTTGCCCCATCCACTTCTACTTCAGGTGAATCCCCGGTGCCCGCCTTTCTTAGATACGAACCTCCCACAAGAAAACTTGCCTTCCACAGCGATAAGAGGTATCATGTGTTTCTGAGTTTCAGGGGACCAGATGTTAGAAAGACTCTGGTCGATCAGCTCTTTCAAGCTCTTTCCGCAGCAGGACTCCACGTCTATAAAGATGATGAAAATTTGAAAAAGGGGGAAATCCTTTGGCCGAGCTTAGAAAGGGCAATCAAGAGCAGTGTCATTTGCA…	2507	MGQNNSRASTSNPQPEEFAPSTSTSGESPVPAFLRYEPPTRKLAFHSDKRYHVFLSFRGPDVRKTLVDQLFQALSAAGLHVYKDDENLKKGEILWPSLERAIKSSVICIPIFSRGYAESVWCLKEAAAMLKTPDLIIPLFYHVDPTHVRYPLNQSSPYKQSFQKHYGHPDRYPKAKVDEWKHALLQICDRSGWSMDLTQGYEARLVKTVVNDLIKTLDRVPLHVAKHPVGMDSIKNAFIQKLNLNSVHEVVKVGIWGIGGIGKTTVAKAIYNQVYTHFEAASFIFNIRSSAAESTGITKLQKKILKDLTTYDGEVDSVDEGISLFSNRLGGKRVLLILDDVDAVEHVNALVGDWLCSGSKIIITSRDKRILNVAQISSECIHELSGLEINESLQLFSWH…	811
TNL	TO_024323_T.1	TIR	NB-ARC	LRR_8	LRR_4		TIR NBS LRR	TGTGCACCACTACTCATGAAACATAGGTCAATGAATTTAACTCAAAATCTACACACTTGAATGCAGATAGCAATACGTGTGTATGAGGCCTTACGGAGGAGAAGTAATGGAGAGGGTTTGAGGAATGCCGGGAAAGCACCAAAGGCTTGAGGTCTGTATCAGGCCTTAGCAAGGACGAGGTCATGGAGCGGGATTCGCAAATGCCTGAGAAGAAGCAGCAGCTGCTTGACCCATCTATCAAGCCTTACCAAGTCTTCATTAATCACAGAGGACCGGATGTTAAAGAAACTCTCGCCAGCCATATCTATCGTTCGCTTAATAATAAAGGATTGCATGTCTTCTATGATAAGACCGAATTTCAGCCTGGACAAGAGCTATTCACTACAATAAAAGAAGCCA…	2885	MERDSQMPEKKQQLLDPSIKPYQVFINHRGPDVKETLASHIYRSLNNKGLHVFYDKTEFQPGQELFTTIKEAIRTCSVHIAIFSPRYAESPWCLDELCLMLESGARIIPVFYHVAPVDLKRLQKDGVYADALAELQNKMNENEKRYQLDRVMEWRNALKRMSNISGLDLNSNEFNGDEGKLVECLVNQVSQHVRQWRKKAFDGFVGLDEAVTDFSDFLSKCEEKRQNAKFVGIVGIEGSGKTALVEEFWYRQGNHFDRSSLLWGVRNASGRDGLQNLQRQLLKDLTNSNYEINNRSEGKQILKDRVSSLCQGRSLKLLIVIDGVDHKDHLDALLLKEQDLGSGSLVVVTSRDKAVLKISGISTHYQIKPLGLKHARQLLCRTAFDQIEPIPGMEGLVET…	879
TNL	TO_024695_T.1	TIR	NB-ARC	LRR			TIR NBS LRR	CCCAAATCACTTCCCTCATTCTACGCCCTTCTCTTTGTCCATCGATAACAATTCCCTGTTTCTTCCCCTTTTGAGCACTTTGAGTTCCACATTAACGACCTTGCTAGTATTGCTCCTCTCTCTCTCCCTTTCTCCACCCAAATCATATTTCATGGCATCTACTTCCACCACTACTCCTGATTCACAGATTGAAATTAGAAATGCTTTTGATGAGCTTGCGCCACTATCTGAATTTATCTCTGCATCAACGTCTGCTACATCTTTTGATGTATTTATTAACCATCGCGGACCTGATGTCAAGCACACGTTGGCCAGAGCCATGTATAATGCCCTCCATGCCACAGGTCTAAGGGTTTTCCTCGATTCTGAGGAGCTTCAGTTGGGGGATTTCTTGCCGAG…	2236	MASTSTTTPDSQIEIRNAFDELAPLSEFISASTSATSFDVFINHRGPDVKHTLARAMYNALHATGLRVFLDSEELQLGDFLPRALEAAMCSAPLHVAIFSPTYAESPWCLAELSFMLRCGATIIPVFYHVQPTDLRWVAQGKGMYAKAFLEHQQKGRYSLQKLKEWKMALQHVSFNMGEIIDNNDEEQMKLKTIVNHVLKVMHIVPLVVAKYPVGLEKAVADFEKIVKSQANVQIVGISGMGGSGKTTLAKELYNQNHSFAQFSSFVFDVRDAAKNNKLHKRQRKLLEDLGFKGKKVENVEEGKGILSNRLKTDRVLIVLDDVDHTDQLDALLPTKDSLGLGSLIIVTTREKGVLQSWGVSSIYEMKAMDLFHAKQLFCWHAFLQPDPLLGFEELVEEF…	695
TNL	TO_025035_T.1	TIR	NB-ARC	LRR			TIR NBS LRR	CTTTTCCTCGTTTCCAAGAAAAAGCTGAACATTTGTAAGCGTTCTCCTTACTCTTCTTTTCCTTGTTTCGAAGAAAAAGCTGAACTCGCCTGCAGGATTATTTAAATTTAGTTCACTCTGCCCTCCTTCGGCATTAACTCGTATTTCTTTCCTTGCAATAATATCCTATTCGCCCAGTTTATTTGTTTCTATATTATTTCACTGGGGAATTAATGGCGTCTTCATCAACTCAGCAGCAAAATCAGGATTGTAATGCTTTTTCTGGAATAGAACCTGCTGGCAAAAGAAGGAAGGTTTCTGAATCTTCAAAGTTGTTCGATGTTTTCATCAACCACAGAGGCCCCGATGTCAAACAAACGTTGGCTACTCAGCTTTACAATTCTCTTGAGCAGCTGAGAA…	2321	MASSSTQQQNQDCNAFSGIEPAGKRRKVSESSKLFDVFINHRGPDVKQTLATQLYNSLEQLRIRAFLDSEEKELGNSFPSTIETAILSAKVHIAIFSPGYAGSPWCLAELVLMLDTTAKIIPVFYEVNPSDLRHIEKGVYAAAFKRYEEKGRYPEKLIQWKEALQSISFIAGEEFHSDCKSIVAAVQEEVKRKTCLDVADYPVGLNNLVEDFEKHCLDEFVQDFENQCGLKSVKNKVVVAGIFGIGGSGKTTLAKELFNRKMSNYSKASFLFDVREASVRSDLPSLQLKLLKDLFDIRHLSFTSTEEGRSYLKDSLQRSPPHLSFLIVVDDIDHVQQLNALLVMDILNKSTIKKALVIVTTRDVGVLVTSGINVGYNLKGMDKTHGKKLFCWHAFGQSH…	703
TNL	TO_026336_T.1	TIR	NB-ARC	LRR_8	LRR_4	LRR_1	TIR NBS LRR	GTTCGATTGAGGTAGATGCCACCGTAGAAACAGTGGTGGTCTACAGAATTTCTATGCAAAAGTTGCAGAAATCTTTTTAATTGCATAGATTTTTATCATCAAAAGTCGGTACGCCCTGTAATACAAGCTCAAAAATTGGGGCTTTCATCATACGAAAACTTGCAGGCACAAATGTCCTTCTTTAGGCCTTGTTCTTCAGCGGATGCCTCAGTCGACAAAATGTTCGATGTTTTCTTGAGTTTTCGCGGCCCCGACACCCGCCAAGGTTTTGCGAAATCACTGCATGCCGCTCTTGGTCGAGAACGAATTCGGGCATTCTTAGACCAAGAAAGCTTAGAAAAGGGCGACAGTATCGATACAGGTTTGAGTCGAGGGATCACAGAAAGTAGGATCTGCATT…	3214	MSFFRPCSSADASVDKMFDVFLSFRGPDTRQGFAKSLHAALGRERIRAFLDQESLEKGDSIDTGLSRGITESRICIPIFSEKFVESKWCLREVSLMVKSGVEIRPVFYGVLPADLHCPYGSKYAEDLKGHERDPRLSNESLEWKGALKTVASIPGWCSSAYSSDEDLIQDVVVEIQKILDSDSPHKGHLNVPVCFGLDRSVEDVKDLLKAADQKKKIVKLGIHGMSGIGKSTLAKVVCKELLSEFEVFSFVLSVGERCQEADGLAKLQTQMLKDVSFFRGEVGHVDQGKGLLQKCLRGKRVLLLLDDIQSAEQFDALGGNCSHFGAGSRLIITSQDLQILKVAKVDEVYKVKSLRPQHALRLFKFHAFPESYTPDQELETLCKEIVAACKGLPLALQIF…	1014
TNL	TO_026832_T.1	TIR	NB-ARC	LRR_8	LRR_4		TIR NBS LRR	CTAGTAAGTATTAATAATTTTTTTTTGTTTTATGTAAGAGACCAAATTGTGACCGATACGCAACGAGATTCTATGTTCTCCAAAGTCAACTAATGCCGACATGTAATTTGATGGCCTGCAATTATACTACCATATTCGATAACAGTTTGGACCTGCTACCTAAGCTCACCGCGTTTTGAAAACCCATATTGATAGAGTAAAACCATCCGTGAATCTTCTCCTGTTTCAGCAGCTGCAAAGATGGCCTCATCCGTTTCTAACCAGAGATATGATGTCTTCCTGAGTTTTAGAGGGCGAGACGTAAGAAAAGGTTTTGTAGATCATTTACACTGTTCACTCACAAGTGCCAAATTGAATGTATTTCTAGATACAGAGGAAATCCAGCCGGGTGATGACATT…	4549	MASSVSNQRYDVFLSFRGRDVRKGFVDHLHCSLTSAKLNVFLDTEEIQPGDDIAYDIKRAIQCSSIRIPIFSANYAESAWCLKELALMCSSPELLIIPLFYDVSPSDVRYPDKGLFSQAFQKHKDRYLEDTIAEWKSALFTVSSFSGWSLDMTQRYEGKLVKLVVQDIVNKVNNVSLDVAEFVVGMEERKAELIKMIGIDSEERLKTVGICGMGGVGKTSLAKAVYNDIFLKFEAACFVSDVRLKSQQINGISQLQGQVLKDLLKVEYQVNDDARGKALIKDRLRYLRSLVILDDVDNSTQLDAIRGDWFGPGSRIIVTTRDKSVLSNKKADEIYDLKGVPDDQALQLFSWHAFLQTCPDKAFEDLSLMVVKYCGGLPLSLEVLGAFLYDKRERSLWLE…	1339
TNL	TO_026974_T.1	TIR	NB-ARC	LRR			TIR NBS LRR	TATTTATTATCGCATCCTGCGTTCAATGTGTGGTAAGAATCCAAAGATCTTTATTTCAGTTCAACAACTAAAAGTTTAGGGTTAGGGTTTAGGGCGAGGGAAGAAAACACTAAATAAGTGTTTTCAGATCTGCAATTTATAAGCATATCCTTTGTTGAACGTGTGGCAGGACTTCCAAGATCTGTAATTTGAGTTCAACATCTCAAAATTTTGGTTCCTGAGTCCTCTGTTTTCTTTCAATCCAATTTGAGGTTTAAGATGGAAGAATACAAGCCTCCCACAGCTAAGCTTGCCTTCCGGAGCAATAAGATTTATCATGTGTTTCTGAGCTTCAGGGGACCAGATGTCAGAAAGACTCTGGTCGATCATCTCTACCAAGCTCTCTCTGCAGCAGGACTC…	2659	MEEYKPPTAKLAFRSNKIYHVFLSFRGPDVRKTLVDHLYQALSAAGLNVFIDSEKLKRGEIIDLSLERAIESSAIRIPVFSKGYAASAWCLKEAAAMLKSPGLIIPLFYHVHPTHVRYPLSESSPYNQSFHKHYGHSDRYTREEVERWKNALVEICKRSGWSMDLTEGYEARLVKMVVNDLIKTLDRVPLQVAEHPVGIDSMKNLLIQKLNLNSMNEVFKLGIWGIGGIGKTTVAKAVYNQVYAGFPAASFVSNVHATATEATGLTKLQKQILEELVQYDGKVQSVAKGISLLRDRLGGKRVLLILDDVDAVIQLKALVGDWLAPGSRVIITSRDEHILNVARADCIHEMGGLEMDEALQLFSWHAFLSASPNQNYQDVSKRIVEACKGHPLSLEVIGS…	800
TNL	TO_027830_T.1	TIR	NB-ARC	LRR_8	LRR_4		TIR NBS LRR	GAGGATGTCAAACACACCCTCGCCACCGACATCTGCAATAAACTTACTGCTTTCGGACTCTCCGTCTTTCTTGATGTTCATTCTCTTCAATTGGGTGATGTCTTCCCATCACATATCGAACAGGCCATGCGCTCTGCCTCACTTCATATTGCCATTTTCTCTCCCAACTATGCCAAATCCCCTTGGTGTTTGGCAGAGTTGTCTTTCATGCTCAAGATAGGCAAGATAATTGTTCCTGTCTTCCATCATGTCTACCCTTCTGATCTGCGGTTGGTGGCTCAAGGAAAAGGAATTTATGCTCCTGCTTTTTCCCAATTTGAACACAAGGGCAGGTACACCTCGGAAAAGCTTGGGGAGTGGAAGTCGGCTCTTGTGAAAGTTTCATTTCGTAACGGCTGT…	3477	MRSASLHIAIFSPNYAKSPWCLAELSFMLKIGKIIVPVFHHVYPSDLRLVAQGKGIYAPAFSQFEHKGRYTSEKLGEWKSALVKVSFRNGCVVYNNKDEEMMLKNIVNMVSKLLGKVPLLVAQTPVGLDDMVLEFERYTLASAQEENNVQVVGIVGMGGVGKTTLAKELYNRKCSSFQSCSFVFAVRDAATRGVLHEKQNKLLEDIGVKGLSFDNTEEGKGILANRLRCVRALIVLDDVDHKTQLDALLPSRDCLGSGSLVIVTTRDLNLLAKWGPILYRMEGLNEVHARELFCSHAFSQRYPQEGFEGIVEDFLKTCNGLPLSLEVFGGLVYGRPKEEWESQLDKISRALPEDIKGRLNVSYNALDEEEKEMFMDVASFLHGWKGDFAIEIWDGSRWS…	1082
TNL	TO_030333_T.1	TIR	NB-ARC	LRR			TIR NBS LRR	ATAATCTGATTATAAAAGTAGGTATGATGGGAAGGTAACAGCTGTAAAGTCTGGAATTGCAGGTGGGGGAGAAAATAATTTAATAATAGAAGTAGGTATGATGGGTTGGTAACAGCTGTAAAGTGAGGATTGCACGATGGGATGGGTCAAGACTCTTCTGTGAAATGAGGAATCGGATAATATATTGCCGTGCACTGGAATTTGTGATAGAAGTTCAAGTTTTGTATGCCTTGCTGCTTTGGAATTGTAATACTCTTGTCATTTGCACCTACGTGTTTGGAATTGGATTCAATCCTTTCTGCCCTTCTTTTCTTCTCAGTTGCAGCTCTTAACATGGCAGATTTGAAGTTTAAAGAATACATCCCTCCCACAACCAGAATTCCTTTTGAAAGCAATAAG…	2378	MPCCFGIVILLSFAPTCLELDSILSALLFFSVAALNMADLKFKEYIPPTTRIPFESNKEYHVFLSFRGEDVRKTLVDHLFEALSAAGLHVYKDDNRLEKGEDIWSSLERAIESSAIHIPIFSKGYADSAWCLKEAAAMVDTQSLIIPLFYEVDPTHVRYPLSNSSPYKQAFLKHDSHPDRYPSEVIEGWKNALQQICSRSGWSMHTAGGFEARLVKTVVNDVIRTLDRVPLEVAKQPVGLESVTNNLIHKLDINSEGGTGVVKAGLWGIGGIGKTTLAKALYNQLSPKFHAASFVFNVRATAAEGRDLTKLQKKILKDLISYDGKVDSVEEGIALFKDRLGGKRVLLILDDVDAVEQSNALVGDWLATGSRVLMTCRDRHILHVAGVPSSFIHEMSGLQ…	717
TNL	TO_033268_T.1	TIR	NB-ARC				TIR NBS	CCTCCTCTTCGTCTTGTTCATCTAAGCGAAAACGTGAAATGGAGGAGAACGCCATTGAGGGAATGGCACTTACGCCCCTTTCTGCTCCGCTTGCTGGTGACGATCCAGCTTTTCATCCCTATGATGTATTTATCAATCACCGAGGTCCAGATGTGAAAAACACTCTCGCCAGCGTCCTCCACCAGTTTCTACAGTATTTGGGATTAAAAGTTTTTCTTGATTATCCAGAATTACAACCAGGTGATCAATTACCTACCACCATACAACAAGCGATTCAGAGCTCTCAAGTTCATATAGCTATATTTTCCCCACACTACGCTGAATCATCATGGTGCTTGACCGAGCTTCAGCTCATGCTAAAAACAGGGGCTAAAATAGTTCCCTTGTTTTATGACGTCT…	830	MEENAIEGMALTPLSAPLAGDDPAFHPYDVFINHRGPDVKNTLASVLHQFLQYLGLKVFLDYPELQPGDQLPTTIQQAIQSSQVHIAIFSPHYAESSWCLTELQLMLKTGAKIVPLFYDVLYKDLRYAENGVYAHAFDTHEKRGRFTAERISQWKKALHDVSYISGIDFHLSNGNLGHVYKNIVDTVLNEVSVARSKFKLEVADHPVGLDEVIQELEAKISLIEQNNNGNGKINGKILGIVRIAGVGKTTLAKEFFNRKYHTFY	264
TNL	TO_010429_T.1	TIR	NB-ARC				TIR NBS	CGACTCTGTTGATCTCACGCGCTTTGAAGGGTTGAAACTCGGTAGTTCCTCTCCTTTTTGGTTTCAAAGAAACTCTTAAGAAAACCACAAGAAACTTCCACTCTCTGTCGTTAATGGCATTCGACTTTGTTTATATACCCTCTATCGGTTTTGCGACTGCATATCCATACTTTCTCTTTTGTGGCTCGCTTGACATCATATTTATTTTTCAACTCTTCAAACTTGTTTAGAACAAGCAATGGAGATCTGTGTTCGCAATCATGCTTCCACCTCCAAAATTCTCTACGATGTCAACGAGAAGTTTGATGAGTATCAGCCTCCCGCCACCAAAATCCCTTGCAGTGTCTACAACAAATATAATGTGTTCCTCAGCTTTCGTGGAAAAGATGTGAGGACAAC…	1899	MEICVRNHASTSKILYDVNEKFDEYQPPATKIPCSVYNKYNVFLSFRGKDVRTTFVDHLYEALSGAGLTVFLDSEELEKGKEIESSPKTAIDTSDIFIPIFSQHYVESTWCLKEAAQMWRSKGFIIPLFYDVEPCDVRYPQRVGGPFAKDFEKHYNHLDRQNKDTIDEWKNALHQISSLSGWTRAEEFEYEGRLVKRVVKDVLDTLKTTLLDVPEHLVRLQTDMYDLLKRLDLSSWHSTVKVGVSGIGGVGKTTSAKAVYNTIYTGFDAYCFAKRSTTLVDLQRAILRSLANYDGEVSSVGEGNSLMRNRLRGVRALVILDDVNDVSHLDAVNGDWFGHGSRIIITSRDQHILNLAKVDSVLQLSGLGDNESLELFCWHAFSRAVPDTPYQDLSTEIAR…	553
TNL	TO_010749_T.1	TIR	NB-ARC				TIR NBS	CTCCTCGCCGATGCCCTCTTGTCTTTACCGAAACAGAGCGATTCACATGCCTGGTTTCATACTGTTATTATCATATCATAAGCTCATCACTTGCAAGCTCCTCCTGCAATCTCCTATTCAGCATTAATTTCGTTCTTGACCCTCCCGACATTAAGCTTTCTTCCTTTGCTTTGCTTTCTTCATCGCCTTAAACTGCGACCCGATTCCATGGCGTCTACTTCTACCAGCGGGACTAAAGGGATGGCCGATGATATCGACGCTCTTGGTGGACTCGCACCACCTGCACCTACCTCTGCTCCAAGATCCACGAAAAAACCATCCTATGATGTTTTTATCAATCATCGTGGAAAAGACGTCAAATCCACCGTAGCCAGCATTCTTTCTGACATGCTCACCCAG…	1519	MASTSTSGTKGMADDIDALGGLAPPAPTSAPRSTKKPSYDVFINHRGKDVKSTVASILSDMLTQRKLSVFLDSKELEYGGYFPQGLLEAMNSALVHIAIFSENYAESPWCLEELSDMLKSGAPIIPIFYKVDPSDLRYGKGKYGEAFKEYVEKKRYQERLEGWKTALNVVSYYKGEDIKSNEDEDRQLKDIVDSVLKKIKQYKPLTVADHPVGMEEIVKKLEMKTDLSVEGVQGVRIIGIWGMGGLGKTTLAKEIYNRKSSSFDWSSFVYNVRDGGLFEKQKKILEDIGFQGEIKSIGSIEEGKEELSSRLRSVKVLIVLDDVDHVDQLDALLPAKDILASGSFVIVTTREHSVLDSGRITCIYRMEALDILYARELFCWYAFEQVFPWDGFEKLVEKV…	437
TNL	TO_011272_T.1	TIR	NB-ARC				TIR NBS	CCAGTTCCATGGCGTCTTCTTTAGATACCACCGTCTGTATCCCACAGAATGAGCCTTTCCAAGACATGGCACCTTCCCAATCTTCTACGGGTAGATATTCAACTCTCAACCAAAAGCCGTCTTATGATGTATTTATCAATCATAGGGGACCAGATGTCAAGAAAACTTTGGCCACCAGAATCTATGATATCCTTGATAACATGAAGTTGAAAGCTTTCTTAGATTCAGAGGAGTTGGAATATGGCGATTTCTTGCCTACGACATTAGAAACAACTATCCGCGGTGCTACACTTCATATAGCAATTTTTTCAAAGAGGTATGCAGAATCAGCTTGGTGTTTGGAGGAACTGTCATTAATGTTGAGAAGCGGTGCCAAAATTATACCCATTTTCTACCAAG…	1713	MASSLDTTVCIPQNEPFQDMAPSQSSTGRYSTLNQKPSYDVFINHRGPDVKKTLATRIYDILDNMKLKAFLDSEELEYGDFLPTTLETTIRGATLHIAIFSKRYAESAWCLEELSLMLRSGAKIIPIFYQVEPADLRYVAQRKGLYVGAFNKHEKRGRYKPEKLKDWKDALHTVSFNNGEIIKNNYDETRLFKNIVNIVLKEIRNVPLTVAKHPVGLNEIVKDFENTVQLGDGNHGIQIVGIWGMGGCGKTTLAKELYNRRFSSMERSSFIFDIREAKDVLHKKQIQLLKDFGVNETFDSVDQGKEILGRHLRAFRVLIVLDDVDHADQLDALLPAKDNFGKGSLIIVTTREHQVLTSWGINSVYKMTGLDQINAEKLFCWNAFLQPSPLNGFEELVKN…	568
TNL	TO_011551_T.1	TIR	NB-ARC				TIR NBS	ATTAAATCAAGGGATTCCAAAATGTCCTCAAGGGTCCAAAGGATGAAATTTCAAATGCTTCAATCATATTTGGGACGATAAAAATGTTCAAATGATATATTTTCTGGAGAAGTCAAGACATCAACTGATCTACAATGGCTTGAAATGGAACATATTTTCTATTACATGTGTATTCTTGAATGGATTCCTCTACAAAATTTGCACACTTCAGTTCTTCGAGGAGTGTCACCTCAAAAATTGTGGCAAAGGGATGACCAGGGCATCAATTTTCTAGTAATGGCGTCCACTTCTTCATCAAGGCAAAGAGAGCAGGAACGCGATCCATTTTTGGCACTTGAACCTCCTAACAACAGGGTAAAATCCTCCTTGTCTGCAAAACAGTTTGATGTATTCATCAAT…	1119	MEHIFYYMCILEWIPLQNLHTSVLRGVSPQKLWQRDDQGINFLVMASTSSSRQREQERDPFLALEPPNNRVKSSLSAKQFDVFINHRGPDVKATLAWQLYDSLGQAGIRAFLDSEETELGDFFPSAIKNAIFSAAVHIAILSPRYAESAWCLAELALIFQTRARIIPLFYNVLPSDFRYIINGVADAFSKHEEKDRYFKHEIQQWKECLQNISGIKGYILNGQNDDLNKLFNGVVSAVMKEKQKRKIPLQVAKYEVGLDELVKDFHGYCERNGQMRDKIIGIFGMGGSGKTTLAKYLFNCKHPEFSGSTSLFEVRENYVKEEGTA	325
TNL	TO_012208_T.1	TIR	NB-ARC				TIR NBS	ATACACACCATTTCCCATCCTCACCCACAAACTTTCCAGTTAATCTTTGTGGTTGTTTTTCATCTCCAACCTCAAATCCCCTTCTATGGCGTCTACCTCTAACAGTTGGCATCACCCAGATGATGCGAATACAAATGCATCTGAAGAAATTGCTTCATCTTCATCTACTTCTTCTACCCTGTTTTCACCCTTTTACAACTGCTGTTCTTTCTTGCTTTCTCTCTGTTCAAATCAATCCCATTCCACGCCATATACATCTCCCTTTACTCCTCCCGTTACCAATGCTTTTCAAGAGATTTCTTCATCGCCCCCTACAAGTGCTTTTAAAGAACTCGTTCCATCTCCATCTTCTTCTTCTGCTACATATTCCATCTCAGTGCCAGGGAAGAAGGTACCCTA…	1849	MASTSNSWHHPDDANTNASEEIASSSSTSSTLFSPFYNCCSFLLSLCSNQSHSTPYTSPFTPPVTNAFQEISSSPPTSAFKELVPSPSSSSATYSISVPGKKVPYDVFINHRGPDVKHTLAATLYHTLSVMGLRVFLDSQELQPGDYLPKEIEEAMHSASLHIAILSHNYAQSPWCLAELAFMLRTGTQIVPIFYHLQPADIRHEKGMYADAFSLHKKKGRYSSEKIEEWTKAVKDVCNIVGEIINKEDDYWGVVKNIVNRVLKAVKNVPFVVAKHPVGVDEAVLDFDRTTLQSGESHRTVRIMGIWGTGGSGKTTLAKQLYNNKYRSMEKSSFLLDIRDADSKSALHKKQQKLLGDLGLQGVSVDNIEEGKGILAARLRSVQVLIVLDDVDSIDQLDA…	588
TNL	TO_012352_T.1	TIR	NB-ARC				TIR NBS	AATAAAACTGGGTCCCGTGGCCGTGAATTTAAATTTACAACTTATAAGTACACAACAGTGGATTGGAAACAACTGTAAAGTGGGGAAGCTGTTGTATACACGTACAACTAGGCTTTATACAAACAGAATTGACCTGATCCGGAATGCGTGGTAGGAGTTAAGTTCCTCATAGTTGTTTGGAATTGGGGCTTAAAATTCCCACTGCCATTCTTTTCAGTTGCAACTCTTAACATGGAAGAATTCCAGATGAAAGAATACACGCCTCCCACAACTAAAATTCCATTCCGAAGCGATAAGAAATATCACGTGTTTCTGAGTTTCAGAGGAAAAGATGTGAGAAATACTCTGATTGATCGTCTCTTTGAAGCTCTCACTGCAGCGGGACTGCATGTCTTTTTA…	4784	MEEFQMKEYTPPTTKIPFRSDKKYHVFLSFRGKDVRNTLIDRLFEALTAAGLHVFLDSDKLEKGEIIGSSLEIAIESSAIRIPVFSRGYADSVWCLREATAMLASSGLIIPLFYDVDPTHVRYPQGNSSPYKQAFQKHYSHSDQIQREEIEWWKYGLQQICPCLQLYGHSVRLARKEIDGWKDALKEICSRSGWSMDLTGGFEAQLVKTVVNDVIKTLGRVPLEVAKHPVGMKSITEHLINKFSLNSEGGVVRSGILGIGGIGKTTLVKALYNQVYAHFDAASFVFNVRATAAADSMGLIKLQRKILKDLCMYGGKVNSVDEGISLFRDRLGRKSVLLILDDVDAIEQSNALVGDWLASGSRVIITSRNNHILHVAGVSTECIHEMTGLHINEGLQLFS…	651
TNL	TO_013300_T.1	TIR	NB-ARC				TIR NBS	GTGAAAACAGGACTCGCTACTCGTCTCTATGATGCCCTCGATAAGGAGGGATTGAGGGTTTTTCTTGATTCCCAAGAACTTGAATGGGGGGACTCCTTTCCTGAAGAAATTGAATACGCAATGAGCACTGCTTCGCTTCATCTCGCTATATTTTCCAAGAATTATGCAAATTCCCCTTGGTGTTTAAAAGAGCTGTCGTATATGTTGAAAACTGGCACCGAAATTATTCCTGTTTTCTACTATATCGAGCCTGAAATTGTCAGATATGCAAATGGAGACTATGCGGATGCGTTTTCCCAATACGAACAGAAGGCCAGAGTCAGCTCAGAAACGCTTCAGGAGTGGAAGTATGCGCTCAGAAAAGTATCAACTATAGTCGGCCCCGTTATTAGAACCGAA…	1785	MSTASLHLAIFSKNYANSPWCLKELSYMLKTGTEIIPVFYYIEPEIVRYANGDYADAFSQYEQKARVSSETLQEWKYALRKVSTIVGPVIRTEDHETKLLKEIARHAVKSINNVPLVVAEYPVGIDEAVEDFETKTLRSVEGHSTVQVVGICGMGGVGKTTLAKKIYNNKNRTVGECSFLLAVKDAAHKNDLHIEQKKLLKDLGFKGEEVENVEEGKGILARYLRSVRVLIVLDDVDNVEQLDALVPVKDNFRQGSLIVVTTRHFDVLTGWGISSSSIYRMKGLNPSHSKQLFCWQAFSKPFPKDGFAELAEKIIRACQGLPLSLKVLGRLLKDKSEQSYWESRLEKISRILPGDIMVCLKVSYEELDSEEKEAFLDAACFFIGEHKSLAIEVWNGPKG…	555
TNL	TO_013419_T.1	TIR	NB-ARC				TIR NBS	ATACTTTCACAGAGCTATGCACAATCCCCCTGGTGTTTGGCTGAGCTTTCCTATATGCTTAGAACTGTTATCCCAATTATTCCTTTCTTCTACCATCTTCGGCCTGGTGACATCCGACATGAACAAGGAGTGTATGCTGATGCGTTCGCCCAACACAAAAAGAAGAGTAGATACAGCTCAGAAAAGATCCAGGAGTGGAAGAATGCAGTCAACAAAGTTTCATACAATGTAGGCGAGATCATTTGTAAAGAGGATGACTATGGGAGGGTGGTCAAGAATATTGTTAATCGTGTTCTGAAAGCAGTAAAAAATGTGCCATTTGTGGTTGCCAAACATCCTGTTGGTCTAGATGAAGCTGTCTTAGACTTTGAAAGAACAACACTTGAGTCTGCAGATAGC…	3667	MLRTVIPIIPFFYHLRPGDIRHEQGVYADAFAQHKKKSRYSSEKIQEWKNAVNKVSYNVGEIICKEDDYGRVVKNIVNRVLKAVKNVPFVVAKHPVGLDEAVLDFERTTLESADSHSTVVIVGIWGMGGSGKTTLAKHLYNKKYTSMEKFSFLFDIRDADSKSALHKKQQKLLEDLGLQGVSVDNIEEGKGILASRLRSARVLIILDDVDSVEQLDALVPEKDSLGWGSLIVVTTRKLEVLQCWGIFSIYKMKALDPSHAKQLFCWHAFLKPCPVDGFEKLVEEFTRVCDGLPLSLKIFGGQLYGKSNKDYWEKQLEKIVRILPDDIITRLKVSYDALDSEEKEAFLDAACFFIGEKKTAAIAVWDGSIGSGLCCWESLFNKCLVDVDDCNRIRMHDHL…	547
TNL	TO_013836_T.1	TIR	NB-ARC				TIR NBS	CGGCGATGCTCCTCTATCTCATTAGGTTTCGTTCAAACACATAATTTTCGGCTGTGGTCACTTCAGATCTTCATTGCTACCTGTCTGCCCTGCCTCATGTTTTACACATACTCTGCCCTTGACCTCCTTGTTCTGTCTCTTGTTTATTCTCTGTCTTCACTTCACTGCAATTGAAGATGGCATCTACTTCTAACCCTAGCAGCGACTCAAAGGTTGAAGAATTTGCTCCATCTGCATCCACTTCTGGCGTATCTTACGATGTATTTATTAATCATCGTGGAGCCGATGTCAAAGATAAACTGGCCAAGAGACTCTATAAATTTCTTACTGCTGGCATGGGACTCAAAGTTTTTCTAGATTCAGAATCACTTGAATTGGGGGATGACTTTCCTAATGCGC…	2341	MASTSNPSSDSKVEEFAPSASTSGVSYDVFINHRGADVKDKLAKRLYKFLTAGMGLKVFLDSESLELGDDFPNALREAIESASLHIAIFSKNYAQSHWCLEELLYMCKTDSRIVPIFYHVRPDDVRYLKGVYADAFERHKKKGRYSLETLDKWKEALHSVSNKIGYIVNEENSRDEDMLLNEIAKCVLKEVKKSRVLVAEHAVGLDEIVRDFESTALQSNGSSHRVQMVGIWGMGGSGKTTLAKELYNTMYPRMEKASFIYDVRDAANKNLLVMKQKKLLENLGFKGVSVDSVEEGKTFLTSTLRSVRAFIVLDDVDHVDQLDALLPARDSAGSESLIGSGSVIIITTRELEVLRSWGISSIYVMKPLSEIYARKLFCWHAFSQEFPMNGFEELVELYL…	721
TNL	TO_013872_T.1	TIR	NB-ARC				TIR NBS	TGCTTATCTCATCACTTTGAACTGTTGAACCTTCGTAGTTTCTCTCCTTACGGCTTCTAAGAAATTCTTAGGATGTCCACAGAAAACTTCCACTCTCTGTCGTTACCCGCATTCGACTTTGTTTATATTCCCCCGATCGGTTTTGCGACTGCATATCTATTCAACTTTCTCTTTTGTGGCACGCCTATTTAATCTTTTTCAGAACATATTTATTGTTAAGCTCTTCAAACTTTTTCAGAACAAGTCATGGAGATTTCTGTTCATTATCACGCTTCCACCTCCAAAATCCTCTGCAATCTCAAAGAGGAGTTTCATCAGTATCAGCCTCCCCCGACCAAAATCCCCCTCGATGACAACAACAAATTTAATGTGTTTCTCAGCTTTCGCGGAAAAGATGTG…	2464	MEISVHYHASTSKILCNLKEEFHQYQPPPTKIPLDDNNKFNVFLSFRGKDVRTTFVDHLYEALSGAGLKVFIDSEELEKGKEIESSLQTAIETSDIFIPIFSQHYAESTWCLKEAAQMCRSNGFIIPLFYDVEPCDVRYPQRAGGPFAEAFQKHYSHLDRQDKDTVDEWKNALHQISSLSGWTRAEEFGYEGRLVKRVVKDVLDTLEMTLLDVPEHLVGLQTNMSDLLKRLDLGSWHSIVKVGVSGIGGVGKTTLAKAVYSKIYTGFDAHCFVERNTILVEMQRAILRSLINYHGEISSVAVGKALMRNLLRGVRALVILDDVNDCSHLDAVYGKLFGPGSRIIITSRDKHILNLAKVDSVLQMNGLQEGEALQLFCWHAFSRPLPETPYKKLSTRIAR…	538
TNL	TO_013900_T.1	TIR	NB-ARC				TIR NBS	TTCCATCTCAGTGCCAGGGAAGAAGGTACCCTACGATGTGTTTATCAACCATCGTGGCCCCGATGTCAAACACACCCTCGCTGCCACTCTTTATCATACCCTCTCTGTCATGGGTTTGAGGGTTTTTCTTGATTCTCAGGAGCTTCAACTCGGGGATTATTTGCCCAAGGAAATTGAAGAAGCAATGCACAGTGCTTCGCTCCATATAGCTATACTTTCCCACAACTATGCACAATCCCCCTGGTGTTTGGCTGAGCTTGCATTTATGCTTAGAACTGGTACCCAAATTGTTCCTATTTTCTACCTTCTTCAGCCTGCTGACATCCGACATGAAAAGGGAATGTATGCTGATGCGTTCTCTCTACACAAAATGAAGGGTCGATACAGCTCACAAAAGAT…	2713	MGLRVFLDSQELQLGDYLPKEIEEAMHSASLHIAILSHNYAQSPWCLAELAFMLRTGTQIVPIFYLLQPADIRHEKGMYADAFSLHKMKGRYSSQKIEEWKKAVKDVCNIVGEIINKEDNYGRVVKNIVNRVLKAVKNVPFVVAKHPVGVDEAVLDFDRTLQSGESHRTVRIVRIWGMGGSGKTTLAKQLYNNKYRSMEKSSFLLDIRDADSKSALHKKQQKLLEDLGLQGLSVDNIEEGKGILAARLRSVQVLLVLDDVDSVDQLDALMPERDSLGWGSLIVVTTRKLEVLHFWGISSIYNMKALDPLHAQQLFCWHAFLNPCPVTGF	329
TNL	TO_014311_T.1	TIR	NB-ARC				TIR NBS	GCAATATTCCTTACGGCGGACAGCTGGTGACCCTTCCCATTTACAAATATCAGATATTCATTTACCCTCCATCAAATCCAGCTGGTAACTCTGCTTCAGGCATTTTGCAATTCATGGCTTCCTCCTCTTCGATTGCATCTCCCAAATTATATGACGCTTTCATCAGCCACCGAGGCCCCGATGTCAAGGAAACCCTCGCCAAACACTTGTATCAGCTTCTTCAGGAAAGAGGGTGCAGAGCATTTCTTGACCGTCCAGAGATACAAGTTGGGGATTCCATTACTTTTGCCATTCGCAATGCCATTATCTCATCTCTTGTGCAAATTGCCATTTTCTCCAGAGGATATGCAGAGTCCCCTTGGTGTTTAGACGAACTTCTTCTTATGTTACAACAACCAA…	2540	MASSSSIASPKLYDAFISHRGPDVKETLAKHLYQLLQERGCRAFLDRPEIQVGDSITFAIRNAIISSLVQIAIFSRGYAESPWCLDELLLMLQQPNALFIPVFYDVEPWELRYIENSTSRYAAAFSDYRSKGRHLDKLDEWKKALESAADISGYQLGRSSNQDNLCENIVSRVLQEVQERKNKILLDVAKYPVGLAELVEDFESIFSETRRDKRAKTMDKVTIAGIYGLGGSGKSTLAKELFNSKSSDYHASSFLFDVRESHARGELHCLQSQLLKDLVKIEDPKISSVDHGIRELKQRLGRARQLNFLIVIDDIDHLDQLDALLPQCMLSSSSLVIITTRDQSMLTDADIRYKMKELNWDDAKDLFCCHAFRRIDPPTAYEKLVESVLQFCGGLPLSL…	650
TNL	TO_014904_T.1	TIR	NB-ARC				TIR NBS	TTCAGATTTATCCATTTCCGAGTATATCATAAATGCGATGGACATAAACAAGGATAATGCATTTGTCTCTGCAGATCTATTCACCTTGTTATAAGGGTTTCCTTTTTTGGTTTTATATTGGCTCATGTTCCTCTTGGAGAGAGAAAATCTCGTTTCTATTGCCTTTGTACGCCTTCTGATCTGTCTGGTTGCCCATTGCGTAAGCTTTAAGGCACTTCAGTAGTCACAACATGTTGTTTTTAGTAGGATCATGGGGAATCTCTTCTTTTCTATCTGCTTCATATTCGAGTCTGCTTTACATTCACGAACACCAACCTTTTCCTGACTTCACTAGATTTCTTTGCTGAGCTTCAGAGAGTGGAGATCGAATGCCCACACCCCTTCACATCTTTTTTTCTA…	3173	MIELVAAPHDFPLNVFSLECVEKGLNLPPSPYRLRAYELESMASSSSSHQQSQEFNAFSGIEPAGKRRKVSESSRLFDVFINHRGPDVKQTLATQLYYSLQQLQILAFLDSEEKELGDYFPSTIETAIRSAKVHIAIFSKRYAESPWCLAELVLMLESKAKIIPVFYEVEPWELRHIEKGQYADAFINYEKKGRYLEKLNEWKEALQILSFVTGEEFHSDCKNIVAAVQKEIQSKQSLFVAKYPVGLHNLVEDFQRRCLNELVQDFENQCGLEERKQSPNAIAIFGMGGSGKTTLAKELFNRKRSNYSGASFLSDVREASVRSELPSLQAQLLKDLFHEDKLTFPSIVHGSSYLKDRLQRSLFLNFLIVVDDIDHMEQLDALCVMDIFDKSGNSLVIVT…	688
TNL	TO_014924_T.1	TIR	NB-ARC				TIR NBS	TGAAAAAAGAATCAAATTTTAATGCCGCCCACGAGACAAGGACGCCAACAGGATGAAGATGAATCATATTCACTCACTCTCTGCTACATCACTGTATAGTTGTCGAACAAAACAAAGACGATAATGTAATACAAAAGTTAAAAAATCTAGTTCGATTGAGGTAGATGCCACCGTAGAAACAGTGGTGGTCTACAGAATTTCTAAGCAAAAGTTGCAGAAATCTTTTTAATTGCATAGATTTTTATCATCAAAAGTCGGTACGCCCTGTAATACAAGCTCAAAAATTGGGGCTTTCATCATTCGAAAACTTGCAGGCACAAATGTCCTTCTTTAGGCCTTGTTCTTCAGCGGAGGCCTCAGTCGACAAAATGTTCGATGTTTTCTTGAGTTTTCGCGGCC…	1227	MSFFRPCSSAEASVDKMFDVFLSFRGPDTRQGFAKSLYAALGRERIRAFLDQESLEKGDNIDTGLSRGITESRICIPIFSEKFAESKWCLREVSLMVNSGVEIRPVFYGVLPADLHCPHGSKYAEDLKGHERDPRLSNESLEWKGALKTVASIPGWCPSAYSSDDDLIQAVVVEIQKILHSDSPHKGHLNVPVCFGLDRSVEDVKDLLKAADHHQKIVKLGIHGMSGNGKSTLAKVVCKELLSEFEVFSFVLSVGERCQEADGLVKLQTQMLKDVSFFRGEVGHVDQGKGLLQKCLRGKRVL	302
TNL	TO_015081_T.1	TIR	NB-ARC				TIR NBS	CGAAAGAGTAGGAATCAAACCCCTTCATCACGACAAAATGTCTCGTCTTTCTTTCCACAAAATGTCTTTCGTCTTTCGTTTTTCTGTCGACATTTTCCTTCTTATTTGCAGTACGCCAAAAACAGAAAGGTGTCATTCATTTCCCCCGCCCTTTCCTTGAAAATGCAGTGGCATCCATTTATATGCAGCCATTGATCTACTGCGATTCGCCCCATTCTTCCACAAAATATATCCCTTGTTCACTAGATTTGCTCATCTTTTGTGTTTCAGCCCCATCCTTGCATTTATGGCTTCTTCATCCTCATCTCACCAAGAAAATGCTTTTTCTGGAATCGAAGCTCCCAACAAACCGAGAGAAGTAGAAGAATCTTCCAGAGTTTTTGATGTGTTCATTAACCA…	2886	MASSSSSHQENAFSGIEAPNKPREVEESSRVFDVFINHRGPDVKQTLAAQLYNSLKGLGVKTFLDSEEKELGDSFPSTIKTAISSASVHLAIFSETYAESAWCLAELVLMSQSKGKIIPVFYKVDPRDLRHIEKGVYSQAFLKHESNKRYLNKIEKWKETLQQVSYTAGYEFKSADYGDCRDIVSAVEKEVQRTKRLHVAIYPVGLHKLVKDFERRCLDELVQDFESQCGTKKANVVGIFGMGGVGKTTLSKELFNQKKSKYTRASFLFDVREAWSSGRLPLLQSKLLKDIFCEDHSFLSREEGTSLLKDRLERNSSFSFLIVLDDIDRVDQLESLLVMDILNRPGNNLVIITTREVGILTSAGIDTGYHLKGLDREDGRELFCWHAFGQPHPSEGYAD…	693
TNL	TO_016109_T.1	TIR	NB-ARC				TIR NBS	TTCTTCATTTCTCTGTCTTTTGTTCGGATTAATCAATTTGAAATGGCTTCTACCTCTCACTCAAGGGTTGAAGAATCTGCATCTACTTCTGGTAGATCCTATGATGTGTTTATTAATCATCGCGGCCCTGATGTCAAACATACACTAGCCGCTAAAATCTACAACATGCTTACTTGTGGATTGGGACTCTCGGTTTTCCTGGATGATAAAGAATTTGAATTGGGAGATAACTTGCCTACAGAGCTAGACGCAGCAATCAAGAGTGCTTCACTTCACATTGCTATATTTTCAGAAAACTATGCACAGTCTCGGTGGTGTTTAGATGAGCTGTTATTAATGCACAGAACAGGCACTAAGATTGTTCCCATTTTCTACCATGTGAAGCCTGAAGATGTCCGA…	1941	MASTSHSRVEESASTSGRSYDVFINHRGPDVKHTLAAKIYNMLTCGLGLSVFLDDKEFELGDNLPTELDAAIKSASLHIAIFSENYAQSRWCLDELLLMHRTGTKIVPIFYHVKPEDVRHSKGTYAAAFQQHRKKRRHTPRTIREWKHALFNVSNNIGHIVNDEKDEDMLLKNITYCVRSEFKKLPLVVAEHAVGLDEIVKDFELTALQSAGMHRNVQMVGIWGMGGSGKTTLAKKLYNNIYPSMERASLILDVRDAANKNMLFEKQKKLLHDLGFKSVSVDNIEEGKAILTSNLRSIRALIILDDVDHVDQLNALVPGQRLESLIGSGTLIIVTTREFEVLRRWNISSFYKMKPLSAVYAKQLFCWHAFLQPFPQDGFEELVDKFLEACSGLPLSIKV…	633
TNL	TO_016158_T.1	TIR	NB-ARC				TIR NBS	GTCATGTCAAATTTGTCTTTTTTATTTTGCCCCGAAACCCTAAATTTGTCCGAAATCAGAAACCCTCTTAGGGCTTCCTCTTCCACAGCCAGGAAAAATCAAAACTTAAACGCTTTTGATGAGCTTGCACCTTATTCTGCAGTTAAATCTACAGAGACCTGAGATATCTTAATTAAATCCTGTGGATCTGATGTGAAACATACTTTAGCCATCCAATTTACAAAAACTTAATTCCATGGGATTCCACGTTTCTCTAGATCTGGAAGCACTTGATACTGGCGATTCTATTCTAGCAGAATTACAACACGCCATATCTGGTGCTACCCTTCAAGTTGTTATTTTTTCTCCAAACTACGCCCAATCTCTGTGGTGTTTGGCTGAGCTATCTTTTATGCTCAA…	5163	MGFHVSLDLEALDTGDSILAELQHAISGATLQVVIFSPNYAQSLWCLAELSFMLKSVAKIIPIFGHVDSSRLRWFEQGKGIYDHAFAEHEKKGRYTQEKLHVWKTALFNSSFISGYTVNYDKGEATFLKNIMICSLQIMKELPSWVDPPRFDEMVQRGILGMGGFGKSTLAKELFNRNFYSFERCSYVFDHGDAAFKSLMSEKQKKLLADLGVHHLQFDQLNALLPNKDNLGSHSMVIVTTWELGVLKSWSLFCIYKMP	259
TNL	TO_016221_T.1	TIR	NB-ARC				TIR NBS	AATTCCGCTGTCTTCTTTCCACGCGGTTTCCTACGCGAAAAGAGAGCCACTCATTTCATTTCATATCTTCTCCTCCTCTCAACACGACAAAGGGTTTCACCTACTGCGACCTTAAACCTAGTTTCATTTCCTCCCGGCTCTATCACCTGCAAGACTCAATTTTAACAATAAGTTAGCTTTCTCCATCCCCTTCCACTGCGACCTGGTTCCATGGCCTCTACTTCTGCCAGCGCTGAGGGTATGGACGCTATTGATGAACTGGCATCATCTGCATCTTCTTCTGCCTCAAAGCCCATGAAAAGACCTTGCTACCATGTTTTCATCAATCATCGTGGACCAGACGTGAAATCCACAGTAGCCACCGCTCTCTATGACATGCTCACTAAAGGCCAAATCTCA…	2155	MASTSASAEGMDAIDELASSASSSASKPMKRPCYHVFINHRGPDVKSTVATALYDMLTKGQISVFLDEPELEYGFYFPQTLQAAMSSALVHIAIFSERYAESPWCLAELAFMVKSRAPIIPIFYHVDPTDLRWVHEGKGKYVDAFDSYLRKDRYLGKLNEWKKALHKASFRKGEVIKNKDDEDRQLKDIVNTVLKIVKGESLLVADHPVGMEKIVEDFEKNTMKVDQGVQIIGIWGMGGSGKTTLAKELYNRKSSLFKWFSFVSNVRDASTKGLLHRQQKLLKDLCIQNVEFFNVEEGKETISRHLRSVKVFIVLDDVDHVDQLAALIPAKDRLESGSLIIVTTRERNVLKFWSDTTIYEMKALDPIYAKELFCWHAFEQPLQQDGFEELVEKFLEACN…	648
TNL	TO_016268_T.1	TIR	NB-ARC				TIR NBS	AAATTGTGTGGTCTCTTTCACACGTTTTCGTACAAAGCGGAAACTGGACGAACACGGCTCCTCCTTATCTTTTGGTGTGTGGTTAAGTTGCCATTCAATTCAGTTCAGCATACTGACCGATCTTTCTCATTCCCATTTTTCATGCATCCCAAATTTCCTTCAATTTTCAGATAAAGTGTCGAATTTCGTTAGCCTCTAAGTCGTTAAAAGCTTCAGTTTCTTTACTCTGTGGCATTCGTTGCTCTGTGCAAGTCTGTGATCTCCTAATGGAAGAAGAAGAAGTATTTACACCCTATCATGTATTTATTAATCACAGGGGACCTGATGTCAAGAGATATCTTGCCAGCCTCATCTATCACCGTCTGCAAGGGCATGGATTGAGGGTGTTTCTCGATAAGC…	2488	MEEEEVFTPYHVFINHRGPDVKRYLASLIYHRLQGHGLRVFLDKQELQVGDSLTPAIKSAICSASVQIAIFSKTYAQSAWCLNELLWMFDCHSSKIIPIFYDIQPSALRHVDQGEYAGAFQEHRDKGRVTTQQINSWISALKKASAKSGVVISTEKDDLGERLEEIVEVVLKKVKREELDVGMYPVGLRQAAEDFERWLLNQSGKSGVKVVGIVGLGGSGKSTLVTHLYNSKRSQFHRSCFLSQVNKRDLPSLQQILYRDLLADQMSHFQDTLRGRSVLRDRLRCLRRVLIVFDDIDNTEQIENLLFVKGVVGNDSLILVTSRDQSLLVSCNIKIYNVKLLKAKDAQELFSWHAFGQSEPVDDLKDMADEFVGMCSGFPLALKVLAGQLQDERDPRKWK…	740
TNL	TO_016286_T.1	TIR	NB-ARC				TIR NBS	CCAACATCACGGAAACGTCCTAAAACGCATGTGTTACCAAGGGTACACTAAGTGTTTTTTTTCGTATTAAGACTGACGTTTTTGCCTTTATCAGACTGACATTTTAGTTTGCTGTTTCGCCAATTCCTCAACATCACCGCCTTCCACACCTAAATCCTTATTCTCATTGAGTGCAATTCATTCTGCTCTTCCTCTTCAATACAGATCTTTCTTATTTTAAGGCTTGCTTGAAGTTCAACTTCCAAGCACCAAAAGTCCCCCTTCTTTTCCATGGCATTTTCTTCCTCGTCTCATGAAAGAAATGAGGTGCATCAGGCTTTTTCTGAATCCGAACTTCCCGAGAAGAGGAGAAGAGTGGAGGAATCTGTAAGGTTGTTTGATGTGTTTATCAACCACAGA…	2375	MAFSSSSHERNEVHQAFSESELPEKRRRVEESVRLFDVFINHRGPDVKDNLALQLYRSLEKLGIRAFLDKEEKEFGDSFESTIEVAIESAKVHIAIFSKRYAESAWCLKELVLMLKTEAKIIPVFYDVKPSALRFTEKGVYDAAFNKHEKIYGCPLDKLMEWKDALRRASLIAGYEINPSNTVDCKQIVLAVQKAMQKKKNIDLGKYPVGLSKLINNLERRCHLELVNDFESQYRMNDKGEGKAQIVSIYGMGGTGKTTLSKALFNKYCSKYTRACFLHDVREVHARRDLPSLQGKLLKDLFDEDHHRFTSPSEGLSCLRERLGRIQFVSFLIALDDIDHMDQLDNLLLTDMVEKSGNSMIIITTRDEGLLNRAGLPIPYNLKGLDKDDARDLFCLHAF…	701
TNL	TO_016860_T.1	TIR	NB-ARC				TIR NBS	CTCTCTCCTCCTTTATATATACTCTGCACTCTGTCTCATCGTCTCAACAAGAAGCTTTTCTTCATTTCTCTGTCTTTTATTCTCTCTTTTTGTTCAGATTAATCAATTTGAAATGGCATCTACTTCTCACTCAAGGGTTGAAGAATCTGCAGCATCTGCATCTACTTCTGGTAGATCTTATGATGTGTTTATTAATCATCGCGGCCCTGATGTCAAACATACACTAGCCGCTAAAATCTACAACATGCTTACTTGTGGCTTGGGACTCTCAGTTTTCCTGGATGATAAAGAATTAGAATTGGGAGATAACTTGTCTGCAGAGCTAGACGCGGCAATCAAGAGTGCTTCACTTCACATTGCTATATTTTCAGAAAACTATGCACAGTCTCGGTGGTGTTT…	1720	MASTSHSRVEESAASASTSGRSYDVFINHRGPDVKHTLAAKIYNMLTCGLGLSVFLDDKELELGDNLSAELDAAIKSASLHIAIFSENYAQSRWCLDELLLMHRTGTKIVPIFYRVESEDVRYAKGVYAAAFERHKKKGRYSPQKLQDWKDALFNVSHNIGHIVKDDKDEDMLLKNITYCVAREIKKLPLVVAEHAVGLDEIVKDFESTALQSNGSHHNVQMVGIWGMGGSGKITLAKKLYNNKYPSMDKASLILDVRDAANKNLLFEKQKKLLKDLGFKSVSFDNIEEGKAILTSNLRSIKALIVLDDVDHVDQLNALLPGQGSESLIGSGTLIIVTTREFEVLRRWNISSFYKMKPLSAVYAKQLFCWHAFLQPFPQDGFEELVDKFLEACSGLPLS…	474
TNL	TO_016879_T.1	TIR	NB-ARC				TIR NBS	CTTCTTTCCTTGTCCTTTCGAGGAAGGAGGGAGGAAGGAGGATTGAATAAAACAGTCTCTGTCTTTCTCTAGACATTTTCCCACTTATTTCCTGGAATAAAGAAACAGCGAAAGGTTACCTTCATTTCCCATTCCTTTCGTTGAAGGAGGATGCAGTGCAATCTGTTTATAAGCAGGCCTTCATCTTCTCCGATTCACCCCATTCTTCCATCGTTGCGAGATTTGCTTAGCTGTGTTTCAACCCCTATCATTTATGGCTTCTACATCTTCATCTCATCCACAAAATGCTTTCTCTGGAATTGAACCTCCCAACAAAAGGAGGAGAATAGAAGAATCTTCAAGAGTGCATGATGTGTTCATCAACCATAGAGGCCCCGATGTCAAGCTCACGCTGGCTGC…	4019	MASTSSSHPQNAFSGIEPPNKRRRIEESSRVHDVFINHRGPDVKLTLAAQLYKSLKDVDIKPFLDSEEKELGDSFPSTIETAIHSAKVHIAIFSPRYAESPWCLAELVLMLQSQAKIVPVFYEVNPSDLRRIENGVYADAFLKYQNKGRYLEKLNTWKEALEQVSYTAGYEFKTSDLGDCKDIMSAVEKEVQRTKRLHVAKHPVGLHKLVHDFERRCLYELVQDFESQCGMKKPAKEKANVVGIFGMGGVGKTTLSLELFNQKKSKYTRASFLYDVREAYTMGTLPLLQSQLVKDIFSEGNRSFPSSKEGASYLRDLLERSSSLSFLIVLDDIDHVEQLDALLPMDILNKHGNCNHLVIITTRDVGVLVNAGIDNAYHLRGLDREDGRELFCLYAFNRP…	558
TNL	TO_017501_T.1	TIR	NB-ARC				TIR NBS	CTGGAAAGTAATACCACAGTTGTTTTGCGGATGAAGCAAAGGATATGTCTTTTTATTTGAAATTCCAGTTTAACCACGTTGTGGAGAAAGTCGGTGAAAGATTCTGTAAACTTTTAAGAACTCAATGTGCCAGTGACACGCCTCACCTTATCTTTTGAACTTTAAGCTCTCTGCGCGGATTTTTTATATTTATCCTTCCCATGCTCTTATCAATCTCAGCGTTTTAATTAAGCTTTGACTGCTTAACGGAGAAGTTAGTTTCAGTGATCGATTTTTTAGGGATATCAGCCTTTCTATCAGGCTTTGGACAGTTTTGAGAGTTCGATTCCACACTTCTGCAGGCTGAATGGAGTTGGGAGATTGTTCCACTTACACAGCTCGGGAGGCTAAGAGAAAGCG…	1423	MELGDCSTYTAREAKRKRGDTFDGITPHASSSSSAVMKKGPWDVFINHRGCDTKHKLASTIYHTLDLIGLHAFLDERELELGDSIPQEIQEAMRSAGLHIAIFSERYAESPWCLAELCYMLETGTPILPVFYHVNPDNLRWVRKGKGCYATAFSQHEEKGRYPSSVLEDWKAALERVSNLSGHVLNSDKGDEGMLLKSIVNSILRVMKKEPLAVAKHPVGMDEIVEDFERSRGKSVKREEDIQIVGIVGFGGSGKTTLATELYNRKSSSLSHYSFVHDVRDAASKNALHNKQKKLLQDLRIQTPSFDNVREGKTVVADRLKSLRVLIVLDDVDHEDQLDALLPPTESLGSGSLLIITTR	359
TNL	TO_017526_T.1	TIR	NB-ARC				TIR NBS	CTCTCCATCTCCATCTCCACTGTGATCACTGTAATTTCCTGCTTTTTCTCCCAGGCGGTTTCCGTATGTTACTAAAGTCTTGTCGGCCATCCAATCTACCAGTTCGGTCACTTCTTATCTTTATCAGCTACTCCCTCCCCTTTTACAAATACTTAGCACTTCACCTCCACAATAAGATTACTTTCATTTCATTTCATTTTTGTTCCTTCCTGTCAAAGTTCAGATCCAGTCCCATGGCATCTACTTCTACATCTAGTTGTAATACAGGATGTGAACCAGAGAATGAGCATACAAACGCATCTGAAGGAATTGTTTCCTCTCCATCTACTTCTGCTACACCCTCGGTGAGAACCCTGTTTTCATCCTGTTTTAGCTGGTTTTCTTTCTTACTTTCTCTTT…	1484	MLLKSCRPSNLPVRSLLIFISYSLPFYKYLALHLHNKITFISFHFCSFLSKFRSSPMASTSTSSCNTGCEPENEHTNASEGIVSSPSTSATPSVRTLFSSCFSWFSFLLSLCSTQSHSAPFTATSSTRVRSDCQGTEPSVSTTHAFEQVAPSPSTSGRSAMPERKLPYDIFINHRGPDTKRTLATDLYDTLNDMGLRVFLDSQELEFGDFLPKEIEEVMRRASLHIAILSPRYAQSPWCLAELSFMLKTGTPIVPIFYNLQPDEVRYVKGVYGHSFLEHQKKGRYTWEKLQEWKNALNIVSYNVGAIIRNEDDEGSQLKSIINHVLKMINNVPFVVAKHPIGLDEAVIDFERTTFQLGESSHSVQIVGIWGMGGSGKTTLAKQFYNIKCSTMEKSSFLF…	473
TNL	TO_017583_T.1	TIR	NB-ARC				TIR NBS	CCTCCATGTGCATTTTACTTATAAGAGTTAAATGGGTCCAATCGAAAAATGCCAGAAATATGCATCATCATATGGGTAGCAAGATTCCTTACGGACCTTCATTTACGCGTTGTACCCCACTATCATATTTGTCTTCTCTGGTTAACATGTTTCTGCCTTTCTTCCACGCGTTTTCATCACTGATCTCTGTAACCGCTCCCTCCTCCTCCTCCTCCTCCTCCTCCTCCTACATATACACACCATACCGCTCCCTCCTCCTCCTCCTCCTCCTCCTCCTCCTACATATACACACCATATCCCATCCTCACCCACAAACCTTTATTACTTTCCAGTTAATCTTTGTGGTTGTTTTTCATCTCCAACCTCAAATCCCCTTCCATGGCGTCTACCTCTAACAGT…	1726	MGLRVFLDSQELQLGDYLPKEIEEAMHSASLHIAILSHNYAQSPWCLAELAYMLTTGTPIVPIFYHLQPGDIRHEKGMYADAFSLHKMKGRYSSQKIEEWKKAVKDVCNIVGEIINKEDDYGRVVKNIVNRVLKAVKNVAFVVAKHPVGVDEAVLDFERNTLQSGESHRTVQIVGIWGMGGSGKTTLAKQLYNNKYKSMEKSSFLLDIRDADSKSALHKKQQKLLADLGLQGVLVDNIEEGKGILAARLRSVQVLLVLDDVDSVDQLDALMPERDSLGWGSLIVVTTRKLEVLQCWGISSIYKMKALDPPHAQQLFCWHAFLNPCP	326
TNL	TO_017746_T.1	TIR	NB-ARC				TIR NBS	AATTTTAACAATAAGTTAGCTTTCTCCATACCCTTTCACTGCGACCTGGTTCCATGGCCTCTACTTCTGCCAGCGCTGAGGGTATGGACGCTTTTGATGGACTCGCACCATCTGCCTCTGCTTCTACCTCTAAGCGCATGAAAAGACCTTCGTACGATGTTTTCATCAGTCATCGTGGACCAGACGTCAAATCCACCCTAGCTACCGATCTCTATGGCATGCTCACTCAAAGGCATCTCTCTGTGTTTTTGGATAAACCAGAGTTGGAATATGGTGATTTCTTCCCCGAAACATTACAAGCAGCAATGAGCAGCGCTCTGGTCCATATTGCTATTTTTTCTGAGACGTATGCAGAATCACCCTGGTGTTTGGCAGAACTAGCATTTATGGTTAAGTCTG…	2554	MASTSASAEGMDAFDGLAPSASASTSKRMKRPSYDVFISHRGPDVKSTLATDLYGMLTQRHLSVFLDKPELEYGDFFPETLQAAMSSALVHIAIFSETYAESPWCLAELAFMVKSGAPIIPIFYHVDPTDLRRVHQGKYADAFEKYVQKNRYLGNLDEWKEALSKASFYKGEVIEKNDDENSQLKNIVYTVFKIVKRDTLRVADHPVGMEKIVEDFEKNTMKVDQGVQIIGIWGMGGSGKTTLAKELYNNKSSLFKWSSFVSNVRDASTKGLLYERQQKLLKDLCVQNERFFNVEEGKETISRHLRSVKVFIVLDDVDHVDQLAALMPAKDRLESGSLIVVTTRECDVLKSWSVTTIYKMKGLHPIYAEQLFSWHAFEQPFHQNGFEELVEKFLEACNG…	599
TNL	TO_018056_T.1	TIR	NB-ARC				TIR NBS	CGCTATTTTTGGCCTTGGTTGTGTCGAGAAATGACTGAATCCGCCTTTTTATTTGTTTGCTTAAGTTCTAAGCAAGTTCTTTACTCTTGTTTCCCTCGAGGAAACAACGAGGGAAGTACTGAATCTGCATGTGCTATTGATCTATTTAGTTCACCTCAGCTCTTCTCTCCCACATAAATTGTTCTTCCTTTACGCACACTGCAATTAAATCGTATTCATTCTGCTCTTTCTTTCTAATTTGACCAGGCTGTGAGCGTTTGAATTGCAATCAAATGGCATCTTCTTCTTCATACCAACAAAATCAGAGATTCAGTGCTTCTTCTGAAATAGAACCTGCCAGCAAAAGGAGGGTTTCTGAATCTTCCAGAGTGTATGATGTGTTCATCAACCACAGAGGCC…	2253	MASSSSYQQNQRFSASSEIEPASKRRVSESSRVYDVFINHRGPDVKASVAAQLYKSLKQLGIDAFLDSEEKELGNSFPSIIETAIRSAKVHIAIFSMTYAKSAWCLNELVLMLESTAKIIPIFYQVKPSDLRYIETGVYAEAFIRYEEKGRYLEKLNAWKEALGSLSLTAGEEFNSFSDGDCQKIVAAVQKEVQRKTCLHVADYPVGLTNLVEGFEKRCLDELVQDFESQCRQEVGKHKAQVVGIFGMGGVGKTTLAKELFNRKGLYYKRSSFLFDVREKSVSGQLPSLQSKLVKDIFGKEIIITSTEKGIAYLKDHLRRNPLLSVLIVVDDIDHVEQLTALGVMDILKASDNSLVIVTTRDVGVLITAGITVGYNLHGLDRNRGRELFCWHAFRHAHP…	660
TNL	TO_018260_T.1	TIR	NB-ARC				TIR NBS	GGAAATAACTGGGAAACTGAGAACAGGTTACTTTACCTTGTCTTTGCTGGGAAACTGAGAATATTTATTCCCTCCTTCCTCACTTTAAGCAAGAAACATATCAGCTCTTACCTTGTCTTTGCCTTGTCTTTACCTTGTCTTTGCTGAGAAATACTTGGGAAGTTGAGACGAAACAACTTTTCAACCCATTTATATGCAATGCCAATTTTATAAATCAATTCAATTTGACTTGCAATTTTCAGGGTTTCTCTGCTATTCGAGCTTCATACCCCATCCATGGCTTCTGCTTCATCAGAGCGCCCTCTGAATCTGGATGAGAATGCTTTTGGTGAAATGTTATATAAAGGAGAAAGGATAGGATCATCTGCATCCCCCAGACTTTATGATGTTTTCATTAAT…	1831	MASASSERPLNLDENAFGEMLYKGERIGSSASPRLYDVFINHRGPDVKKTLALELYNSFERVGIRAFLDCKEMELGDLFPSTIQNAICSASVQIAIFSGRYAESVWCLAELSLMLQTKRKIIPIFYDVPPFHLRYVEKGVYADSFNYHTEKRRYLDKLDGWKEDLRRVSFMSGYEYKHNNENLETLCKNVVSAVRREVERRRPLEIARYPTGMEELIGDLERTCWQKGEKGKVIGIYGMGGSGKTTLAKELFNQKRSEFSASCFLFDVRESKLTSLQTKLLKDLVQENRMFDGIPEGSSYLRSRLAYNPLVSFLIVMDDIDHLDQLDALLVRDLLVNNSGSLIIVTTRDERILIRAGINSRYKMKEMNNHHGTELFCWHAFHQPYPTSGYEDLVESFVK…	518
TNL	TO_018447_T.1	TIR	NB-ARC				TIR NBS	TCCTTATTTGCAGTACGCAGAAAAACAGAGAGGTGTCTTTCATTTCCCCATCCGTTCCTTGAAAGAGGATGCATGATGCAGTGGCGTTCATTTATATCCACGCATTGATCTTCTCCGATTCACCCCATTCTTCCTCTAAATATATCCATTCTTCACCAGATTAGCTTGGCTTTTGTTTTCAGTCCCATCCTTCCATTTATGGCTTCTTCATCCTCGTCTCACCAACAAAATGCTTTCTCTGGAATTGAAGCTCCCTACAGACCGAGAGAAGTAGAAGAATCTTCCAGAGTTTTTGACGTGTTCATCAACCACAGAGGCCCCGATGTCAAACAAACCCTGGCTGCTCAACTTTACAATTCCCTTAGGGCGCGAGGTATAAAGACATTTCTTGATTCTGAA…	2091	MASSSSSHQQNAFSGIEAPYRPREVEESSRVFDVFINHRGPDVKQTLAAQLYNSLRARGIKTFLDSEEKELGDSFPSTIKTAISSASVHIAIFSETYADSPWCLAELVLMSQSKGRIIPLFYQVEPSTLRYIKGKYADAFVSHEKKGRYPEKIEDWKKTLQQVSYTAGYEFNTPDYGDCKEIVAAVEREVQRTKRLHVAIYPVGLHKLVKDFERRCLDELVQDFESQCGAKKANVVGIFGMGGVGKTTLSKELFNQKKSKYTRASFLFDVREAWSSGRLALLQSKLLKDIFCEDHSFLSREEGTSLLKDRLERSSSFSFLIVLDDIDHVDQLESLLVMDILNRPGNNLVIITTREVGVLTSAGIDTGYHLKGLDREDGRELFCWHALGQPHPSEGYAEL…	631
TNL	TO_018999_T.1	TIR	NB-ARC				TIR NBS	TGAAGTTTTATACATCTGTTTGCCTTGTATCCCGTCTGCCATTCTTTTCAGTTGCAACTCTTAACATGGGAGATCTCAAGATAGAAGCATACATGCCTCCCACAACTAAAATCCCTTTCCAAAGTAAGGAATATCATGTGTTTCTGAGCTTCAGAGGAGAAGATGTGAGAATGACTCTGGTTGATCATCTCTATGAAGCTCTCACTGCTGCTGGACTCAATGTCTTCTTAGACACCCACAAATTGAAAAGGGGAGAAATAATTGGGTCGAGCTTGGAAAGAGCAGTGGACAGCAGTGCCGTAAGGATTCCAATATTTTCAGAAGGCTATGCAAACTCTGCATGGTGTCTGAGGGAGGCCGCACGCATGTTGAGGACTCCAGGGTTGATCATTCCCCTCT…	1340	MGDLKIEAYMPPTTKIPFQSKEYHVFLSFRGEDVRMTLVDHLYEALTAAGLNVFLDTHKLKRGEIIGSSLERAVDSSAVRIPIFSEGYANSAWCLREAARMLRTPGLIIPLFYDVDPTHVRYPQGNSSPYKQAFEKHYAHIPNLYESEEVEEWKDALEKICSRSGWSMDLTGGFEAQLVKTVVNDVINTFDRVQLQVAKHPLGLENITKDLIHKFQLNSEGGVIKAGIWGIGGMGKTTLAKAIYNHVSSKFDAASFTFNVRATAADSMGLTKVQKKMLEDLVSYDGKVDSVEEGVSLFNHRLRQKRVLLVLDDVDGMEQCQALVGDWLADGSRVIITSRDQHILNVAGVSSDFIHDMSGLQINESLQLFSWHAFLRASPIPTHKHLSERIVEACKGHPL…	425
TNL	TO_019163_T.1	TIR	NB-ARC				TIR NBS	GGGAACGGTATCTTTCATTTCCGCATCCTTTCCTCGAAGGAAGATGCAGGGGCATCCGTTTATATGCAGGCCCTGATATTGTCCGATTCACCCCATTCTTCCTCATAGCATATCCATCGTTTCAGAGATTTTCCTGGCATTCGTGTTTCATCCCCACCCTTCACATTTATGGCTTCTTCATCCTCATCTCATCTAGAAAATGCTTTGGGAACCAACACAAGAAGAGAAGTAGAAAAATCTTCCCGCTTGTTTGATGTGTTCATCAATCACAGAGGCCCCGATGTCAAACTAACTCTGGCTACTAAGCTTTATAACTCTCTTACCGCGCTACGCATACCGGCATTTCTTGATTCGAGAGAGAAGGCGCTTGGAGAGTCGTTTCCTTCAACCATTGAGGCA…	2727	MASSSSSHLENALGTNTRREVEKSSRLFDVFINHRGPDVKLTLATKLYNSLTALRIPAFLDSREKALGESFPSTIEAAIRSASVHIAVFSRKYAESDWCLRELVLMLQSKAKIIPVFYQVEPWELRHIEKGVYNAAFLEYVSKGRYLDNLPEWKEALQQASYIAGDVFTVSESSDCKYIVSAVEKEVQRTKRLHVAKHPVGLHKLVKDFERRCLDELVQDFESQYGMKKAAKEKASVVGIFGMGGVGKTTLSKELFNIKRSRYTRSSFLFDVREASANDRLPLLQSKLLKDIFCEDHNFLSREEGTSCLRDRFERSSSFSFLIVLDDIDHVDQLDSLLVTDILDNPGNNLVIITTRDVGVLVSARIDIAYHLKGLDREDGRELFCWHAFGQPHPASGYA…	693
TNL	TO_019680_T.1	TIR	NB-ARC				TIR NBS	GACATTTTCTATCTCACATACTTCTCCACTCCTTCGCCGTCCACATCTGCTGAGACTGGGTGAAATAACGTTTCTCCATTTCTTTCACGCGCTTTCCCATTCAAACGTGGACTCTCAACCTACGCGTTTGCTCACCACTTCTGTCAGACCTCTTTTATAAGCTTTGTATTCCACCTGCTCAACAAGCGTCTTTTCATTGCTCCTAATCTCTTATTCTCTTTCTCCGTCTGTGTCAGTTTAATCCAATTTCATTGCTCTTAATCTCTTATTCTCTATCTCCGTCTGTGCCAGTTCAATCCAATTTCATGGCATCCACATCTGCTTCTAACTCACACCTTCTAGAATTACCCCCATCTACTTCAACTTCAATGCCTTCCTTTATCACATACGAACCTCCCA…	1142	MASTSASNSHLLELPPSTSTSMPSFITYEPPTTKLAFQSDKKYHVFLSFRGPDVRKTLIDHLFQALSAAGLNVFLDSEKLEKGEIIGESLERAIEGSAIRIPIFSKGYAESAWCLKEAAVMLNTPGLIIPLFYHVHPTHVRYSQGNKSPYKEAFENHYGHPDRQPREEVDEWKNALHQICTRSGWSMDLCQGLEGQLVKTVVNDLIRTLDRVPLQVAKHPVGLDNIKNLVLQKLNINSMKEMVKVGIWGIGGIGKTTVAKAVYNQIYTKFEAASFVANV	279
TNL	TO_019716_T.1	TIR	NB-ARC				TIR NBS	ATGACCTAAGTGATCCAGAAGGAGTTTGAGGATTATGATTATGATGGTACTACCTCAACTAGCAGAGAGATTAGAATCAGTATTTTGTTTGTTTGTGTTGGTGTCTGTGTTGGTGTTTGCGTTGGACGGTTGAATGTGGGGAATTGAGCTATGTACCTGAATGCCCTGCAGGTCCTGCTCACGAGGACTGACTTGCTGTCCATAATCTTGTTTTGTTTATTCACAAGGGGGGAACAACCAAAATTTGAGCTCTGCGAAACCATTCAAACAATACTAGTATTATCAATGCATGGAATCAAATCATGAGCCTGTGTTTTGAATATGACTATTCAGGATTTTGGTGAGGTTTTCTAAGAACTGAGTATAATAGAATAAGAATTCAATGCAGAGTAGACCAGA…	3903	MDAEPKATTAQSQAQSSASSIFSLFNTSSSSCPSFSSSSSCSFAIDLSTSSPSKSRPTLKPLTVRLSDFHPPTNSSSISSHKFSCPLPPNLSDSSLYNSPTNISPASSAFVSATQSPFLSPRLVLPTDSSASESPNLSGLLQLPDNSASQSPFLTPCDSGLLQLPSDVDQQEQQQEQQQQKQHQQQQQHSPLSHSASHSDDIPSCSYTPPAEDHCNQLANYVFEDFSEDIHKSKAQVGSDHAPPRVSFSFPAPRTSFAKGPMSPTSSGRLRSCDVYIGIHGQSSSLLRFSKWLHAELELQGIACFAADRNRYSDSQSHDIADRIICSATFGVVIITKNTFLNPFGIEEIRLFLQRKNLVPIFFDIKQSDCTAKDIIEKKGEMWEKQGGELWRLFAGQEK…	810
TNL	TO_019718_T.1	TIR	NB-ARC				TIR NBS	TCTTACTTTCCTCACCTGGCCCTCTTCCCAGAATTTTCCTCACCGACTTCCTCTTCCAGCACAAATCAAAGCCATTCAAATAAATAGGTCACTTCTTAACTTTAGTACCGACCGCCTCTACTCTGACAGTTAATCAGCTAATTGTCGCTAACTTAACACCAAGACTGCTTTCTCGCTGTTTTATTTCCCCGCATTTCCATGGCTTCCACTTCTGCTGCTGATGGCACGGGACCTTTTGATGCAATGGCACCGCGTTCACCGACTTCTGGTACATACTCAGTACTTATCCCAAAACCCTCTTACGACGTCTTCATTAGTCATCGAGGACCAGACGTCAAACGCACATTAGCTAGCGCACTCTATGCCATAATCACTGTTATGCAAAGGACAGTGTTTTTG…	1734	MASTSAADGTGPFDAMAPRSPTSGTYSVLIPKPSYDVFISHRGPDVKRTLASALYAIITVMQRTVFLDSEELRYGDFLPKEIVAAMSSALLHIAIFSKGYAESPWCLAEISFMLKTGATIIPIFYHVEPGDLRSVDQGEGAYAKDFKKHREKGRYSSELLEEWRVALYEASFLDGQIIKNGDEERELLKNFGNTILKILKPLAVTKYPVGLDEIVEDFEMNTFQSVQGYQTVHVVGICGTGGSGKTTLAKEIYNRRSPLMASSSFIFDVRDAAAKGMLRNKQLKLLKDLGVEGEGIRNIEDGKRMLASHLRSIRALIVLDDVDHADQLDALMPMKDSLCEGNLVIVTTRRNEVLKSSGVSSLYEMKEMDESHAEQLFCWYAFSKPTPLEGFEELVKRFI…	445
TNL	TO_019838_T.1	TIR	NB-ARC				TIR NBS	CGGTGTTATCCCAAATCCAGAAGCAATTATTTTTGTCTCCGTCTCCTCTCCTCTCCGTGTTCAGTTCATTGCCATGGCATCCACTTCTAGAACTAGCCCTAGCCCTAGCCCTAGCCCGCACCCATCTACATCTACTTCTGATGAATCGTTTGTGAGATACAAACCCCCCGCTGCTAAACTTGGCTTCAACAGTGATAAGAGGTATCATGTGTTTTTGAGTTTCAGGGGAGAAGATGTGAGGAAGACTTTTGTCGACCATTTGTTTGAAGCTCTCTCTGTTGCAGGACTGAACGTCTATAAAGACGATGAGAATTTGGAAAAGGGGGAAATGGTTTGGCCGAGCTTGGAAGCAGCAATAGAGAGCAGTGCCATACGCATTCCTGTTTTTTCCAAAGGGTA…	851	MASTSRTSPSPSPSPHPSTSTSDESFVRYKPPAAKLGFNSDKRYHVFLSFRGEDVRKTFVDHLFEALSVAGLNVYKDDENLEKGEMVWPSLEAAIESSAIRIPVFSKGYADSDWCLREAGAMASTRGLIIPLFYDVKPTHVRYPEKGSSPYWQSFQRHRGKSYYEKEEIDRWNGALHHICDRSGWSMDITDGFEARMVKTVVNDLIKTLDRVQLQVAQHPVGLDGVKNALIQKLTLNLRDEVIKVGFWGIGGIGKTTVA	259
TNL	TO_020745_T.1	TIR	NB-ARC				TIR NBS	CTGGATTATCATGGTTTTTTATCAGTGTGGTATGAGCTCTCTTAGAAAAAACAAAAAAAAAAGGGAAAAAGACCTCCCTCATTGACTCTTAAAAAACAAAAATGACACAAATGATTTGTGATAGCAATATCAGGACATGAAAGTCTCCAAAATACAAATACAGATTAACAAGACAAGAAGACATTATTATTGGTGTGCATTTACTCCTGACAGTATTGTACGTCTCATTCTTTCATCAATGGCATCTTCCTCATCTCACCATGGAAATACAGGGAATCATGCTTTCTCTGGAATTGAACGTCATGGCATAAGGAGGATAGTCTCTGAATCTACAAGATTGTTTGATGTGTTCATCAACCACAGGGGTCCCGATGTCAAGGAAACTCTGGCTATTCATTT…	2290	MKVSKIQIQINKTRRHYYWCAFTPDSIVRLILSSMASSSSHHGNTGNHAFSGIERHGIRRIVSESTRLFDVFINHRGPDVKETLAIHFYNSLREMGIRGFLDSQEKELGDSFTSTIENAIRSASAHIAIFSKGYAESPWCLAELVLMLHSQAKIIPVFYGVEPWELRHIDKGVYSNAFNDYRKKSRYLDKLKEWEEALQSVSFTVGYELHNSDLRDCESIVSAVQKEVQRTKSLHVAKHPVGFDKLVHDFETSCLDELVKDLERQKRMNEEGKGEANIVAIFGMGGVGKTTLAKEMFNQKRAQYSRSCFLFDVREASTKGELPSLQIKLLRELFHDNPPNFHSTEEGTSYIKHYIERSSFLSFLIVLDDIDHVEQLDVLFVMDMLHKFENSLVIVTTRD…	696
TNL	TO_020956_T.1	TIR	NB-ARC				TIR NBS	ATTTATTACCATAGGATATCTCTATACCGTCTTCACGGGAATGAATTTTTGGACTCTCGGAGAACAGATTTTCCAACCCTTCCAGCGCAGAGAACAAAGTATAAAACTATCATTTTTTAATAAATTACTTGCAATCACCTTGGCTTAACTTACTCAGATGTATGACAGATGATGGCTTCGAGGAGAACAACTGATCCCTATTTCGTAGTTCTTACGACGAACAAGCGTGGAATTGCAATTAAATTTTTTATCTTATTATATACAATCATCGTCTATTTATTTGTTGCTGCCTGCTCTAAATCAAATCCATTGAACCCTCTTACATGGTTCTAATTTTCACACAGGTTTTCTTTGATAATTTCAATTTCGGCCTTTGAATTCCAGTCTCTTTTTTCATGG…	1402	MASSSSSFPQEIVEYGALSKIKPHSRGKISGGASRLYDVFINHRGPNCKHTLALQLYSSIEKMGLRPFLDSREMKLGDSIPTTLESAIYCAFVHIAIFSRGCAKTAWCLAELVLMLQSGVKIIPIFYDVAPYDVRYIEKGVYVEAFAMYKDKGRYLDQLEEWKSVLHSVSLISGFQCNAHNTDKLCETIMSAMLKEFKRVTPLDVAEHSVGLDEIVDDFESNCERKKEENNFHIIVIFGKGGSGKTTLAREFFNHKCSEYDGSNSLFDVREAAAKDELPWLQTKVLKDLFMEDRRKFQNTDEGTSYLRNAC	311
TNL	TO_020964_T.1	TIR	NB-ARC				TIR NBS	TTTTCTTTACGCGGTTTCTCCACTTTCTCTGAGTTTTACGGTAGTCATAAATTAAACGGCACTTTACTCTGTATATTCGAGGAAAGTGATTGTGTATGTTGAGGAATGTCACGCTACATTTCGATGAAAGGCTGAGTAAAATATGTAGCGTTACAGTCACGCGACACATCGCACCACTCCTGTTTTTAAGCCTTTAAATTTCTGTAGTTTTATCAAATCCAGTCGACTCCACTCTCACATTTTAAGTTCATGGGGTCTTCCTGTTCTTTCAGTGAAGGTAAAAGGAAAACGTTCACTGTATCAAAAGTATTGTATGATGCATTTCTCAATCACAGAGGCCCTGACGTGAAAGAAACTGTGGCTTTTGCTCTTTACGATTCACTGGAGGAAAGGGGATTT…	2383	MGSSCSFSEGKRKTFTVSKVLYDAFLNHRGPDVKETVAFALYDSLEERGFGTFLDDQDLQLGDSREPAIQSAIYSSSVQIAIFSKRYAESPWCLNEPVDMLKTNALFIPVICDVKPSDVRYPDKGVYKNAFAKHGKNGRFSKEKLNDWKAALHSSSLVSGYEFSTSNDNVEMLCSKIALPVQQKVGKTFEGFPRYVEDAKLPEAEASATVKKTSLLPRDSHPVGIDSKSKDMEGLLNNPENEVIAIVGMGGLGKTFLLQYVFNAL	265
TNL	TO_021061_T.1	TIR	NB-ARC				TIR NBS	CAGTCCCAACACCAAAGGATGCACTTGCTTCTCTTTTAATTAGACGGCGTTTTATCAAATACAAGGTCCGAGCATCAATTTTCTGTTCTATGGCGTGCTCTAGATTATTCCGCGAGAGAAACGAGGATTCCGATCCATTGAATGTTGCACCATGTGAATCCTCAAAACAGTATGGTGTATTCATCAACCATAGAGGTCCTGATGTAAAAGATAATCTGGCGACCGCCCTTTACGAATCATTTCGGGAGGCTAACATTCATGCATATCTAGATACAAAAGAGAATGAACTCGGAGATTCAATTCCTTCCAACATAAGGAATGCCATACTCTCTGCTTCAGTTCATATAGCAATTTTCTCACCAAGGTATGCGGAGTCTGCATGGTGTTTAGCTGAGCTAA…	1417	MACSRLFRERNEDSDPLNVAPCESSKQYGVFINHRGPDVKDNLATALYESFREANIHAYLDTKENELGDSIPSNIRNAILSASVHIAIFSPRYAESAWCLAELTLMVRTGATIIPVFYNVKPSHLRHNLGESYREAFSSFKENCRYLDHLKEWKQSLEIVSCNTGKEVIWDPNLDTSKLRIELVDRVKKLLIKTSYNFELERTVLEKRNVPLDVTRYQVGLNELVEDFKSNCSNNRRERNGIVGIHGRGGSGKTTLAIEFFNRNFLDYEQSSFLFDVCEASNNGKLASLQNKLLTDLFPDWNQEITSIEEGRILLVNSLQNLSSFLVVIDDVDNLNQLNALMPLYNLNDKSLVIVTTRQMCILTQANISVHYEIKKMKPQLGRELFSYCAFDRPDPPSE…	442
TNL	TO_021111_T.1	TIR	NB-ARC				TIR NBS	TAGCAACGCTCGAAAACCCCAAAGGTTTCCTTTTTTAACCTTTTTCTTCCCTAGAAATCTCTTACACTGCCTTACCCTTTTTCAGCGCAAAAACCCCTCTCTGTTTTTAGATCTGAAGAAACTGGCTTTGTTAAGTTATGAAAGATAGCATCGGGACTCTCCAACAGCACCAGAAATAAATGGGAAAAGGAAGACAGCGGTGATGTTATCACAGGTGTTTCTTTCCTATAAATTTCATTGCTTGCCTTGCTGTTTCATTTACATATGAAATATGGCATCGAGACACTCAAACAACACTAAAAAGGAAGACAGTGGTGATGTTATCATAGATATACAACCCCCAACGGATCAGATCGACGCCCCTTTAACCAGCGGAGAGTACTTGCGTCCGACCGTCCA…	2394	MASRHSNNTKKEDSGDVIIDIQPPTDQIDAPLTSGEYLRPTVHTTNLRTIDSPTPNPPISSDPGHNFLVKDVFLSHSGKQKKIVRELFRDLTNQGVSCFFDEDSESLPVGEKFPHRIFHAAKTCKVAVLLLSMDFLESKWPMQELSAFVEVRETTNPNLKTLPFFFKISPYALKNITADYEKWTEFEDSEEKRIQWQKALKEIRQFNGLKFSAGDDEVKFRNDIVKEIRGILPSPSPRYHVPRMQGQARMCQEVADFFNTVQPNEKGIRIAGLYGIAGQGKTTLGKAFCNFKLGEFDGKVCHLEFSSGDSFERIKHALRSLTRCTQSFLETVTDLDQGQVELYRRVKGQRILLVLDNITEESIDEVHIILRQSWERRAPFERKKRRCFIKAFQEDR	396
TNL	TO_021652_T.1	TIR	NB-ARC				TIR NBS	TTTTGAGTCAATTCCACTTCTGCCGGTTTCGTTGATCGATTTCATACTCTACTTCACGTATACCGGCATTTCTAATAGACTTTTAACACTTGAAAACTTTACATCCACAGCTCTGCAGCTTTAGATGGAGTTGGGAGAGTCTTCCATTTCCAGTGCTCGGCAGAAGAAGAGGTGGATGGAACACCCATTTGATGGAATTACGCCGCAAGCAAATGCATCATCTCCAACAGTAATGAAGAAGGGGCCATGGGATGTCTTCATTAACCATCGCGGTTGTGATACTAAGCACAAATTAGCCAGCACTATCTATCACACCCTAGATCTCCTAAGGTTACACGCTTTTCTAGATGTGGAAGAGCTGCAGTTGGGCGATTCCATACCAGATGAAATACAAGAGGC…	1886	MELGESSISSARQKKRWMEHPFDGITPQANASSPTVMKKGPWDVFINHRGCDTKHKLASTIYHTLDLLRLHAFLDVEELQLGDSIPDEIQEAMRTAGIHIAIFSKNYAESPWCLAELSYMLKTGTPILPVFYHVDPTDLRWVAQEKGLYAPAFSEHKKKGRYPSSKLEEWETALERVSNLSGHVLNDHHGDEGMLLKSIVKSILKVIKKEPLEVAKHPVGMDEIVEDFEKSRQEDIEKDQQVQIVGIVGLGGSGKTTLATELYNRESSSFNSSSFLHDVRDAASKNALHTKQMKLLQDLRIQADPFDNVREGKRILSQNLLSLCALIVLDDVDHEDQLDALLPAKESLGSGSLVIVTTREGDVLAKWGITSTYKMQSLHRPLAKQLFCWHAFLKPSPQE…	582
TNL	TO_022026_T.1	TIR	NB-ARC				TIR NBS	AAGGGTTTCACCCACTCCGACCTTAAACCTTGTTTCATATCCTCCCGGCTTTATCACCTACAAGACTCAATTTTAACAATAAGTTAGTTTTCTCCATCCCCTTTCACTGCGACCTGGTTCCATGGCCTCTACTTCTGCCAGCGCTGAGGGTATGGACGACGCTATTGATGAACTGGCATCATCTGCATCTTCTTCTGTCTCAAAGCCCATGAAAAGACCTTCCTACCATGTTTTCATCAATCATCGTGGACCAGACGTGAAATCCACAGTAGCCACCGCTCTCTATGACATGCTCACTAAAGGCCAAATCTCAGTGTTTTTGGATGAACCAGAGTTAGAATATGGTTTTCACTTTCCCCAAACATTACAAGCAGCAATTTTTTCTGAGAGGTATACAGA…	2757	MASTSASAEGMDDAIDELASSASSSVSKPMKRPSYHVFINHRGPDVKSTVATALYDMLTKGQISVFLDEPELEYGFHFPQTLQAAIFSERYTESPWCLAELAFMVKSGAPIIPIFYRVDPTDLRWVHEGKGKYVNAFDSYLRKDRYLGKLDEWKKALHKASFYKGEVIKNKDDEDRQLKDIVNTVFKIVKGKSLLVADHPVGMEKIVEDCEKNTMKVDEGVQIIGIWGMGGSGKTTLAKELYNKKSSLFKWSSFVSNVRDASTKCLLHQRQQKLLKDLCVQDAGFFNVEEGKETLSRHLTSVKVFIVLDDVDHVDQLTALMPAKDRLESGSLIIVTTREYNVLKSWSDTTIYKMKALDPIYANQLFCWHAFEQPLQQGGFEELVEKFLEACNRLPLSLK…	429
TNL	TO_022641_T.1	TIR	NB-ARC				TIR NBS	GTCACATAATTCCGCTGTCTTCTTTCCACGCGGTTTCCTACGCGAAAAGAGAGCCCACTCATTTCATTTCATATCTTCTCCTCCTGTCAACAAGACAAAGGGTTTCACCTACTGCGACCTTAAACCTTGTTTCATTTCCTCCCGGCTTGATCACCTGCAAGACTCAATTTTAACAATAAGTTAGCTTTCTCCATCCCCTTTCACTGCGACCTGGTTCCATGGCCTCTACTTCTGCCAGCGCTGAGGGTATGGACGCTATTGATGAACTGGCATCATCTGCATCTTCTTCTGCCTCAAAGCCCATGAAAAGACCTTCCTACCATGTTTTCATCAATCATCGTGGACCAGACGTGAAATCCACAGTAGCCACCGCTCTCTATGACATGCTAACTTAAGGCC…	1963	MSSALVHIAIFSKTYAESAWCLAELAFMVKSGAPIIPIFYHVDPTDLRRVHQGKYADAFEKYVQKKRYLGNLDEWKEALFKASFYKGEVIEKNDDENSQLKNIVYTVLKIVKGDTLWVADHLVGMEKIVEDFEKNTMLVDQGVQIIGIWGMGGSGKTTLAKELYNKKSSLFKMSSFVSNVRDASTKGLLYARQQKLLKDLSVQVVGFFNVEEGKETISRHLRSVKVFIVLDDVDNVYQLDALMPTKDRLESGSLIIVTTRERNVLKCWSDTTIYEMKALDPIYAKQLFCWHAFEQPLQQDGFEELVEKFLEACNGLPLSLKVIARLLKGKIDKEIWKSLLHKIMQILPSEIQRTLKISYDNLDHEEREMFLDIACFFIGEESSLVIELWNGLGWCGQLG…	445
TNL	TO_022686_T.1	TIR	NB-ARC				TIR NBS	CGCTGAGGCAAATACTTCCCAGTTTCGTAGCGGGAGAGAAGAAAAAGACTACAGAAAAAATGGGTTCCTCTGTATTGACTTCACCGTCTACCGTTTGCAATATATAAGCGCATCCTATGTTGAAGGTGTGGTAAGATCTGTTTTTCAGTTTAATACCTGAAATTTTTGGGTTCAAGTCCTCTGTTTTCTTTCTATCCAAGTTTGAGTTCAACATCTGAAAGCTTAGGGTTTAGGGTTAGGGTTTCGGGTGAGGGAAGAAAACGCGTAGGCCCCTCTGTATTGACTTTCACGTCCTCAGATCTGCTATTTATAAGCATTTCCTTTGTTGAATGTGTAGTAGGACTTCGAGATCTCTGATTGAGTTCAACACCTAAATTTTTTGGTTCCCGAGTCCTCTGT…	1489	MEAYKPPTAKLAFQSDQSYHVFLSFRGPDVRNTLVNDLYQALSARGLNVFIDSEKLEKGEIIDVSLERAIERSAIRIPIFSKGYADSVWCLKEAATMLKSPSLIIPLFYDVDPTQVRYPVKESSPYSQSFLRHCGHSDRYTAEEVEEWKNALHEICKRSGWAMDPTPQGYEALVKTVVNDLIKTLDRPSLQVAEHPVGLDSLKNLLIHKLNPNAVEKVLTLGIWGIGGIGKTTVAKAVYNQVRGDFEAATFIFNVRATAADTRGLEKLQTKILKDLISYDREVDSTDEGISMFRDRLGGRRVLLILDDVDDVAQLNALVGDWLAPGSRVIITSRDEHILNVARADCIHEMSGLE	354
TNL	TO_022762_T.1	TIR	NB-ARC				TIR NBS	ATTTCCTCGACAACGAGCTTGGTTTCTTTGATTGTTTCTGTCTGTCAAAGTTCAAGTCTAGTTCCATGGCATCTCCCTCTACTTCCCATGATATTGTTCCATCTCCGTCTACCTCTACTTCTGCTGCTACACGCTCAGCGAGATTGAGATCCCTGTTTTCATCCCGCTGTAATTGCTTTAATTGCTCTTCACCCCAATCCACTCCTATGCCATCTACTTCGACCACTACTACTCAGCTTACACACGCCTTTCAAGAGATCACACCATCTCCCTCTCTTACACATGCTTCTGAACAAGCTGCACTATCTTCTTCTACTTTTAGTTGTACCACCGAGCGTGAACCAAAGAATGAACAAACAAATGCTTTTGAAGGTATCGCACCATCTCCATCCACGTCTG…	1850	MASPSTSHDIVPSPSTSTSAATRSARLRSLFSSRCNCFNCSSPQSTPMPSTSTTTTQLTHAFQEITPSPSLTHASEQAALSSSTFSCTTEREPKNEQTNAFEGIAPSPSTSGRPTVPERKLPYDVFINHRGPDVKHTLAATLYKTLTLMGFRVFLDKEELELGDFLPAEIQEAMRSASLHIAIFSQNYAESPWCLTELSFMLKTGTQIVPVFYHIETDVVRYAKGVYAEAFSRHEENGRYTLEKLQEWKNALMNVSYNFGDIVSNEDDEGRLLKSVVNRVLKEIKNVPFEVAKHPIGLDEAVKDFERTTLQSSESHRTVQIVGLWGMGGSGKTTLAKQIYNNKYTTMDKSSFLLDVRDAASRSRLHKKQKKLLEDLGLPGVSIENIEEGKRILSNRLQS…	595
TNL	TO_023781_T.1	TIR	NB-ARC				TIR NBS	CCACAATTCTTCTGCTTTTTCGCCCCACAATTCTTTTGCTTTTGACCCTTTGCTCTTCTTCTATGCGCCTCAATATTCTTCTGCTTTTGGACCCGCAATATTCCTTACGGCGGACAGCTGGTGACCCTTCCCATTTACAAATATCATATATTCATTTACCCTCCATCAAATCCAGCTGGTAACTCTGCTTCAGGCATTTTGCAATTCATGGTTTCCTCCTCTTCGATTGCATCTCCCAAATTATATGACGCTTTCATCAGCCACCGAGGCCCCGATGTCAAGGAAACTCTCGCCAAACACTTGTATGAGCTTCTTCAGGAAAGAGGGTGCAGAGCATTTCTTGACCGTCCAGAGATACAAGTTGGGGATTCCATTACTTTTGCCATTCGCAATGCCATT…	1014	MVSSSSIASPKLYDAFISHRGPDVKETLAKHLYELLQERGCRAFLDRPEIQVGDSITFAIRNAIISSLVQIAIFSRGYAESPWCLDELLLMLQQQPNALFIPVFYDVEPWELRYIENSTSRYAAAFSDYRSKGRHLDKLDEWKKALESAADISGYQLGRSSNQDNLCENIVSRVLQEVQERKNKILLDVAKYPVGLAELVEDFESIFSETRRDKRAKTMDKVTIAGIYGLGGSGKSTLAKELFNSKSSDYHASSFLFDVRESHARGELH	269
TNL	TO_024182_T.1	TIR	NB-ARC				TIR NBS	GCTTATTAGAAGCAATGAACAGCGCTTTGGTCCATATAGCTATTTTTTCGGAGAACTATGCAGAATCACCCTGGTGCTTAGAAGAGCTATCATATATGCTCAAATCCGGTGCCCCAATTATTCCTATCTTCTACAAAGTAGATCCTAGTGATCTCAGATATGGGAAAGGAAAATATGGGAAAGCCTTCAAGGAATATAAAGAGAAGCATAGATATCTGGAAAGATTTGAGGGGTGGAAGACGGTGCTCAACGTCGTCTCATATTACAAGGGCGAAGACATAAAAAGTAACGAGGATGAGGATAGACAACTGAAGGATATTGTGGATAGTGTATTGAAAAAAATAAAAAAATATAAGCCATTAACGGTTGCAGACCATCCAGTAGGTACGGAAGAAATAG…	1308	MNSALVHIAIFSENYAESPWCLEELSYMLKSGAPIIPIFYKVDPSDLRYGKGKYGKAFKEYKEKHRYLERFEGWKTVLNVVSYYKGEDIKSNEDEDRQLKDIVDSVLKKIKKYKPLTVADHPVGTEEIVKKLEMKTDLSVEGVQGVGIIGIWGMGGLGKTTLAKEIYNRKSSSFNWSSFVYNV	183
TNL	TO_024201_T.1	TIR	NB-ARC				TIR NBS	GGAACATGTTCGCCTCCCAACATTTACAGTTTCTACATAATCCCCCCTGTTTATGCTTACTCCTATCCGAATTCCCTCCACCCCTCCCTGCACAGCACCAGCAATCCATATTCTTTATTGGTTTTTAGCATTAATCAATGGCATCCTCATCATCATCTCGCCAAACAAACGAGGAACAGAACGCTTTCTCTGTAATTGAACCTCACGGCATACGGAGGAAAGTAGACGAATCTTCAAGATTATTTGATGTTTTCATTAATCACAGGGGCCCTGATGTCAAAAAAACTGTAGCCTGGCGGCTTTACAGTTCTCTTAAGGAGTTGGGAATACACGCATTTCTTGATTCGGAAGAGAAAGAACTCGGTGATTCATTTCCGTCAACCATTGAGAACGCCATCC…	1161	MASSSSSRQTNEEQNAFSVIEPHGIRRKVDESSRLFDVFINHRGPDVKKTVAWRLYSSLKELGIHAFLDSEEKELGDSFPSTIENAIHSAKVHIAIFSKGYAESPWCLAELVFMLQSRAKIIPLFYGVQPFALRFVEKGEYAKAFSKYEKKRRYMERLEEWKEALHSVSFLTGHEISSNFNVSESQNIVSAVQKEIQRTKSLHVAKYPVGLHKLVRDFQRLCLDQLVEDFERQCRTNERCKEKAQIVGIFGMGGVGKTTLAKELFNRKRSEYTQACFLFDVREAYSNKGFPSLQMKLLKDLYQIDNLNFHCIEEGTSHIESCIRRSQQLSFLIVLDNIDHL	341
TNL	TO_024752_T.1	TIR	NB-ARC				TIR NBS	ATTACCCTGCCTTATCCTCTTTCAGTGCAAAAAGCCCTCTCTGTTTTTGGATCTGAAGAAACTGGCTTTGTTAAGTTATGAAAGATAGCATCGGGACTCTCCAAAAGCGCCAGAAATAAATGGGAAAAAGGAAGACAGCGGTGATGTTATCACAGGTGTTTCTTTCCTGTAAATTTCATTGCTTGCCTTGCTGTTTCGTTTACATATGAAAGATGGCATCGGGACACTCCAACAACTCTAAAAAGGAAGACAGTGGTGATGTTATCATAGAAATACAACACCCAACGGATCAGATCGACGCCCCTTCAACCAGCGGAGAATACTGGCGTCCGACCGTCCACACAACAAATTTACGCACAATTGATAGCCCCCCGCCCAACCCACCGATTAGCAGTGACC…	1647	MASGHSNNSKKEDSGDVIIEIQHPTDQIDAPSTSGEYWRPTVHTTNLRTIDSPPPNPPISSDPGHNFLVKDVFLSHSGKQKNFVRQLHRDLTNQGVSCFFDEDPESLPVGEDFPSRIFEAAKTCKVALLLLSVDFLQSKWPMLELSAFVKAKDTTRINPNLKILPLFFKISPDALKNITADYEKWTEFEVSEEKRTEWQKALNAIRKNKGLKFSEGDDEVKFRDEIVKEIWRILPSPSPRYHVPCMQGQARMCQEVADFFNTVQPNEKGICIAGLYGIAGQGKTTLGKAFCNFKLGEFDGKVCHLEFSSGDSFERIKLALRSLTRCTQSFLETVTDLDQGQVELYRRVKGQRVLLVLDNITEESIDEVAYYLKAELREKSCILLSGRSVDVLVKHFKKI…	478
TNL	TO_024900_T.1	TIR	NB-ARC				TIR NBS	GCACAATCCCGGTGGTGCTTGGATGAGCTGTCATTTATGTGCACAACGGGCACCAAAATTGTTCCCATTTTCTACCATGTGAAGCCTGAAGATGTCCGATATGCAAAAGGAGTCTACGCTGTTGCATTTGAAGAACACAAACAGAAGAGTAGATACACCCCAGAAAAGATTCAGGAGTGGAAGGATGCTCTCTCCAACGTTTCAAATAATATCGGCGACATCATCAATAACAAGGAAAACGAGGACATGCTTCTGAAGAATATTACTTACTGTGTTAGTAGGGAATTCAAAAAGTTACCATTGGTTGTAGCAGAACATGCCGTGGGATTAGACGAAACTGTAAAAGATTTTGAATTGACTGCACTTCAATATGACAGAAGTCATCACAACGTGCAAACG…	1725	MCTTGTKIVPIFYHVKPEDVRYAKGVYAVAFEEHKQKSRYTPEKIQEWKDALSNVSNNIGDIINNKENEDMLLKNITYCVSREFKKLPLVVAEHAVGLDETVKDFELTALQYDRSHHNVQTVGIWGMGGSGKTTLAKKLYNNIYPSMEKASLILDIRDAANKNILFQKQKKLLRDLGFKSVSVDSTEEGKAILASNFRSIRALIVLDDVDHVDQLNALLSGRGSESLIGSGSLIIVTTRELEVLRCWNISSLHKIKPLNAVHAKQLFCWHAFLQPSPLNGFEELVEKFLKTCSGLPLSLKVLGGQLYGNLSKESWESLLDKISRIVHKDIKDKLKVSFDALDVEEQEVFLDIACFFIGEKSDSAIELWTGSGYSGLHSLEKLRNKCLVEIDEKNSIRMH…	563
TNL	TO_025290_T.1	TIR	NB-ARC				TIR NBS	TATTTTTTCTGAGAGGTATGCAGAATCACCCTGGTGTTTGGCAGAACTATCCTTTATGGTTGAGTCTGTTGCCCCTATTATTCCTATTTTCTACCATGTAGATCCTACTGATCTCAGATGGGTACATCAAGGGAAAGGAAAGTATGTTGATGCCTTCGACAAATATCTACGGAAGGATAGATATCTGGGAAAACTTAATGAGTGGAAGAAGGCACTCTACAAGGCCTCATTTTACAAAGGCGAAGTCATAAAAAATAAAGACGATGAGGATAGGCAGCTGAAGGATATTGTGAATACTGTATTGAAAATAGTAAAAGGAGAGTCATTATTGGTTGCAGACCATCCAGTAGGTATGGAAAAAATAGTGGAAGACTTTGAGAAGAATACAATGAAGGTTGA…	2554	MVESVAPIIPIFYHVDPTDLRWVHQGKGKYVDAFDKYLRKDRYLGKLNEWKKALYKASFYKGEVIKNKDDEDRQLKDIVNTVLKIVKGESLLVADHPVGMEKIVEDFEKNTMKVDQGVQIIGIWGMGGSGKTTLAKELYNKRSSLFKWSSFVSNVRDASTKGLLHQRQQKLLNDLCVQDVGFFNVEEGKETLSRHLNSVKVFIVLDDVDHVDQLTALMPAKDRLESGSLIIVTTREYNVLKSWSDTTIYKMKALHPIYVKQLFCWHAFEQPLHHNGFEELVEKFLEACNRLPLSLKVFARQLKGEFDKEIWKSLLDKIRAVVPNDIQEVLKISYENLDCQEKEMFLDVACFFIGENSSLAIELWNGMGWSGQQGLKSLFNKCLVEFDKDIINMHDHIRD…	481
TNL	TO_025329_T.1	TIR	NB-ARC				TIR NBS	GTACGACTCCTCATCTGTTTTTGCCTGTAAACCTTTCATCGGTTAGAAATCGGAGCCCCTCTTTCTTTCTTCTCTCTTTGCTCGGTTCAGGTCTAATTATCCGGAAATGGCTTCTTCTTCCACATCTGTGCAACTCCAATCTCAACCAGAATACGCCTTTGCTGGGCTTGGACCTTCTTCTGCACCTAAATCTACTGAGCCCTGGGACATCTTTATTAATCATCGTGGAGTTGATGTGAAACAGACATTAGCCACTGACATCTACAATAAACTCCATTCCTTGGGATTGCATGTTTTTTTAGATAAGGATGCCCTTGAGGCAGGGGATTCTTTTCCAGCAGAGATAAATCACGCCATGGCTACTGCTTCCCTACACATTGCCATTTTTTCTCCTAACTA…	1352	MASSSTSVQLQSQPEYAFAGLGPSSAPKSTEPWDIFINHRGVDVKQTLATDIYNKLHSLGLHVFLDKDALEAGDSFPAEINHAMATASLHIAIFSPNYAQSAWCLAELTFMLKTGKTVIPIFYHVEASELRWNDGGKGKYADAFKEHEKKGRYPTEKLGEWKKALYDCSFLHGYPVHDNRDEASVLKNIVNDALKITKKEVLLSVAEHPVRLDELVQEFDSLAREETVKIRGIVGMGGIGKTTLAKELFNRNLSSFKRCSFVSDVRVAASKNSLPEKQKKLLKDLGVDSNADLHFDNVDEGKVILKNRLSGHGALIVLDDVDHIDQLYALFPYKLDGLGSCGSMVIVTTRELGVLTSWKLPLSCIYNMPLLDNPYDLQLFCCHAFPQHSPPAGFQTLIE…	415
TNL	TO_026390_T.1	TIR	NB-ARC				TIR NBS	ATGATTTCCTATCCAATCTTCACCGATTCTTTATGAGCATTTGCTCACTCTTTATTCTTTTACCTTTGGGTTAACAGAACTCGATCTGAAGTTTCATGTCTGCCCAATTCAGTTCAATTCTATCAGCATGGCAACTTCTTCATCTTCCACAGGTCCCCAACAGCAGGAGGAGCTCTGCCAGGCTTTTGATGGAATCGTACCACCATCTGTGGGCACATCGTCCTCGACACTTGCTAAGCTGCCATGTGATGTATTTATTAACCACCGTGGACCTGATGTTAAATACACACTGGCAACTGCTATCTACAATGCACTTAATCGCATGGGTTTGCGAATTTTCCTGGATGTAGAAGCACTTCAGCCAGGTGATGTTATACCCATGCATATACAAGAGGCCAT…	1312	MATSSSSTGPQQQEELCQAFDGIVPPSVGTSSSTLAKLPCDVFINHRGPDVKYTLATAIYNALNRMGLRIFLDVEALQPGDVIPMHIQEAMRSASLHIAIFSKSYAHSPWCLAELSFMLKTGTRIVPVFYYVDPSDLRWVGQGKGIYAPAFSQYEQKGRYTSVKLEEWKMALQRISFHSGFVVNNDKDEGQLLKNIVNIVVKIIKIVPFKVAKYPVGLDDAIQEFDSRLESIRSERNVQIVGIVGMGGSGKTTLAKELYNRKCSSFHSSSFLFEVRDAASRNALIEKQKKLLQDLGATCLSFDNIEEGKGILANYLRSLCALIILDDVDHEDHLHALVPAKDNLGSNSLIIVTSRELGVLTKWGTSAIYKMKGLDPSHAKQLFCWHAFLQSHPLK	395
TNL	TO_026688_T.1	TIR	NB-ARC				TIR NBS	CTTTCCTCGTAGTTTCAAGGAAAAGATTGAGCTCACCTGCAGCATGATCTATTTAATTCACTCTACCCCTCTCCATCTCCAAATACTCATACGCGTAGCGCAATCAAATCCACACGCTCTGCTCTTTCTCTTTCTATTTTAAAGGGTTTTTAAGGTTGGAACTGCAACTAATGGCGTCTTCTTCATCATCTCACCAGCGAAATCGGGAGTCAAATGCTTTCTCTAGACTAGAACCTGATGGCAAAAGCAGGAAGGTTTCTGAATCTTCGCGTTTGTTTGATGTATTCATCAATCACAGAGGCCCCGATGTCAAGAAAACTTTGGCAACTGAGCTTTACAACTGTCTTGGGCGATTGGGAATAGAGGCGTTTCTTGACTCCGAAGAGAAGGAACTTGGAA…	3452	MASSSSSHQRNRESNAFSRLEPDGKSRKVSESSRLFDVFINHRGPDVKKTLATELYNCLGRLGIEAFLDSEEKELGNSFPSTIETTIRSAKVHIAIFSKRYAESPWCLAELVLMLKGQAKIIPVFYEMGPWELRHIEKGAYATAFSIHKEKGRYLEKLSEWEEALNKVSFIAGVEFDSDCETKIIVAAVEKEVQWKRCLYVAKYPVGLNNLVEDFEKQCLDELVQDFENQCGLEERNNKPMVVAIFGMGGVGKTTLAKELFNRKHSDYSRASFLFDV	277
TNL	TO_026900_T.1	TIR	NB-ARC				TIR NBS	ATCGCGTACGCACCGTCGCAGAAGTTTCGTCCTTCAACATCGATTTTCGGGAGCCAAAAGTTCAGTGACCGACATCAATTTTACATTCATTCCAATCTTCTATCTTTCTAAAGGGGGGAGATTTTGTTCAGTTGGTGTAGCGATGAGATGAGGTGAGATCGGACTCTCCAACACTGCCATTATCACCAGCAGCAGGAATGGAGGACTCTAGTGAAGAAGAAATGGAGTTTAGCGAAGAGGAGGAAGACAGTGAAGAAGAAATGGAGTTAAGCAATGAGGAGGAAGACAGTAGTGCTGGAAGAAAAGAAATGCTTGCAAAATGTGCCCCAATGCATCAGACCGAGAGCACTCAATTGAAGAAATTAAGCAGCGGGGAATGTTCTCAAGCTCAACATTCGA…	1910	MEDSSEEEMEFSEEEEDSEEEMELSNEEEDSSAGRKEMLAKCAPMHQTESTQLKKLSSGECSQAQHSTWETNSFGTSKSWQHKERTRSYHGGKFDVFLSHSGKQKNFVRQLYRDLTNQGVSCFFDQDRDESLPVGEEFPARIFEAVETCKVAIFLLSMDFLHSKWPMLELAACVKAIDTRGTSLPKMIMIPLFYIISPADLKQITSLDNKWKEIGIEEGQRVKWHSALKAIGRINGLKFIEDGNEVEFREEIVTEIWRKIPTASPRYHVPFMQGEVRMCQEVADFFNNVKPNEEGIRMAGLYGIAGQGKTMLSKAFCNFKLKDFEGKVCHLDFSRGNSFERAKVALHYLIHWPRPRVENLTQDQPQVELHKRMNGQTVLLVLDNITEEIKIKDEVRDLI…	571
TNL	TO_026917_T.1	TIR	NB-ARC				TIR NBS	ATGGAATCTAAGATTATGCAACAACCCACTTTGGTCTAATGGATTACATATGCCCAGAATTATTTTTCAACAAAGTTGATTAACTCTGCATCGCCCCTGCTTCCATTGCCTTTCTCTGCCTCTGTTTTCAGATTCCATGGCTTCTACTTCTCATCAATCAGAGATTAAGATTGTAAATGCTTTTCATGGCCTTGCACCTCCATTTCCTCCTGCATCTGCATCCACTTCCTCTGCATCACCATTGCAGAAGTCGGCCTACGATGTTTTTATTAATCATCGCGGACCCGATGTAAAAGAGGAGCTGGCCAAAGATATCCACAAAGCCCTCTATGCTATGGGTCTCAAGGTCTTTCTTGATTCCCATGATCTTGAATTAGGGGATTTCTTCCCTACAGAATT…	1955	MASTSHQSEIKIVNAFHGLAPPFPPASASTSSASPLQKSAYDVFINHRGPDVKEELAKDIHKALYAMGLKVFLDSHDLELGDFFPTELQAAMSTASLHIAIFSETYAKSPWCLAELSFILKTGAPIIPIFYQVQPAHLRHLKRIYKTSFVEYEEKGRYSDKLEEWKTALFNASFYEGEIINNNEEEQKQRVLKNIVNRVLKIMKRVPLEVATHPVGLEEAVADFEMTVSESAKNHLDVQLVGIWGMGGSGKTTLAKELYNRRSSSVQKSSFIFDVRNAASKDELHIKQRQLLKDLGFVFDDQPFDNIEHGKMILSNYWRSLPVFVVLDDVDHRDQLEALLPGKGSIASGSLIIVTTRNKEVLNAQGISCIYEMKSMNQSHAQQLFCWHAFLQSSPLLGF…	606
TNL	TO_027699_T.1	TIR	NB-ARC				TIR NBS	CTTCCTTCCCTCGAATGAGGATGCTCTGGCATCTACCTATATGCAGGCCTTGATCTACCCCAATTCACTCTAAACATATCCATCATTTCCAGGTTTGCTTAGCTTTTCTGTATCACCCCCATTCTTGCATTTATGGCTTCTGCATTCTTGTTCCACAAACAAAACGCCTTCTCTGGAATTGAACCTCCCCACGAAAGAAGAAAAGTAGAACAACCTTCTAGACTGTACGATGTGTTCATCAACCACAGAGGCCCCGATGTCAAACATACTCTGGCTACTCAGCTTCACAACTCTCTCACGCAGTTGGGAATAAGGGCATTTCTTGATTAACAAGAGAAAGAACTTGGGACTTCCTTTCCTTCTGCTATTGAGACTGCCATCCGCTCTGCTTCGGTACAC…	1803	MLESTAKIIPLFYQVEPWELRHIEKGAYAEAFLEYEEKGRYLEKINEWKEALHSISFTAGYEFKVSDCSYCKEILCAVEKEVQRTRHLHVAKHPVGLHKLVRDFERQCLNNLIQDFESQCGMNRSGKGKANVFSIFGMGGVGKTTLSKELFNQKKSQFGKSSFLFDVREASARAELPDLRSKLLNDLFSENRRFQSPQEGTSCLRDRLERNRFSSFLIVLDDIDHEEQLDALIATDILNKYDNNLVIVTTRDVGVLVRAGIEIGYHLKGLDREDGKELFCLHAFGQPHPRSGYEDLVDTFVNVCAGLPMSLQVLGRHVFGKDPRYWREELKKVSKTLTGDVKKRLKISFDSLDNEEQQVFMDVACFNIDRPKTLAMTIWEGSGWCSHHALETLKDKCLL…	448
TNL	TO_027726_T.1	TIR	NB-ARC				TIR NBS	CTTTTCTCCTACAAATACCGAGGGTTTCACCGTCCATCACACCAAGCCTCTTTGATCATTTCCTATCTTCGTAATCTGCATACTGCTTTTAACAGTTACTCAGCCCTTCACCTTCCAAACCCTGAGCCTGCATCCACTGCTTTAATTTTTCCATCGTCCTTCACTGCAACCCGGTTCCATGGCGTCTACCTCTACCAGTGGGAGTAAAGGAAAGGAGAAACTTATGGACGCTTTTGGTGGACTCGCACCAGCTGCACCTACCTCTGCCTCAAAACTCTTGAGAAGGCCCTCGTATGATGTCTTCATCAACCATCGTGGACCAGACGTCAAATCAACCCTAGCTAGCGTTCTCTATGGAATTCTTACTGGTATGCAACTCTCTGTTTTTTTGGACTCAGA…	1883	MASTSTSGSKGKEKLMDAFGGLAPAAPTSASKLLRRPSYDVFINHRGPDVKSTLASVLYGILTGMQLSVFLDSEELESGDFFPRTLAAAMNTALLCIAIFSESYAQSPWCLAELAFIVKSGATIIPIFYYVDPSDLRWVDQRKGVYAKAFEEYEQKGRYLEHLQDWKETLHAVSFYTGEVIKNKDDEDRVLKNIVNIVVKKIKNVSLEVAKHPVGLEEIVRDFEMNRMQSVEGDQDVQIIGIWGMGGSGKTTLAKELYNQRSLSFEWSSFVFDVRDASTKGLLYKKQEEMLRDLSDLSFPTGEFYNVKDGKRTLSRHLRSVKVLIVLDDVDHVDQLDALFIVKDKFERGSLIIVTTREYDVLKSWDITSIYKMKALAPLYAKQLFCWHAFIQAFPKDGF…	412
TNL	TO_027855_T.1	TIR	NB-ARC				TIR NBS	GTGCCCTCTGAGTGAGTGTACGGTTTTTTGCTTTAGCGCTTCTTTCAACAAGATTTTTTAAGAAACGCGGTTTCAGAGAAATTTGTTTGCTCATTTGCTTACGGATTCAATTGTTTTCTTCGCCTTCGAGTTTGGAGCGCTAGTTGTGTGCAATTAAGTTGAATGGATTCCATTGCCGCGACTTCCTCTTCATCTCTCGAGACTGTAAATCCTTTCGAGGAGGTTGTGCCCTTTTCTACATCTGCATCTGCTTCTTCCTTTGCCCCTCCTTTCGATGTTTTCATCAACCATTGCGGAGGTGATGTCAAATTCACCCTCGCCACCACCATCCACGATAAACTTACCAATTTGGGACTGTCCGTCTTTCTTGATGTGCATTCCCTTCAATTGGGTGATGTC…	918	MDSIAATSSSSLETVNPFEEVVPFSTSASASSFAPPFDVFINHCGGDVKFTLATTIHDKLTNLGLSVFLDVHSLQLGDVISAQIEEAMRTASLHIAIFSLKYANSPWCLAELAFMLKTGIRIIPVFYHVDPSDLRWVGQGKGVYAPAFTQYQEKGRYSQKKLDEWKMALESVSFRSGCVIKHNKDEGMQLKNIVTMASKVLETVALVVADEPVGLDDIVRDFGKNTLESADNEHSARIVGIVGMGGAGKTTL	252
TNL	TO_028571_T.1	TIR	NB-ARC				TIR NBS	ATTAGAACGCGCTCAACTACCGGGTCCTCTCCCCTAGTCCTCAATCAGATCCCATCTTTCTCCTCCCCTCTTTGTTCAGTTCAGTTTAATTCAATGGCTTCTTCTTCCACAGCCATGCAAAATCAAGCTGAACCAGAAAACGCTTTTGCTGAGCTTGCACCTTATTCTGCACCTAAATCTACTGAGCCCTGGAACATCTTTATTAATCATCGTGGGCGTGATGTGAAACACACTTTAGCCTCTACCATCTACCAGAAACTCCATTCCCTGGGATTCCACGCTTTTCTAGACAAGGAAGCCCTTTTGGCTGGTGATTGTATTCCAGCAGAACTACAACATGCCATAGACACTGCTACCCTTCACATTGCTATTTTTTCTCCCAACTACGCCGATTCCCCA…	1081	MASSSTAMQNQAEPENAFAELAPYSAPKSTEPWNIFINHRGRDVKHTLASTIYQKLHSLGFHAFLDKEALLAGDCIPAELQHAIDTATLHIAIFSPNYADSPWCLSELSFMLKSRGKVIPIFYDVEPSDLRWIEQGKGKYASAFSDYETKGRYTPEKLGEWRNALRQSSFLFGYPVEDEATVLKNIVNRAYEVMKKNPLWVVEHPEALDELVEGFKSVAREDTVNITGIVGMGGSGKTTLAKEIFNRNFPSFQKCSFVFDVRDAASKNTLPEKQKQLLADLNVHHSGFHHVDQGKAILSNHLSDHRALIVLDDVDHIDHLNALLPNKNN	329
TNL	TO_028830_T.1	TIR	NB-ARC				TIR NBS	TCTAATTCTTGCCTCTTTCTCCTCTCTTTCCCCGTCCTTGCGAGGAAAGAGGGTGGATCAAACCTGTAGACTCCTTGACAAAAGTCTTTCGTCTTTCTGTCAACATATTCCTTCTTATTTGCGGTAAGAAATTAACTGGAACGGTTTCCTTAATTTTCCCATCCTTTCCTCGAAGGAGAATGCACTGGCATCCATTAATACGCAGGCCTTGATCTAATCCCATTCACCCCATTCTTCCTCAAAGCATATTCATCGTTCGCCAAATTTGCTCGGCTTTTGTGTTTCAGCCCTGTCCTTGCATTTATGGCTTCTTCATCCTCATCTCGCGGACAACAAGATGCTTTCTCTGGAATTGAAGCTCCCAACAAACTGAGAGAAGTGGAAGAATCTTCCAGAGTG…	2722	MASSSSSRGQQDAFSGIEAPNKLREVEESSRVFDVFINHRGPDVKKTLANQLYNSLKERDIRAFLDSEEKELGDSFPSTIKTAISSASAHIAIFSEKYAESPWCLAELVLMLQSKAKIIPVFYQAKPVEVKPSDLRHIETGVYAQAFIKHEEKGRHLDKIKEWKEALQKVSFTAGYEFKNPDSSDCKDIVSAVEKEVQRMKRLHVAKYPVGLHKLVKDFERRCLDELVSDFESQCGAKKANVVGIFGMGGVGKTTLSKELFNQKKSKYTRASFLFDVREAWSSGKFPLLQSKLLKDIFCEDHSFHSSEEGTSLLKDRLERNSSFSFLIVLDDIDHVSQLDSLLVKDILNGSGNNLVIITTREVGVLTSAGIDTGYHLKGLDREDGRELFCWHAFGRPHP…	698
TNL	TO_028890_T.1	TIR	NB-ARC				TIR NBS	GTCGGTGGAAGTGGTCAACTTGGTGCAGTCGGTCAGAGAGTCGATCTTTATATCAGCGTACAGGTTCGGCCATCATCGTTCCAGCATTAATGGCATTTGCATATCATCTAAAACTTATGGTTCAATCGATCTTGTGATTATTAACTTGCAGTCTTCCATTAATGGCGTCTACCTCTTCAACTAAGCCAAAAGTTGTCCAAGATGATCTTCTAAGAAAAGAGGAAAGATCACTTATGGCTCCGAAACAATATGATGTATTTATCAATCACCGTGGACCTGACGTCAAACAAACTCTAGCTTTTGATCTTTACACTTCACTTCAGCAAAAAGGATGCCGGGCGTTTCTTGATTCTGAAGAGTTAGAATTGGGAGATTCGATTCCTAACACTTTAGTGGATG…	1662	MASTSSTKPKVVQDDLLRKEERSLMAPKQYDVFINHRGPDVKQTLAFDLYTSLQQKGCRAFLDSEELELGDSIPNTLVDAINSSSVQIAIFSRTYACSPWCLAELVVMLETSTRFIPVFYEVKPYELRRIDNGVYGEAFAQFESQGMYLDKLEIWKTALTKAASFSGYELKRNSHYHSVCTRIVSAVQQEVERRRPLHIARHVVGLDEIVADFESHCGQIVKESVNVIGIYGIGGSGKTSLAKQLFNNKRSHYYGSCFLSGVRGAANKGDLISLQNKMLRDLFNKDYLKFQNESEAIEDIRRRLRYGGNYLIVLDDIDAPEQLHALFFKEDLGSESLVIVTTRDKRMLLRAGITVSYGLKEINSHHATELFCWHAFHQSKAANGYADLVESSVEYCRGL…	500
TNL	TO_029622_T.1	TIR	NB-ARC				TIR NBS	GGCATTTTCATTGTGACCTTTTGTCGATTGATTGATTAATTCGTATCTCGAAAATTATTCTCCAACAGGATTACTGACTTCACTTAGACTAGTTTGCATATAGAAAAATCTCATCCACAACAATTTTCCTCGCTTGACTCATTCTTTTCCGCAAGTGTCTTGTCTTAACTAATTTACATCTGTTCTAACTTCGACTAATTTGTATCTGGAAAAATCTTCTGCACTACATATTTCTGGACTCCTCTAGGACTAATTCTTATTCTGTCTATTTACCTTGAAATCCTTCGCTTCACTGTAACGAAGACGCCCCTCCGCCCTTCTTCTATCAGCGTTCAAGCTTGAGTTTCTCACAATGGAAATGGCTTCCCCTTCCACAGACAGGCAACAGCAATCTCAAAT…	1154	MEMASPSTDRQQQSQIKNAFDQLAPYHESTSTEPWDIFINHRGSDVKHTLAAAIYHKLHVMGFHVFLDVEALEPGDVMPAEIQRAITSAALHIAIFSPNYAQSPWCLAELSLMLKTGAKIIPIFYHVEPSDLRRIDLGEGMYANAFSEDGKKGKYSPEKLDEWKRALSNISFHSGYQVNNNEDEARILKNIVNCVIKVMNKVSLPVAEHPQGLDELVQGFQSVSSKEKVQITGIVGMGGSGKTTLAKELFNRNFCSFERCSFVFDVR	267
TNL	TO_029835_T.1	TIR	NB-ARC				TIR NBS	GTTTCCTCATCCTTCTGTCTTCAAAGATGTTTTTTTTTTTAAATTATTTTTCACTTTGATTTTCTCTGTACTCCCCCTTGATTGCTAAAATGTGAGCATTTGCCTTTGGATCATTTCATCACCAAGTCCCTTTTTTCTCAGATTTCTTGTTTGTTTCCTTGGAATTCAATTTATCTCTACAGTATCCACTTCTACCGCTGGTTAACATGCTTTTATCGGTCCATTTCAATCTGTATCCATGGCCACTGCCTCTTCTACCGCTGGTGGCCGACCCAAGTATCCCCTACGAAATGATTGTAATGGCCTAAGAATCGCCCTGCCTACTTGTGCTTTTGGCAGCATTGTACCATCAGCGTCCTCTTCTGTGATATCCTCTGGAACCAAACTCGTACCCTACGA…	1130	MATASSTAGGRPKYPLRNDCNGLRIALPTCAFGSIVPSASSSVISSGTKLVPYDVFINHCGQDVKHTLASSIYNSLDVTGLRVFLDKDELKLGDFFPEALEAAIRNASIHIAIFSEHYAQSPWCLAELAVMVETGNTIIPIFYHVQPSDLRWAVGGKGAYGNAFFEHAKKDRYAPDVLQRWKRALQQVSCCHGEIVENMEDEQRVIKSVVSRVLEKMEKPRLEIPKYPVGLNEAVQRFDAIAFQSSRPSHENVQIVGIWGMGGSGKTTLAKELFNRKFSAIGRSSFLSDIRDAAGKG	297
TNL	TO_035127_T.1	TIR	NB-ARC				TIR NBS	GTTTACTAGGGAGTGATAAAAGTCTCCGTTCTTATTGAAGTCCCGCAAATGGAGGAGTTTAGGCATTACAAACCCCCTTCATCACAAATTTCCATTCTTAAGAGAAGAAAATATGACGTTTTTCTGAGCTTTCGAGGTCCCGACGTGAGAAGAACTTTCGTGGATCATCTCCACCAATCTCTCTCCACTGCGGGAGTGAACGTCTTCATAGACAGTGAGAAATTGGAAAAGGGGCAAAATATTGGAATGAATCTGGAGCAGGCCATTCAGGACTCTACCATCTATATACCCATATTTTCTCCTGATTACGCCTCTTCGGCATGGTGCCTCAAAGAAGTCTCCCTCATGTGGAAGCTCAAATCCACTAGTAAATTCCCTATACTACTGATACCTTGTTTT…	831	MEEFRHYKPPSSQISILKRRKYDVFLSFRGPDVRRTFVDHLHQSLSTAGVNVFIDSEKLEKGQNIGMNLEQAIQDSTIYIPIFSPDYASSAWCLKEVSLMWKLKSTSKFPILLIPCFHNVEPCHVRHFSGPYESALDKHWTKGRHSYEEIEGWYDVLREVSCLSGWSLKETAFGYEGKLVKRVVKDVLQALDIGVLDVARHPVGLIPRCEEVIHLLKLGDNASGRLTLGIWGIGGLGKTTLSKALYNKIHNRFDASSFVSN	261
TNL	TO_036940_T.1	TIR	NB-ARC				TIR NBS	GTGTATTGACGTTGTGCTTTGAAGCAACTCCGTCTCACTGCACAACTCTGAAGGATTTGATTTGTATTAAACATTTTTCAGATACCCTGGGACCGTGGATCAACTCTGATCAGAAGCAATGGATTACACTCCGTCAAAGAAAATTGTATTGGAGAATAAGAAATATCATGTATTTTTAAGCTTTCGAGGTAGTGACACAAGGCAAAAACTGGTGGACCATCTGTTTGAATCACTGAGTGCTGCAGGTATTCATGTTTTCCTAGACAGTGAGCGATTAAGGAGAGGAGATGACATTGGTATGAGCCTGAAGCAGGCCATTAAGGACACGGATATTCACATTCCTATTTTCTCCACAAACTATGCCAATTCTGCATGGTGCCTCAATGAAGTCACAGAGAT…	1219	MDYTPSKKIVLENKKYHVFLSFRGSDTRQKLVDHLFESLSAAGIHVFLDSERLRRGDDIGMSLKQAIKDTDIHIPIFSTNYANSAWCLNEVTEMSKSTGLIIPLFYDVEPADVRHPDKRKYAMDFETHSRNKRHRPETIAEWKNALRNVASRSGWSMQTTSGYEGKLIKRVVTDVLNTLNNVPLDITKCAVGIKDRMRAVIDLLNIGATVIDRASNTVGIWGIGGVGKTTLAKAVYNDIFRKFEAFSFVSDVRANAHHINGLCRLQKQILRDLLKTKIRVNDVDHGKALMRERLHSIRAVVVLDDVGHKKQIEALGAEWLSAGSRVIVTTRDKSVFSDDIRIYSLHELGKDEALQLFCWHSFLKPWP	367
TNL	TO_037911_T.1	TIR	NB-ARC				TIR NBS	CGATAGAATTCCTGTGTAGCTTTGAGACTTTTTAGCTCAAATGGAGTGCCTCTAGAACCCTAGGCTTCTCCTCTGCAATGAGATTATGCATCATGAATTCAGATGCTGAAAATGCTTTTGAAGGTATCGCACCTTCATTACTTATATCCAAACCTGCAGATTATCCTTCCTACGATGTTTTCATAAATCACAGGGGACCAGATGTTAAAAAGACACTGGCGGAGGCAATTTATAAGCATCTTAGTGCCTTCAATCTGCGGGTGTTTTTAGATCAGAAAGAATTCCGGACAGGAGATTTCTTACCTGCGGCCATACAACACGCTCTCGCCACTTGCAAGATTCACGTTGCAATCTTCTCCCCAGGATATGCAGAGTCACCGTGGTGTCTGGCGGAGCTCT…	1423	MRLCIMNSDAENAFEGIAPSLLISKPADYPSYDVFINHRGPDVKKTLAEAIYKHLSAFNLRVFLDQKEFRTGDFLPAAIQHALATCKIHVAIFSPGYAESPWCLAELSFMLKTTAKVIPVFYDVQPFHARHQTGPYAKAFEEYRRKKRIDLHIVDKWKDDLHTASFISGLVFDTSKDEEHILLKSIVDRVVEETKGEVLEVAKHPVGLDEALQAFENTMLESSEEQGSCAKVVGIVGMGGSGKTTLAKKIYNERSWAYKGRCCFLSDVRLEGTKNGLASLQRKLLQKLLHYDWQIENTSQGKGFLRSRLQNEKVLMVLDDVDDEEQIEALLVNEVLAVGSLVIVTSRYKNVLTSCGISLFHEVKGLAETHAKQLFCWHAFLLPGPSPAFQSLVQSFLVA…	448
TNL	TO_037959_T.1	TIR	NB-ARC				TIR NBS	GCACTATTTATTTTCCCCCTCTTTTACACGCATTGCATCCTCCTTTCTTTGGATTCCTCTCATTGTTTTCTCGTCTCCAGTTCAGTCCAGTTTCATGGCATCCACTTCTACACATGCTTTTGAAGAAGTTGCACCCTCTGCATCTTCTTCTTCCAGATCCATGATGCCTGTGAAAAAGTTGCCCTACGATGTCTTTATTAACCATCGTGGCCCCGATGTCAAACACACTCTAGCAGCCGCTATTTATAACACCCTCGGAGTCATGGGTTTGAGGGTTTTTCTTGATTCTGAAGAGCTTGAATTGGGCGATTTTCTGCCTAGGGAAATAGAAGAAGCTATGCGCACTGCTTCACTCCATATAGCTTTATTTTCTCAGAATTATGCACAATCTCCGTGGTG…	1238	MASTSTHAFEEVAPSASSSSRSMMPVKKLPYDVFINHRGPDVKHTLAAAIYNTLGVMGLRVFLDSEELELGDFLPREIEEAMRTASLHIALFSQNYAQSPWCLAELTFMLKTGVKIVPVFYQVQPDDVRYAKGVYAEAFSQHKKKGRYSTEKLQEWKNALNSVSYNVGHIVNNKDDEGRLLKNIVNCVLKVVKNVPFVVAKHPVGLDEAVLDFETRLQSVESHPTVQIVGIWGMGGSGKTTLAKQLYNNKCKTMEKSSFLFDVRDAASKSVLHTKQKKLIEDLGLHGVSIDNLEEGKGILASRLRSIRVLIVLDDVDTVDQLDALVPEKDSLGQGSLIVVTTRECDVLLNWGISFIYKMKALDSPHDKQLFCWHAFLQPSP	381
TNL	TO_010210_T.1	TIR					TIR	CATGCTTTCACCCACTCAATCTACGCGTTTTCTGACTACTTCTCTGGATCCCCTTTTATAAGCTTTGGGCTTTGACCTCCTTACCCTCGCAACAAGCATTGTTTTCTTGCTCTTTATCTTTTCTTCTTTTTCTGTCTGCGTTCAGCCCAATCCGATTTCATGGCATCTACTTCTGCTTCTACTTCTAACCCACAGATCGAAGAATCAGCCCCGTCTACTTCTTCCTCTACTTCAATGCCTCCCTTTGTCAGATACGAGCCTCCCGCAGCTAAACATGCCTTCCAAAGCAATAAGAGATATCATGTGTTTCTGAGTTTCAGAGGACCAGATGTCAGAAAGACTCTTGTCGATCATCTCTTCCAAGCTCTCTCCACAGCAGGACTGAATGTGTTCATAGAC…	722	MASTSASTSNPQIEESAPSTSSSTSMPPFVRYEPPAAKHAFQSNKRYHVFLSFRGPDVRKTLVDHLFQALSTAGLNVFIDSEKLEKGEMIGESLERAIKSSAIRIPIFSKGYADSAWCLKEAAAMLNTPALIIPLFYYVDPTHVRYPLNESSPYKQAFEKHYDHPDRYQREEVDGWKDALDKICSRS	187
TNL	TO_010342_T.1	TIR					TIR	CTGTGTGGCACTCTTGACATCATATTATTAGGCTTTTCGAAGTTTTACAGAACGAGTGATGGAGATTTATCAGCCTTCTCCCTTCGATGGCAACCACAAGTTTCATGTGTTTCTCAGTTTTCGTGGAGCAGATGTCAGAAATACTTTCGTCGACCATCTTTACACAGCTCTCTCCGAAGCAGGGCTTAGGGTATTTCTTGACAGCAAAGAACTGGAGAAAGGCAAAGGCATCGATTCTAGCTTGCAATCGGCGATTGAAACAAGTGATGTTCTCATCCCTATTTTTTCCAAAAGCTATGCGGAATCAACCTGGTGTCTGGAAGAGGCAGCGCGGATGTGCAGATCGAATGGCTTCATAATTCCCCTGTTTTATGATGTGCAGCCCTGCGATATTCGATA…	695	MEIYQPSPFDGNHKFHVFLSFRGADVRNTFVDHLYTALSEAGLRVFLDSKELEKGKGIDSSLQSAIETSDVLIPIFSKSYAESTWCLEEAARMCRSNGFIIPLFYDVQPCDIRYPRRNGGAFAKAFEKHNTHKDRYGENTIEEWKRALHQISGLSGWSLEAVSGHEGRLVKAVVKGVSDILKKRVPLHVPTHLVDLDWGIRQLINSLHLNST	212
TNL	TO_010625_T.1	TIR					TIR	ATGTGGCTGCATAGACACAGCCGCTTTCCTCGTTTCTTCACAGCACCATCCTGGAAGGACAATGGCCCCCACACACAGTCAAGGCAGACACGTTTTGTGTTTACTATTTCGTGAACTCTTGGGCCATTGGGTACCACAAACTAAACAACTTTATTTATCATATTTAATCTCATAATGATCAACCCACTTCTATATTCATTTGACTTAGCGAAATCCATTTGCTTGTTAATAGTGATATAGTTAATTACAATTCTCCATTCAACCAGTCTTATTGACGGAAGGGCGTACCTATTTATGAAAGTAGATGTGAACAAGGAATCCCGACCTTTGACTTCTTTTCACACTTTCATACGGCTCCCCTGCAAAAACAAGTGACTGTGTTCTTTCTCCGTCATTTCG…	1397	MASTSSSHQQNAFSAIEPPKERRKIEESSRVFDVFINHRGPDVKQTLASPIYNSLKALGISAFLDSEEKELGNSFTSIIETAIRSASLHIAIFSKGYAQSAWCLAELDLMLQTNAKIIPVFYQVEPWELRYIEKGVYAEAFRQHQEKGRYLHKLEEWKEALQKVSYTAGEVVNPDSIDCKNVVSAVEKEVKMKKHLYVAKYPVGLHKLVGDFERRCLGDLVHDFESNFRMKKADKGKANVVGIFGMGG	248
TNL	TO_011311_T.1	TIR					TIR	AAGCATTCAGCCTGACCCCACTTTTTCCATTTTCTTCAATTTAACACAGTAAACTCATCGGCCTTTTCACATGGTTTAGCGGGAAAAGTACGCAATCGAAGAGACATTATAACGATGCTTCTCCGTTACTTTCCTGCACTTTCCCCAACAAATGGTATCCACTCATTCTCTCTCAACATTTTTCTCTCTACTTTCCTCTCTGGTTTTATATAAATCCGTCTGCGCTGCATTATTTCAACTACCATTAGGTTTGCCTTTTTTGTTTCAACCATTTCTGCATTAACCCAGATACATATATCTATTTTCCTGGTTTCTGTTAGCTACAATTTTCGGCGAAGCCTCAGCTTAGTCTGTCAAGCATTTCAAACCCCAAGCTGCTTTTTTTTCTAGCATTTTTCT…	2642	MAAPCNTAGQHKYNPRNSSDGLRIVLSTPAASGQQVHPKISAFEGLKIAPTILAESSSGREHLPYDVFINHHGEDAKYRLANSIWNKLDATGLRVFLDKNELELGDFFPRALEEAMRTSPVHIAIFSENYAQSPWCLAELEFMMQTGVTFIPIFYHVDPSSLRWAIEKKGAYADAFNNHEMKGRYSSEMIQSWKLALQKASFYTGETINNQS	212
TNL	TO_012218_T.1	TIR					TIR	GTTCATTGCCATGGCATCCACTTCTAGAACTAGCCCTAGCCCTAGCCCTAGCCCGCACCCATCTACATCTACTTCTGATGAATCGTTTGTGAGATACAAACCCCCCGCTGCTAAACTTGGCTTCAACAGTGATAAGAGGTATCATGTGTTTTTGAGTTTCAGGGGAGAAGATGTGAGGAAGACTTTTGTCGACCATTTGTTTGAAGCTCTCTCTGTTGCAGGACTGAACGTCTATAAAGACGATGAGAATTTGGAAAAGGGGGAAATGGTTTGGCCGAGCTTGGAAGCAGCAATAGAGAGCAGTGCCATACGCATTCCTGTTTTTTCCAAAGGGTATGCAGACTCAGATTGGTGTCTCAGGGAGGCGGGTGCAATGGCGAGCACACGCGGTTTGATCAT…	1316	MASTSRTSPSPSPSPHPSTSTSDESFVRYKPPAAKLGFNSDKRYHVFLSFRGEDVRKTFVDHLFEALSVAGLNVYKDDENLEKGEMVWPSLEAAIESSAIRIPVFSKGYADSDWCLREAGAMASTRGLIIPLFYDVKPTHVRYPEKGSSPYWQSFQRHRGKSYYEKEEIDRWNGALHHICDRSGWSMDITDG	192
TNL	TO_012856_T.1	TIR					TIR	CTTTCTTTCTACCATTTTAGGCGAGTATAATTTGGTGTAGGTTGTCCTCAATACGAGCGGATGGCAAGGTCAAATGCTTTTGCAGAAATTCTGCCACCGTCTTCAAGTGGGCGTGAATTAGGGAAATGGATCAACAGATCAACGTTGTGTTGTGTTGGGTGGTTCATATCACTTCTCTCTCTTACCATTCTCCTCTCTTCTTTCTCTCTCTCTTACCTCTCTCTTCTATTCTCTCTACAACTGCTTTTGTTTCACTTCCTCTTCAATTTTGTGTCATGCTCAAATCTGCAGCTGTCCTCAACTCCAACGAAAAGCCTCAGCTACGATGTGTTCATAAACCATCGAGGCCCTGACACCAAGCAAACCCTAGCCTTCTCAATCTACCATTCCCTCAAACCC…	907	MARSNAFAEILPPSSSGRELGKWINRSTLCCVGWFISLLSLTILLSSFSLSYLSLLFSLQLLLFHFLFNFVSCSNLQLSSTPTKSLSYDVFINHRGPDTKQTLAFSIYHSLKPLGLQVFLDEPELEFGDSIPYELQHAITTSFLHIAIFSPRYAESPWCLEELSLMLKTGHKIIPVFYNVDPSDFRWLKKEAYVQAFSKHQQRYSPQKIQEWKEALQEVSMIKGHTVKNEEDKRMFKEDIVSMYWNILKDFHLWWLNILWVWMKSHKILKEV	272
TNL	TO_013924_T.1	TIR					TIR	CTTTACCAATTCTTTCAACACGCTTTCTAGAGAGGCGTCTTTTACCACAATCCCTCGCCAGCAGAGTTCAGAGGAGGCATTTTTCTTGTTTTCTTAGCCTCTCTGTTTGGAGCAGTCGTAGTGTGCAGTTGAATGAATTCCATGGCATCTGTGAATCCTTTTCAGGAGATTGTGCCCGAATCTGTGTGTTCCTCCTCCGCTCACCCTCCTCTTTCTTCTTTCGACGTTTTCATTAACCATTGCGGAGCTGACGTCAAATTCACCCTTGCCACCGACATCCGCGATAAACTGAGCGCTGCGGGACTCTCCGTCTTTCTTGATGTCGATTCCCTTCAACTCGGCGATGTCTTTCCAGCAAAAATCGAACAGGCCATGTGTGCAGCTTCACTTCATATTGCC…	811	MNSMASVNPFQEIVPESVCSSSAHPPLSSFDVFINHCGADVKFTLATDIRDKLSAAGLSVFLDVDSLQLGDVFPAKIEQAMCAASLHIAIFSAKYAESPWCLAELSFMLHTGKTIIPVFKDVQPSDLRWVRAGKGIYAHAFSHYESQRRYSPEKLKEWKVALEKASFLNGIEVKDNKGEGMALKNIVNAVSKILPKAPFLVARKPVGLGDIVLDFERKTSAPAEDE	226
TNL	TO_014540_T.1	TIR					TIR	TAACTGTTGGCCCGTCCGAATTGACAATTTAAAACTACATATAGCGCGGCAATTTATGATCCCATTGATCTGGAAATTTTAGGGTTTAATCCCTCTGTTTTCTCTCTATCGTCAGGAAGCTTTCCTCTTCAAATCCAGATGTAAAATGGGACACTACACGCCTCCGACAGCGAAACTCGCGTTTAACAGCTCAAAGATATACGATGTATTTCTGAGTTTCAGGGGACCAGATGTCAGAAAGTCTCTGGTTGATCATCTTTATGAAGCCCTCTCTGCAGCAGGACTCAATGTCTTCTTAGACAGCGAGAAATTGGAGAAGGGGGAAATCATTGAGTTGGGCTTGGAAAGAGCGATTCAGAGCAGTGCTATACACATTCCTGTCTTTTCCAAAGGCTATGC…	629	MGHYTPPTAKLAFNSSKIYDVFLSFRGPDVRKSLVDHLYEALSAAGLNVFLDSEKLEKGEIIELGLERAIQSSAIHIPVFSKGYADSVWCLKEATAMVKTSCLIIPLFYYVDPTHVRYPLKDSSPYKQSFDKHYGRPDRHAREEVDDWKNALLQICSRSGW	161
TNL	TO_017357_T.1	TIR					TIR	TGCTTGCCTTCGATGTTTCCACGAAAGGAGAGGCTCAATAACTCCACGCAATTGTATAATCTGTAAGCCAAATCGAATCCAAACATATCTGGATTTGTCTACTTCCAAAGCAATTTCCATCCTTGCCTTCGATGTTCCCACGAAAGGAGAGGCTCAATAACTTAACGCAATTGTATAATCTGTTAAAGAGTGACCAACTGCGAACCAGACTGAACCCAACCATATCTGGATTTTTCTACATTCAAAGCATTTTCCGTTCATTTTCACTTGGATGTTTCGACGAAGAAAAGAGAACCCTCCGGGCCAGCCTCTTTTATACAGGTGGGCGCTTGTCAAATTTCTAACCTTTATCCCTATTATTTACCTCCTCGTTTCGAGGAGAGGACTGTACTCGCCTGG…	1151	MRVTFELESMASSSSSDLQNQEFNAFSGKRRMVSESSRLFDVFINHRGPDVKQTLAIQLYNSLKQLRIRAFLDSQEKELGDSFPSTIQAAICSASVHVAIFSKGYADSPWCLTELLLMLESQAKIIPVFYGVKPSDLRHIEKGVYSDAFIKYEEKGRYIEKLNEWKEALQSLSLIAGEEFNR	182
TNL	TO_018580_T.1	TIR					TIR	CCTTAAGTAAAATTCTGTGCTGTTTTCATTTATCAAGTGAAAACCTAGTTTCTCCCATGCGGTTTCCCAGGCTAAACACGTGTACCGAATGTAAGCATTGCTTACTGTGGTGTAATCTTCATTTGCAATTGTACAGCTCTCCACTGTGATCACTGTAATTTTCTGTTTTTTCTCCCAGGCGGTTTCCGTAAGTTATTAAAGTCTTGTCGGCCGTTCAATCTACCAGTTCAATCCAACAGTTCAATCTACCAGTTCAATCTACCAGTTCAATCTACCAGTTCGGTCACTTCTTATCTTTATCAGTTACTCCCTCCCCTTTTACAAATACTTAGCACTTCACCTCCACAGTAAGATTACTTTCATTTCATTTCATTTTTGTTTCTTCCTGTCAAAGTTCAG…	1227	MASTSTSSCNTGCEPENEHTNASEGIVSSPSTSATPSVRTLFSSCFSWFSFLLSLCSTQSHSAPFTSTSSTRVRSDCQGIEPSLSTTHAFEQVAPSPSTSGRSPMPEKKLPYDIFINHRGPDAKRTLATDLYNTLNDMGLRVFLDSQELEFGDFLPTEIEEVMRRASIHIAILSPRYAQSPWCLAELSFMLKTGTPIVPIFYNLQPDEVRYAKGLYGHSFLEHEKKGRYSSEKLQEWKNALNIVSYNVGAIIRHEDDEGSQLKSIINHVLKM	272
TNL	TO_018856_T.1	TIR					TIR	CTCCACCCGTCACATAATTCCGCTGTCTTCTTTCCACGCGGTTTCCTACGCGAAAAGAGAGCCCACTCATTTCATTTCATATCTTCTCCTCCTGTCAACAAGACAAAGGGTTTCACCTACTGCGACCTTAAACCTTGTTTCATTTCCTCCCGGCTTTATCACCTTCAAGACTCAATTTTAACAATAAGTTAGCTTTCTCCATCCCCTTTCACTGCGACCTGGTTCCATGGCCTCTACTTCTGCCAGCGCTGAGGGTATGGACGCTATTGATGAACTGGCATCATCTTCATCTTCTTCTGCCTCAAAGCCCATGAAAAGACCTTCCTACCATGTTTTCATCAATCATCGTGGACCAGACGTGAAATCCACAGTAGCCACCGCTCTCTATGACATGCTCAC…	691	MASTSASAEGMDAIDELASSSSSSASKPMKRPSYHVFINHRGPDVKSTVATALYDMLTKGQISVFLDERELEYGDYFPPTLRAAMSSALVHIAIFSERYAESPWCLAELSFMVESVAPIIPIFYHVDPTDLRWVHQGKGKYVDAFDKYLRKDRYL	155
TNL	TO_018882_T.1	TIR					TIR	TTCATTTTTTTAATATACCTAGTTTATTCTCCTCCCCTTCTCAACCAGAAGCCCTCTTTCATTGCTCTCATCGTTTATTATTTCTGTGTTCAGTTTGATCCATTTCCATGGCATCCACTTCTGGAACTAGCACTAGCACGAACCCATCTACATCTGCATCTACTTCTGAAGAACCCTTTCTCAGATTCGAACCCCCGACTACTAAACTTGCCTTCCCAAGTGATAAGAGATATCACGTATTTCTGAGTTTCAGGGGACCAGATGTCAGGAAGGCTCTGGTTGACCATCTCTTCGAAGCCCTTTCCGTTGCAGGGCTGAACGTTTTCTTAGACACTGAGAAATTGGAAAAGGGGGAAATCATTGGGTTGAGCTTGGAAAGAGCAATAGAGAGCAGTGCCA…	777	MASTSGTSTSTNPSTSASTSEEPFLRFEPPTTKLAFPSDKRYHVFLSFRGPDVRKALVDHLFEALSVAGLNVFLDTEKLEKGEIIGLSLERAIESSAIRIPIFSRGYAESTWCLREAVEMVRTPGLIIPLFYYVHPTHVRYPEKENSPYCQSFQKYRRHSREEIEWWKYALRKICPCLQLYDHSVRHKSQDIEEWKNALFKICDRSGWSMDIADGFEARIVKR	223
TNL	TO_019265_T.1	TIR					TIR	CTTCAGGCAGAAAGAAGCTTCGAGAATCAGGCTTTTTGGGAGGTTGAAAGATTATTCACTCTTTAAACCCGGTAAGGGGAGTCATTTTGCCTAGTCTATACTTGCGCCCGGCTTCCTTGTCAGATGAATCCGCCAGTTGTGTCCGAGTTAGTAAGATTAATTTATCTCTCTGCCTTGATATGCCACTATGCTACAGACCCAAGATGCTTTCAAGGCTTGCTGGTATTTTCAGAGGACAGTTCTCCGGTGCCGTGCGTTTGGCAAGGATGGAAAGTCCCTTAATAAGGAAGAGCCTAAACTGTCAGACCACAACATACCGGCCCTTTACAGTGAAAGTGGCTTTCGCCTTAAAGTGGCCGCATGTGCTGACCGTTTATGGCAGGTGTTCAAAAATGAGCC…	3322	MPLCYRPKMLSRLAGIFRGQFSGAVRLARMESPLIRKSLNCQTTTYRPFTVKVAFALKWPHVLTVYGRCSKMSPTQRDGEGRKEPLAMDVFLSHSGKQKSPVRELHKVLTDKGVSCFFDEDRQSLPIAEKFPPRIFEAAEKCRVAVLVLSKDFSHSKWPMLELSTILKAKNSGKNPDMKILPLFFMVSPKSLSEITEDNQSWKDLGIAKETRAEWHRALREIRSIKGLEFKEVEDVVLFRDEVVKAIYSLLLSHSPNSIQGQAHQDQVLDRLAGIPTTLLQPHLQQLS	288
TNL	TO_019879_T.1	TIR					TIR	CGATCGTTCCCAGTTGAAGAAAAGTTAGTAAAAAGACACAGCCTCATTGTCCATTCTCAGTCAATGTTGGCAGCGGAGTTGAAACACTTGTACTGTTGAGTTCAACCTCTGAAATTTAGAGTCTAATCTGCTCTGTTTTCTTTCAATCTCTACCTAGCAGACCTTCCTTTTGAGATGGAACAATACAAGCCTCCCACAACAAAACTCGCCTTCCAAAGCTATAAGAGATATCATGTATTTCTGAGTTTCAGGGGACCTGATGTGAGAAAGACTCTGGTTGATCACTTTTATGAAGCTCTCACCCAGGCAGGACTGAATGTCTTCTTAGACAGTGACAATTTGGAAAAGGGAGAAGCGATTGGGTTGAGCATAGAAAGAGCAATCGAGAGCAGTGTGGTA…	576	MEQYKPPTTKLAFQSYKRYHVFLSFRGPDVRKTLVDHFYEALTQAGLNVFLDSDNLEKGEAIGLSIERAIESSVVRVPIFSNGYADSAWCLREAAAMSRTPGLIIPLFYHMDPTNVRYPDKLSSPYYRSFLKHL	134
TNL	TO_020190_T.1	TIR					TIR	ACAAAATAGCCGCTATTGTTGTATCCTTTCATCAAATCCTGACCACTCACTCCGCTTTAGAAAGTTTCAGACATTTTGCAGTTCTGGTATTTGCATTCATGGCTTCCTCCTCTATTCCCCAAGAAATTGTAGAATATGGAGACAAAAGGGAAAGATCTGCTGCATCTCAAAAATTATATGATGCCTTCATTAGCCACCGAGGCCCTGATGTAAAAGATACCCTGGCAAAACAGCTTTACGAACATCTTCAGGAAAGAGGGTGCAGGGCATTTCTAGACCGGGAAGAGATAGAAGGCGGAGATTCAATTCCTTTCGCCATTAGCAATGGCATATGCTCATCTGTTGTGCAAATTGCCATTTTTTCCAAAAGATATGCAGAGTCAAAGTGGTGTCTAGACG…	653	MASSSIPQEIVEYGDKRERSAASQKLYDAFISHRGPDVKDTLAKQLYEHLQERGCRAFLDREEIEGGDSIPFAISNGICSSVVQIAIFSKRYAESKWCLDELVLMLAQTDALFIPVFYEVKPWELRHTEKGVYAAAFSDYRRKERYLDKLDEWKNALEFAADISGYELSEHKE	173
TNL	TO_020369_T.1	TIR					TIR	TTTCAAGTTCCGGGTTGAGTCCTCTGTTTCTTCTTATTGTCAGGAAGCCTTGTTTTTGAGATCCAGCTTCAAGATTGAAGAACACAAGCTTTCCAAGGCAGAAAGAGGTATCATTTGTTCCCGAGTTTCAGCGGAGAAGATGTGAGAAAGATTTTGGTTGACCCTCTCTTTCAAGCAGCTGGACTGAATGTCTTCATGGATAGTGAGAAGTTGAAAAGGGGGGAAAATGTTGGGTTGTGCTTGGAAAGAGAAGTAGAGAGCAGTCCCATACGGATTCCTATATTTTCCGAAGGCTGTGCAGACTCAGTATGGTGTTTCAAGGAGGCCGCTGCAATATTGAGCTCCCCTGGCTTGATCTTTCCTCTCCTTTATCATGTAGATCCAATTCATGTTAGATAT…	737	MDSEKLKRGENVGLCLEREVESSPIRIPIFSEGCADSVWCFKEAAAILSSPGLIFPLLYHVDPIHVRYLEKVSKPYYHSFLKHYNRPDRCPRKENDELKHARQRICSRSGLFMDLTEGFEVRLVKMVVNDLIKLLVTKHPVGMDSPKNAFIQKLNLNSVDEEVKVGTWVLAVSARLQLPR	180
TNL	TO_020653_T.1	TIR					TIR	AAGTATTTTCTGCTCTTCTTCTTTTGAATTTCCTCTTATACTAAGGCTAGAATTTCCTCTTATACTACAGCCGAGGTTTTCAAGATTGGGTTGCATGCTCTTAACAACCATTCTATTCTATTTCCTCTGAGTTTTACCTGTTCTCATCCTAATTCTCAATTTTAATCCAAAAAAGAAGACTTGAACATGGATTGTTGTTACTTTTAAGCACTTTATCTTTGTCCTTCGCAGCTGTCAAGCATTTTTTAAGACTTGCATTCATCTCTTTTTACAGTTGACGATACATTCCTTCCCCCTGCCTATTCTTTCTCTGAATTCAGCGATTACTCCTCTGCTTTCTTCAATTTACAATTCAAGTCCATGGGAAATTGTGTCAGTTCAGTGTTTGATTATTTCCTT…	941	MGNCVSSVFDYFLSSFLSMRNPPTSMQRDHPENAFDGIAAQACSSSSTSTKKGPCDVFINHRGCDVKHKLASTIYHTLDLLGLRAFLDEKELDLGDSIPDEIQEAMRSAGLHIAIFSQRYAESAWCLAELAFMVKSGTKILPVFYHVQPDDLRWVGKGKGCYAPAFSQHEKKGRYSSTMLDDWKSALQKVSYL	193
TNL	TO_020669_T.1	TIR					TIR	CCTGTCTGTATTGTAGGTCTCATTCTTTCATCGATGGCATCTGCCTCATCTCACCATAGAAATACAGGGCATCATGCTTTCTCTGGAGTTGAACGTCTCTCTCTGAATCTACAAGATTGTTTGATGTGTACATCAACCACAGAGGCCCCGGTGTCAAGGAAACTCTGGCTATTGAGCTCTACAATTCTCTTCGTGAGATGGGAATACGAGGGTTTCTCGATTCGCAAGAGAAAGAACTTGGAGATTCTTTTACTTCCAGCATTGAAAATTCCATCCGCTCTGCCTCAGCTCGCATAGCCATATTTTCTAAAGGATATGCAGAGTCCCCTTGGTTTTTGGCAGAGCTGGTTGTCATGCTACACAGTCAAGCTAAGATCATTCCTGTGTTTTACGGGGTGG…	625	MGIRGFLDSQEKELGDSFTSSIENSIRSASARIAIFSKGYAESPWFLAELVVMLHSQAKIIPVFYGVEPWKLRHIEKGVYSNAFKDYRKKSRYLDKLKEWEEALKSVSFTVGYELHNSEYDFCYFQNTL	129
TNL	TO_021649_T.1	TIR					TIR	GTGGGAATCATTTTTAAATTTTCATTCTACGCGTTTTCCAATAAACTGAAATGGACCCCGCATTTCACATCTTACACGCTTCTCACCCACTCAATCTTACGCGTTTTCTGACTACTTCTGTGGATCCCGTTTTATGAGCTTTGGGCTTGACTTCCTCACCTGCTCAACAAGCATTTTTTCCTTGCTCTTTATCTTTTCTTCTTTTTCTGTCTGCGTTCAGCCCAATCCGATTTCATGGCATCTACTTCTAACCCACAGATCGAAGAATTAGTCCCATCTACTTCTTCCTCTACTTCATTGCCTTCCTTTGTCAGATACGAGCCTCCCACAGCTAAAGTTGCCTTCCAAAGCAATAGGAGATATCATGTGTTTCTGAGTTTCAGAGGACCAGATGTCAGA…	1069	MASTSNPQIEELVPSTSSSTSLPSFVRYEPPTAKVAFQSNRRYHVFLSFRGPDVRKGLVDHLFQALSTAGLNVFIDSEKLEKGEMIEESLERAIESSAIRIPIFSIGYADSAWCLKEAAAMLKTPALIIPLFYHVDPTRVRYPQGNNSPYKKSFEKHYGHSDRYPREEVDGWKDALDKICARSGWSTDITEGTQLKGMKKSLREQQEDSSQKTASHSIRQWLVTPDLPH	229
TNL	TO_021654_T.1	TIR					TIR	GTAAATTTTGCTTTGTTAAAAAAATAAAAAAAATTGGAATGACTGACGGATATTTTGCAATTCTGATCCTGCATTCATGGCTTCCTCCTCCTCATCTGCTGAGGGAAGATCGATCTCATCTCCAAAACTATATGATGTATTCATCAATCATCGAGGCCCCGACGTCAAAGAAACCCTATCTCATGAACTGTATCGCTTTCTTCAGGAAAGAGGGTTCCGGGCATTTCCAGACCGTGAAGAGATAGAAGGGGGAGACTCTATTCCATCAGCCATTTACAATGCCATATGCTCATCTGTGGTTCAAATAGTCATTTTTTCAAAAGGGTATCCAGAGTCCTCATGGTGTTTAGACGAGCTGATTCTTATGTTACACCAAATTGATGCCCTATTCCTGTCTTC…	934	MASSSSSAEGRSISSPKLYDVFINHRGPDVKETLSHELYRFLQERGFRAFPDREEIEGGDSIPSAIYNAICSSVVQIVIFSKGYPESSWCLDELILMLHQIDALFLSSTMSSPGSYGTSRTRSHSLLRHFLIIKGKAGILISWMNGKDASNLLQIYLVMNSASIKTICVKRLFLV	175
TNL	TO_022255_T.1	TIR					TIR	GGAATATCAGATGGTTAAATAACGCGTTCACTGATGCCCACAGATTGCCAATCCAAGGTTTATCTTTACTATTTAAAAAAAAAAATTTATTGAGAGCATTATAAAATTTAAAAAGATTTAGAATTTTGAGGCATCCCCAATTGATAGAGCTGGTGATGTCACAGTTAATAAAAATATGAGAATGTTAGAAAATGTGCTCATAGATGCCCAAACATTGTCAAGGTTTGTCTTTAGTAGAATCTCTCAGTATATGAATGTCAGATACAAAATGTGTTCTGAGATGCTCAAAGATTGCCAATCTAACACACGATTTATCTTATTAATCTTTGTAGTTTATGTCTTTGGTCTTCCAAATCAGAGGGAGGAACGAGCTTCAGCTGAAAGAGAGGGCTCTGTAAA…	1857	MLSLESRLCDVFINHRGPDVKQSLAMELYNSLGQLGIEVFLDSQEKELGNPFLLLLRLQSALLKYTAIFSKRYARSPWCLAELVLMIESKAKILPVFYEVEQWELRYLGKGAYADAFMKYEEKGRYLEKLNEWKEALQTVSFIAGVEFQR	150
TNL	TO_023273_T.1	TIR					TIR	ACACTTCTTTCGCTATTTCATGCAATCCTGCTATACGGATTCCCTTTTCATTGGGCAGCAGAAAATATTTGTCTGACAGACCGTGATGAAAGTTTGCCAGTTGGGGAAGATTTCCGCACTCGTATGTTCAAAGCTGTGGAGACATGCAAAGTAGCACTTTTTCTTCTTTCTAGGGAATTCTTGCATTCAAAGTGGCCAATGCTCGAACTCTCTGCTTGTGTGAAAGGTAGAGAGAGAAGAGACACAAGTCCTCCCCCGAAAATTATACCCTTGTTCTATATAATTTCACCCGGGGATCTTAAGCAAATTACTTCACTCGACAAAAAGTGGAAATTGCTTGGCATAGAGGATACACAACGTGGCGATTGGCACGATGCATTGAAAGCAATACGCCGGATA…	1265	MFKAVETCKVALFLLSREFLHSKWPMLELSACVKGRERRDTSPPPKIIPLFYIISPGDLKQITSLDKKWKLLGIEDTQRGDWHDALKAIRRINGLKYESGDETKFRAEIVKEVWGKLPAASPRYHVPFMQGDLRMCQEVAEFFNNVKPNEKGIRIARLHEIAGQGKTTLAKTFCNFKLKDFEGKVCHSGFFQR	193
TNL	TO_023341_T.1	TIR					TIR	CTTCCTTTCGAGGAAAGAGGGCTGAATGAATAGTCTTCGTCTATCCCTACATTTTCCCGATTATTCCCAGGAAGGAACAAACAGGGAAGGGTTTCCTTCATTTCCCAATCCTTTCCACGAAGGAGGTTGCAGTTGTATCTATTTATACGCAGGCCTTGATCTACTCCGATATATCCCATTCTTCCTCGGATCATCCCCTTCGTCTGCCAGATTTGCTTAGCTCTGTTTTCCCTTAGCATATATGGCTTCTACATCTTCATCTCACCAACTAAATGCTTTATCTGAGTTTCAACCCCACAACAAAAGAAGAAAAATAGAAGAATCTTCCAGAGTGTTTGATGTGTTCATCAATCACAGAGGGCCCGATGTCAAGCATACTCTGGCTACTCATCTTTACGA…	666	MASTSSSHQLNALSEFQPHNKRRKIEESSRVFDVFINHRGPDVKHTLATHLYDSLKARGISAFLDLEEKERGVSFVSTIETAIKSAYVHIAIFSEKYAESDWCLRELVLMLESNAKIFPVFYKVEPWELRYIEKGVYAEAF	141
TNL	TO_024076_T.1	TIR					TIR	TTGGTTTTCTCGCTTCTTTTCCACGCGTTCAGATCAGTCCAGTTCCGTGGCACCTGCGTCCACCACAGTTGCTGAATCACAGAATGAACTTACAAATGCTTTCGAAGGCATGGCGCCATATCCATTATATTCTGGCATGAAAAAACTACCCTACGATGTATTTATTAATCATCGTGGCCCCGATGTAAAAAAGACGCTCGCAACCGCTCTCTACAATACCCTAAATGGCATGGGCTTAAGGGTTTTTCTCGACTCAGAAGAGCTTGAATTAGGGGATTCCTTACCTAAAGAACTAGAAGAAGCAATGCGCGGTGCTTCGCTCCATTTAGCTATATTTTCCCAGAATCATGCTCAATCCCCATGGTGTTTGGCAGAGCTTTCGTTTATGCTCAAAACTGG…	522	MAPYPLYSGMKKLPYDVFINHRGPDVKKTLATALYNTLNGMGLRVFLDSEELELGDSLPKELEEAMRGASLHLAIFSQNHAQSPWCLAELSFMLKTGTQIVPVFYHIQPDDVRNARGVFDDSFSLHEKKGRHTPEKL	137
TNL	TO_024642_T.1	TIR					TIR	GGTGAGTTTTGGTTGTTGCTTCCATGCCCTCTGTTTCATCATTAGATAAAGATTTCACCATACCAATTTTACCTAAGGAAGTGTATATAGCTCTGTACTATGTAGCATTCTAAGATTGAGTTTTGACCATGTGAAAATGTCTGTTTACTGCATAGCTATGCCTATACCAGCATTGTATAGCAGAGATCTGAAATAATGACTTATGTTTAGAATAGGATTGATAGTGTTTTATTTGATGAGAAATTGCCATTCATATTATAGAAAGTTATCTGTTTGATTATATGAATGTGATACGGTCATTGGGTACATTTTGCTTCTCATTTGCCAAAATGTATGTCAAAATACTGCCACGCTCCACAAAACATTGTGATTGACCGAAGTTTGGAATTTGTTAAGTTT…	2026	MFRRFFFRREERESTMSPTQRDGEERNLSLAKDVFLCHSGKQKIPVRELHKELTNKGVSCFFDEDPQSLPIAETFPARIFEAAKRCRIAVLVISKDFINSKWPMQELSAFFKAKSSGKNPHMKILPVFFMISPKSLSEITKDNQRWKDLGISAKIRAEWHGVLKKVRSTKGLVFNEVEDLVNFTNKVVKAICSLLLPVPHIPSSMQGHARQEQVLHGFAGITSTSSSTSSSFNNCYGRCSRVYCILHYFPWPSSDSN	257
TNL	TO_025011_T.1	TIR					TIR	GTCAACTTTTATTTTGTCTGAAAGAATCTATCAATTTTTAATTTTATTAATAAATACTATCAAACTGTTTGTCTGGGAGCTGCATAGCCGTTTCCGCTCAGCAATCACCTAGAAACGTGTGTGTACTGTCACGGAAATTTCCTACTTTAGGGTTCTTTTCCCTTACCAAGTTTAGCTGTGACGATGCGGATGAATAGCGCGCCTTCCCCTGTTTTTAATGCAGAAACTCCTCTTTCTTTTGAAGAAATTCGCTGTGTTTAGCTATCCAGGGTTTTCTTTTTTCCCTTTTAAATGCATTTTGATGGGGAGCGCAACCACACCCATCTAAAAAGCCGACACGTTGATGCGGAAACCCTCGTCTGTTGTGAAGAAATTCGCTTCTTTAAGCTATGAAAGATG…	800	MDQTDATTGSRTNESFQPSEHGQKFDVFLSHSGKQKNIVRQLHRDLTNQGVSCFFDQDPESLPLAENFPSRIFEAARTCKVAVLLLSKDFLESKWPMLEP	100
TNL	TO_025023_T.1	TIR					TIR	AAAAGAAGAGCACGCATAGTGAAGAGGCAGAAGCAGAGGCTGAGGCTCGAGGGCAGGAAAGAAGTCATTCAGCAAATTTGATCACTGCTTACCATGTTATATTGTGAGGGCCCTTTTCCCGAGGCTGAAGACATCAAGGGCACTTCGCCTGTGACTGAAACAATTCCTTTTGCCGAATTAACAAGATCTACAGAATTCCTCTCAAAGACAATATCGGGCACTAAATATGACATGTTTATAAATCATCGGGGAAAGGATGTTAAAGATACAATTGCCAGTCTTATCTACCACAACCTCAGTAACAGAGAGCTCAAGGTCTTTCTCGACTATAAAGAAATGGAACACGGTGATGCTATACCCCACAAAATCCACCAAGCTATCAGCACAGCATCTGTTCAT…	742	MLYCEGPFPEAEDIKGTSPVTETIPFAELTRSTEFLSKTISGTKYDMFINHRGKDVKDTIASLIYHNLSNRELKVFLDYKEMEHGDAIPHKIHQAISTASVHIALFSENYEESVWCLSELSLAEESGSPIIPIFCGV	137
TNL	TO_025231_T.1	TIR					TIR	TCCAGTTTCCATAGCATGTTTCCATGATAATTTCCTAGGTAGTATTTTCTTTTTTCGCATTGGAAGGGACTGAACTTACCTACCGCTTCTTTTGTACAGGTCTGCGCTTACATTACTTCCAAGCATTTTCCTCGAAAAAACTTCTTTGAACAGGTCTGCGTTTTCATACTTCCAAGCATTTTCCTTCTCTTTTTTTTCCATGAAAGGACCGACCTCAATTGCAGTGTGATCTATTTAATTCACTCCACCCTCCCTTCCTCCACATGACAAATTAATTTTGCTTGCCATACTGCAATCAAATTCTTTCCCCTGAATTCGCCCTGTTCTTTCTCTTTCTGTATTTGAATTGGAATCGATGGCGTCTTCCTCATCATCTTACCAGCAAAATAATGCCTTCTC…	934	MASSSSSYQQNNAFSGIEPDAERRVVCESPKLFDVFINHRGPDVKQTLAIQLYNSLRQLGIRAFLDSQEKELGDSFTSIIKTAICSAKVHIAIFSKGYAQSPWCLAELVLMLQTQAKIIPVFYEVEPWELRHIEKGVYNNAFIEYQEKGRYLEKLDEWKEALRSQSFIVGEEFNSSSDCKNIVAAVQKEVRRK	193
TNL	TO_025346_T.1	TIR					TIR	CTACGATTCAGACGCCAATATCACACAAATCACACCCAGCCACTCGCTTTATTTCTTATTTGCATTCACTCGGTGATTACCCTCTCTCAAAACCCACATCTTTCAAGCCCGTTTCACTGATTTTCTCTCATTCCTTCTGTGTTATATTGCAGTTTAATCCCATGGCATCTACTTCTGCTACCTCTGGTCCCATAGAGAGCGAGCCTGCAACCACTTCTCAAGGAGTGGCGCAATCTTCTTCTTCTTCTTCTCGAAGGTTGTTTTCATGCTGTCTTGATTGGCTTTCTGTCTTTCCTTCATGGCGTTCAATGGAATCCAGTTCCATGGCGTCTTCTTTAGATACCACTGTCTGTATCCCACAGAATGAGCCTTTCCAAGACATGGCACCTTCCCAATCTT…	940	MASTSATSGPIESEPATTSQGVAQSSSSSSRRLFSCCLDWLSVFPSWRSMESSSMASSLDTTVCIPQNEPFQDMAPSQSSTSRYSTLNQKPSYDVFINHRGPDVKKTLATRIYDILDNMKSKAFLDSEELEYGDFLPTTLETTIRGATLHIAIFSKRYAESAWCLEELSLMLRSGAKIIPIFYHVEPTDLRYVAQRKGLYVGAFNKHEEKGRYKPEKLKDWKDALHKVSFYIGEIIKNNEYVPHIGSFVLRNMRLFLCL	259
TNL	TO_025994_T.1	TIR					TIR	GGAATGTTAGTGTTTGATACTCTGTAATTCCGCAACTGGTTTCTCCTTTAAAACGTAACAATGTTATGCCGCTCTGTTACATTACTCTTAGCTCTAAACCTGCGCTGCCTCTCTCATTGTTCTGCTGAAATGGGAATAAGCAGTCTTCTCTGGTTTATCATAATCATCCTAAATGAATTTTGTCAATCTCTATGCTCCGTCTCCCCTTACAATGATCCCAAATTCTCTGAACTGCCCTTGTCTGTTTGTCTTGATGTGATTCAAAGTAGTCAGGCCTCTCTGCATGCTTACAATGATCCAATATGCGCTGATCCGCCCTTGTCTGTTTGTCTCGCTGACAGTCAAAATAGTCAGGCCTCTGTGTGTGCTTACAAGAATCCCAAATGTGTTAAGATCCCC…	567	MLCRSVTLLLALNLRCLSHCSAEMGISSLLWFIIIILNEFCQSLCSVSPYNDPKFSELPLSVCLDVIQSSQASLHAYNDPICADPPLSVCLADSQNSQASVCAYKNPKCVKIPSLLLPRYDVFLNHRGAGVKETVASLLFHNLQNKGFKVFLDKNSTQGGENIPQAIEE	169
TNL	TO_026290_T.1	TIR					TIR	CTTCACGCTACCTATCGAAAAAGCCTGCGAAATTTCGTCTGTTCAGAAAGATAAGAAAAAATTCCATGTCTTTATGATTATGGCTGTCCACCTCCACCACTCATGCGCTTCCATGTGGGCCACATCACACTCCTCGTTCACGCGGTTCCACGCGGTTTCCTAAACTCCTTATTGAATGCACTCAGCTTTTCACTGGTATTAACTCTGCCCAATACGCCTCCTCCAAGTTCTGTAATCTGTTTTATCAAAACCCCCTTTTGTTTCTTCTCTGTTTGTTCGGTTTCAGCTTTAAATCAATTGAAATGGCTTCCTCTTCCATAGCCGCGCAAAATCCAACTCAAATAGAAAATGCTTTTGATCAGATTGCACCTCCTTCAGCACCTAAATCTACAGATCCCT…	1007	MASSSIAAQNPTQIENAFDQIAPPSAPKSTDPWDIFINHRGPDVKQTLATHIYRELDSMGLHVFLDVEALEAGDLIPAKIQHAITTSTLHIAIFSPNYAQSPWCLAELSLMLKTGKTIIPIFYHVDPSDLKYIEPGKGKYGDAFSEHERKGRYTAEKLRQWKEALHNTSFLSGFLIINNEDEDTVTKKVVNRALKIMGKVPLSVAEHPVGLDEMVQGFESVAGEGEVKIRGIVGR	235
TNL	TO_026804_T.1	TIR					TIR	GTTCAGGTCATTCTGTTCTTCCCCTCAACTCGAAATATCTACTGTTTTCAGCTTTCTGGCATTTCCGTTCCAGGTACCATTTTTTTACCCATGGCATCTTCTTCCTCGTCCGGCCAACATAGCGAGGAACGTCGTCCTCTCTCTGGAATTGAAGCTTCCCCAGGATCGAGACTGGTAGAGGAATCTCCAAAAGAGTATGATGTGTTCATTAATCACCGAGGTCCTGACGTTAAAGAAACTTTGTCTTGAGCTTCACAGTTCCCTTAATAAGTTAGAAGTGCAAACATTTCTTGATTCCCAAGAGAGGGAAATTGGATGCTCATTTCCCTCTACAATTACAACTGCCATCCGATCTGCTTCAGTTCACGTAGCTATCTTCTCCCCAGGATATGCAGGGTC…	708	MMCSLITEVLTLKKLCLELHSSLNKLEVQTFLDSQEREIGCSFPSTITTAIRSASVHVAIFSPGYAGSAWCLDELLLMLDTTAMIVPVFYGGVQPSDLRYVEKGKYADAFISHIQKGRHSEEKLEAWKKALKSESLTAGFESSKYKK	147
TNL	TO_027775_T.1	TIR					TIR	CTTCCTCTTACAGGTACTCAGCAATCCAGTTCCACAAATAAGAACCCTGGTTGCATTGGTTTATCTTTCGTTCTCTCTTTCTGTGGAAGCTCAATCCAATTCCATGGCATCTACTTCAGGTTTTAACAATGGGCGTCAGCCAGAGAACGAGGATACAGATGCTTCTCAAGCAGTTCCAGCAGCTACATCTCCTTCTGCTGTTTGGTCAGTGGTAAGCCTGTTTTCATCCTGCTTTGCTTGGTTTTCTCGCTTCTTTTCCACGCGTCTAGATCAGTCCAGTTTCGTGGCACCTTCGTCCACCACAGTTAGTGAATCAGAGAATGAGCTTACAAATGCTTTCCAAGGCATGGCACCATATCCATTGTATTCTGGCATGAAAAAGCTACCCTACGATGTATT…	1040	MASTSGFNNGRQPENEDTDASQAVPAATSPSAVWSVVSLFSSCFAWFSRFFSTRLDQSSFVAPSSTTVSESENELTNAFQGMAPYPLYSGMKKLPYDVFLNHRGPDVKKTLATTLYNTLNGTGLRVFLDSEELELGDSLPKELEEAMRSASLHLAIFPRIMPNRHGVWQRFHLWSKLAPKLYLFSTIFNLMMAEMQEGALLMHFPCTKRSVDIRQKRSRSGRMPFTMFPIISVTL	235
TNL	TO_027922_T.1	TIR					TIR	GTAGCGGGAGAGGAGAAAACAGTACAGAGAAAATGGGTTCCTCTCTGTATTCATTTCATCGACTAGCGTTTGCAATATATAAGCACATCCCTTGTTGAAGGTGTGTAAGATCTGTATTTGTGTTTAACACCTGAGTTTTTTGAGTTCAAGTCCTCTGTTTTCTTTTTGTTCAACTCTGAGTGCAACGCCTGAAAGCTTAGGGTTTCGGGCGAGGGAAGACTAAATAAAAATAGGTCCCTCTGTATTGACTTTCATGTACTCAGATCTGCTATTTGTAAGCATTTCCTTTGTTGAATGCATGGTAGGACTTCCAAGATCTATTTTTGAGTTCAAAACCTGAACTTTTTGGTTCCTAAGCCCTCTGTTTTCTTTCTATCCAACTCTTAGGTAAGGATGGAA…	622	MEEYEEYKPPTAKLAFQSDKSYHVFLSFRGPDVRNTLVNDLFRALTAAGLNVFIDSEKLKKGEIIAENLERAIERS	76
TNL	TO_029354_T.1	TIR					TIR	ATTCATCCTCTCCTATTCTTTCTACCCCGCTTCTTTGCTTCAGTTCGTCTTCAATTTCATTTGATGCCATGGACATCGGCAGAGTTCCATCGTCTTCAAATCCAACAAATGAGTTGCCCTACAACATATTCATAAGCTGTTGTGGTCCTGACACGAGGAAAACGCTGGCCGCCTCGACCTACAATACCTTCAAGTACATGGGATTTAAAGTTTTCATTGATACAGAAGAGCTTCAGCTGGGCGATTCAATTTCATCTGTAGTAGAAAGGGCCATTAGATCTTCTTTCCTTTGCATTGCTATACTTTCACCCGCATATGTAGAATCCCCTTGGTGTTTGTCGGAATTATCGTATATGTTCAAAACGGCTGGAAAGGCAATTCTTCCTGTGTTCTACAATG…	1180	MDIGRVPSSSNPTNELPYNIFISCCGPDTRKTLAASTYNTFKYMGFKVFIDTEELQLGDSISSVVERAIRSSFLCIAILSPAYVESPWCLSELSYMFKTAGKAILPVFYNVDPSDIRWICEGKGIYAKAFSELKARYRSNLEDWKGALEKVSNLRGHIVNNEESESVFLEVLQETIRTFPWEKAVSDALDLRKSEIDEEIQRLRNISSQRHYIQQVVSSALSVVEKPSQQVIETLLPAVSSLQNQGNDGRTSSQNDVENRSGEERPSQQVEEILLLAGGSPQNQENDGQTRSQNDVENPRSGSSRTQIKEAVEEKWKYVNCSLVLVGISLTFFSSDLRSHTHLSPILVEITLLTVCVILGVLLFMIYDKI	370
TNL	TO_029496_T.1	TIR					TIR	CCTGCCCTTCTCCTGCACAAATATAGTCCACTCATCCTCTTATTCCATGTTCACTTTTTTTCATTCTTGTTTATTCATATCAAATTCAATTTCATCTTCTCTACAAATGTCTTCCAAAAATATCTCTGTAGAAAATTAGCTTATCTGTTTTCCTTGTTCCTGTCCAATTCAATTTATTGCAAAGCGTCAATTCTATTCTAGAAAGGACTTCAAACACCAAGCTGGTTTTGTGAGAATTCTTCTTTGTATCAATTTGTATCTATGGGTGTCTCTTCTACCGGTGATGGGCAACCCAAATATGGGCTACGAAATGCTTTTGATGCTCTCAGAATCCCCTCGTCTCCTTCTGGAACGAATCACATGCCCTACGATGTATTTATAAGTCATTGTAGTCAAGAT…	1632	MGVSSTGDGQPKYGLRNAFDALRIPSSPSGTNHMPYDVFISHCSQDVEQTLASSIYNYLDGLGLQVFMDNHRLNFWDSTPRELEEAMASASIHIPILSLCYAQCPRCLAELTFMIKTHTTIISIFYHVEPSDLRWALAGKGIYADVFSGHEKADTYSPADLQQWKRALQEVSYSTDGIIIRNVE	184
TNL	TO_029609_T.1	TIR					TIR	CGTTTATTGGCCTACCCTTCTCAACGAAGAAACTCTCTTCCATTGCTTTCGTCGTTTATTATTTGTGTGATCAGTTTGATCCATTCCCATGGCATCCACTTCTAGAAGTAGTACGCACTCATCTGCATCTACTTCTGATGGATGCTTTCTCAGATACCAACCCCCCTCTACTAAACTTGCCTTCGAAAGTGATAAGATGTATCATGTATTTCTGAGTTTCAGGGGACCAGATGTGAGGAAAACCCTGGTTGACCATCTCTTCGAAGCTCTCTCCGTTGCAGGGCTGAACGTCTATAAAGACGACGAAAGATTGGAAAAGGGGAAAAAGATTGGGCCGAGCTTGGAAGAAGCAATAAGGAGCAGTGCCATCCTCATTCCTGTATTTTCCAAAGGGTATGC…	707	MASTSRSSTHSSASTSDGCFLRYQPPSTKLAFESDKMYHVFLSFRGPDVRKTLVDHLFEALSVAGLNVYKDDERLEKGKKIGPSLEEAIRSSAILIPVFSKGYAESTWCLREAAEMVRTPGLIIPLFYHVDPTHVRYPEKESSPYSPSFQKHRSHSDRYGKEEIERWIEALEKICDRSGWSMDIADGFEARMVKRVVIDLIKTLDR	206
TNL	TO_029813_T.1	TIR					TIR	TTTATCATTGTTCTTTTCTTTCCAGGCAATAGCGTGGAAGCACCCACTCCACTCCATAAACTTTACCTTTATCTGCTATTTGTATCTCCATACTCTTCCCTGTTGAAGCACTGAATTCTTTGTTTACAACAGCAGGGCTTTTCTTCAGTCTTCTGTTAATGGCTTCTACTTCCAGATCTGGTCAAGTAGATCCTTTTTCTGCACTTGAACCTCCCAACAAGAAGATTAAATCACCCCTGACTGCAAAGCAGTATGATGTATTCATTAACCATCGAGGCCCAGATGTCAAAACAACTCTGGCTCAGCAGCTCTACCATTCTCTCCAGCAAGATGGGATAAGGGCATATCTAGATGCTCCAGAAACTGAGCTGGGAGATTATTTTTCTTCTGCTATAAAGA…	855	MASTSRSGQVDPFSALEPPNKKIKSPLTAKQYDVFINHRGPDVKTTLAQQLYHSLQQDGIRAYLDAPETELGDYFSSAIKNAIRNATVHIAILSPKYAESAWCLAELALMFQTKARIIPLFYNVQPSDFRYIKNGVADAFSKHEEKGRYPSHDIQQWKECLQNVSGIKGYEINGQNDDPSELCNEVVSAVLKEKQKRKIPLQVAKYAVGLAELVKDFHCHCQRNGEMRGKII	232
TNL	TO_030288_T.1	TIR					TIR	CTCAATCTACGAAGGATTCCACCTACCCCAGTCGGCAAACAAGCCTACCTCCACCCTGTTCTGACTGCTTTTCTTTAGTTGTATCTGATTTTGTGAAGTTCAGTTTACTTCCATGGCATCTACTTTTGCCTCTGCTGGTCGCCCAGAGAGAGAGTCTGCAAACACATCACAATCTTCATCCCCATGCTTGTGTTCATCCTGCTTTGACTGGGTATCTTCTTTTATTCCATGGCGTTCAGGTCAATCTAATTCCATTCCATCTACTTCCATCCCCGCCCGTATACAGGAGAATGAGGCAATCGCACCATTTGCATCTACTTCTACCACGGATCGTATACCAGAAAGCGAGGTTGTGGGCACTTTTGAGAGAATCCAACCATCTGTATCTACTTCTACCAC…	927	MASTFASAGRPERESANTSQSSSPCLCSSCFDWVSSFIPWRSGQSNSIPSTSIPARIQENEAIAPFASTSTTDRIPESEVVGTFERIQPSVSTSTTDRIPESEVMGTFERIQPSASTSTTDLIPENKVRGAFHGLAPSVRSSASTLMQKPCYDVFINHRGPDVKHTLASSIYNILNNLKVTVFLDSEELEYGDFLPTTLEAVMRSASVHVAIFSKSYAQSPWCLAELSFMLKSGARIIPIFYHGSYTRKRGYGHF	255
TNL	TO_030323_T.1	TIR					TIR	CTTTCGCAGAATTGTCGAGGAAAAGGCAGAAGATGTGAAGGAGTGGACTCGGTGAAGAATTTTTTATTAATTTCCTACCGAAAGCAGTTTCTAGGAAAATATGTAGAAAGTTAGTAAGAAAATTCTACAGGAATTTCACATACCCATTGCTTTACTGATTGCATTCTACAATTTTCGTAGAAGTTGCCCACGAAAAGCGCAAGACGTGAAGGCAGTTTATAGGGAAATATCCAAGAAGTTCTTAAGAAAATCCCCCTCAAATTCCACTCTGTATTTCACAGCGTTTTTTTTATATACCCCACCCACCCCCTTGCTTTAGCAATTCCACTTCCATACTTGCCTGCCGCAGTTTAGAAGCTTTTCGAAGTTTTACAGAAGAAGTGATGGAGTGCGAGCCTT…	1045	MECEPSTSIITFDVKNRFHVFLSFRGPDVRNTFVDHLYTALSEAGLRVFLDSEELEKGKGIDSSLQTAIQASDILIPIFSKRYAESAWCLEEAARMCRSRGFIIPLFYDVEPCDVRYPQRNGGAFAKAFEKHSSHLDRHGDKTIEEWKRALHQISGFSGWSLQAESGHEWRLVKAVVKGVLDILKKRVPVDVPTHLVGLECDIRELTNSLVLDSTDIGLV	220
TNL	TO_030342_T.1	TIR					TIR	TGTGGTTCATGGTTGTCCAACGTTTTTTCCTATTTACAATACTTCTATTTCCTCAGTTATCTGCACTTTCACTTGCCAATTTCTTTAGCTAGTGTGTATAGGTATCTTGTGTCCGAGCTTTGAAAGGTTGCATTCCATGGAGGAAGTGTTTCCAAGATATCATGTTTTTATAAATCACAGAGGACCCGATGTCAAGAAAACACTGGGCAGCCTCATCTACCGCGCTCTTAAGAGGTTTGGCCTAAGAGTGTTTCTTGACGAGCACGAACTGCAAACTGGAAATTATTTAACCCCTGCAATAAAAACTGCCATTAGTAATGCCACCGTTCATATTGCTATTTTCTCTGAAACATACGCGGAATCTCCATGGTGCTTGAATGAGCTTTTGTGGATGTTGGA…	789	MEEVFPRYHVFINHRGPDVKKTLGSLIYRALKRFGLRVFLDEHELQTGNYLTPAIKTAISNATVHIAIFSETYAESPWCLNELLWMLDCHGAKLIPIFYDVQPSDLRYVQKGAYAQSFTNHKNKGRVDISLVERWMSALNNVSDVSGLVFSKIKDDLGEFLDRIVDTVLKEVTMEALDVAIHPVGLHQAAEQFQNKVLNDTRLSDIVIVGIVGLGGS	217
TNL	TO_030918_T.1	TIR					TIR	GGCTAGACACCTCGACCTGTTCGGACGCCCGAGAAATTCTTCTGTCGACGATCTCTTCTCCCCCGCGAAGATGGACACAGTGCAGCTTGCAGAGGTGCATACACGGCCCAGTATTTGGACACCCACCTGCTTACCGAGATGTTTGCGATGACACCAGCGTCAGTCCGTGGCTGCTTTCCGTGACTTGCCGAGACAACTTGCGTAACCAGTACTGTTTTGGATCGCTTATTGATGAAGAATTACAATCGGCGAACCCCTTGCACCCGGATGGTGCAAGTGCTAGTTGTACAACTTACAAGTCGGTTTTCCGCCTATTCTCAAATTCTTATTCCATCTATGCTTAAGTCCGATCTACTGCAATTCATTCTTCCTCTTCCTCTTCCTCTTTCATACAAGTCC…	922	MASSSSSKRIHRPLSGIEPPGIRRNVSESTTLYDVFINHRGPDVKGTLAKMLYDSLKELGIRAFLDSEEKELGQSFPSIIETAISSAAVHIAIFSKRYAESSWCLAELVLMLRSPAKIIPVFYGVEPWELRHIEKGVYAGAFIDYEKKSRHLEKLDAWKKA	161
TNL	TO_031061_T.1	TIR					TIR	GGAACAATGAGACTTTTGCGTCTGGGAATTTATCGCGTAAAATTCTCTCTGCCTTCTGAAAAAGCGTGAGAAATTTCTTCTTTCCACATAGATAACAAAAGATTCCCCGCGTTAATAATTGTGGTCTCGAACGCAGCATATTGTATTCTCATTCACCTCAGAGATTTATCATTTGCTTTTGCCTTGAAACCCTTCTTTTGTCCGAAATCTGAAACCCTCTTTTCTTTCATCGGTTCAGCTTAATTCAATGGACATGGCTTCCTCTTCCACAGCCACGCATAATCAATCTCATCCAGAAAACGCCTTCGATCAGCTTGCACCTTATTATCCTGCACCTAAATCTACTGAGCCATGGGACATCTTTATCAACCATTGTGGGCGAGATGTGAAACACACTTT…	757	MDMASSSTATHNQSHPENAFDQLAPYYPAPKSTEPWDIFINHCGRDVKHTLATSIYNKLHSMGFHVFLDKDALQAGDSFVAELQHAIASATLHIAIFSSNYAASPWCLAELSFMLKSGAKIIPIFYQVDPSDLRYIDQGKGNYAPAFLEHAKKGRYTPEKLDEWKRALRD	170
TNL	TO_031428_T.1	TIR					TIR	CTTTATATAACTCCCCTCTTTTTCTCTCCTCTACAAGTCGAGTGACTTCCACTGTCTTTTTACTCTGTTTCCGCGTTCAGTTGGGTCGGATTCCATGGCTTCTACTTCCCGACAACCGGATGCTGAGATTGTAAATGCTTTTGATGGGCTTGTTCCACCATTCCCCCCTGCATCTACTTCTGCTACACAGAGGGCGCCCTTCGATGTTTTTATTAATCATCGTGGTCCTGATGTAAAGCACAGGCTGGCCACAGATATCTACAATGCCCTTCATGCGATGGGTCTCAAGGTCTTTCTTGATTCCCACGATCTCCAGTTGGGGGATCGTTTTCCTGAAGCGCTAGAAGATGCCATGTCTCGTGCTTCCCTTCATCTAGCTATATTTTCTCCCACCTATGC…	787	MASTSRQPDAEIVNAFDGLVPPFPPASTSATQRAPFDVFINHRGPDVKHRLATDIYNALHAMGLKVFLDSHDLQLGDRFPEALEDAMSRASLHLAIFSPTYAQSPWCLAELYFMLKTGAPVIPIFYQVSPEDLRHLVHGKGIYVTSFSEHEKNRRYSMEKLEQWKMALHNVSFHKGETVNNDEEERSVVKNIVNRALKLMERVPLEVATHPVGLEEIVADFERTISEYAGV	231
TNL	TO_031623_T.1	TIR					TIR	AAAAAAAAAAAATTGGAATGACTGACGGATATTTTGCAATTCTGATTCTGCATTCATGGCTTCCTCCTCTTCATCTCCTCAGGGAAGATCGATCTCGTCTCCAAAACTATATGATGTATTCATCAATCATCGAGGCCCCGATGTCAAAGAAACCCTATCTCAAGAATTGTATCACTTTCTTCAGGAAAGAGGGTTCCGAGCATTTCCAGACCGTGAAGAAATTGAACGGGGAGACTCTATTCCATCTGCCATTTACAATGTCATATGCTCATCTGTGGTTCAAATAGCCATTTTTTCAAAAGGGTATGCAGAGTCCCAATGGTGTTTAGACGAGCTGGTTCTTATGTTACACCAAATTGATGCCCTATTTATTCCTGTCTTCTACGATGTCCAGCCCTG…	793	MASSSSSPQGRSISSPKLYDVFINHRGPDVKETLSQELYHFLQERGFRAFPDREEIERGDSIPSAIYNVICSSVVQIAIFSKGYAESQWCLDELVLMLHQIDALFIPVFYDVQPWELRHIENEKSQFAAAFFYYQRKGRNLDKLDEWKRYLESASNISAYEFYELSKYQNNLCEKIVSRVKQELQEKKNSIALMLRNIRLDLLNSFRKVLFKKSKRQGHHNRDLWSRWGWQVYPGKELFNRKSSGF	246
TNL	TO_032004_T.1	TIR					TIR	CCAGTCGACTCCACTCTCATTTACATTTTCCATCCATCTTTTCTACTTGAGTTCATGGCGTCTTCCTCATCTTTCAGTCAATTTGAAAGTGGAACATTCACAGTGTCCAAAAAATTATATGATGTATTTATCAATCACAGAGGCCCTGACACCAAAAATACTGTGGCTTTTGCTCTTTACGATTCACTGGAGGAAATGGGATTTAAGACATTTCTTGATGATCAAGAATTACAATTGGGAGATTCACTTGAGCCTTCCATACAAAATGCCATTTACTCTTCCTCTGTTCAAATTGCCATCTTCTCACCACGATATGCAGAGTCCCCTTGGTGTCTAAATGAGCTGATTGACATGCTGAAAACAAAGTCTCTGTTTATTCCTGTATTTTGTGATGTGGAG…	591	MASSSSFSQFESGTFTVSKKLYDVFINHRGPDTKNTVAFALYDSLEEMGFKTFLDDQELQLGDSLEPSIQNAIYSSSVQIAIFSPRYAESPWCLNELIDMLKTKSLFIPVFCDVEPFEVRFPDKGVYKDAFAKHEEKGRFSKETLDDWKSALHSSSLVIGYEFNTSNDIVETLCSKIGW	179
TNL	TO_032061_T.1	TIR					TIR	TGAATTCGCTTTCTTCTTTGTGTAGGTGTAATTTCTAAGCGTTTTATTTTTCTCTTCGCGCTAGCACTCTTCTCCCACAAGAACTGCTCTTTCATTCAGCACACTGTAACCAGACCCTATTCTTCTGCTCTTTCTTTCTATTTTTTAACGGATTGATCGGGTTTGACTTGAATTCAATGGCATCTCCTTCTTCATCTCACGAGCAAAATCACGAATTCAATGCTATCTCTGTAATAGATGCTGCGGGCGAACGAAGGAAGGTTTCTGAATCTTCAAAGTTGTTCGATGTGTTCATCAACCACAGAGGCCCTGATGTCAAAGGAACTTTGGCTACTCAGATTTACAACTCTCTTCAGCAGCTGGGAATAGAGGCGTTTCTTGATTCCGAGGAAAAGGAGC…	693	MASPSSSHEQNHEFNAISVIDAAGERRKVSESSKLFDVFINHRGPDVKGTLATQIYNSLQQLGIEAFLDSEEKELGISFPSIIEAAIRSAKVHIAIFSKRYAESAWCLNELLLMLESTAKIIPVFYQVKPSDLRHIETGVYARAFINYKEKGRYLEKLDGWKEALRCLSLIA	172
TNL	TO_032090_T.1	TIR					TIR	ATGGCTTCTTCGCAGCATTTTTCCGCTTTTAAGACAGCTTTGTTTGTTTTCTCTGTTATTATCTGCCTTAATTTATAGCTAACCCTCAACCTTTGCTGAAGCATTTTTCTCAACCCTTTGCTGTGAAGCATTTTTCTTTGTTTCAATTTGTATCAAATGGCAGCCTCTTCTACTACTGCTGGACAAATCAAATATGCCCTCCCGAATGACATTCATGGCCTAAGAGTTACCCTTGCCGGTGGTGCTTTTGATACAATAATACCATATGCTTCTACTTTTGTTGCATCCTCATCTGGAACCAAACAGACGCCTTATCACGTCTTTATAAATCATTGTGGACAAGATACGAAAGACACTCTGGCCACCAAAATCTACAATTCTCTAGATTCCACGGGACTG…	654	MAASSTTAGQIKYALPNDIHGLRVTLAGGAFDTIIPYASTFVASSSGTKQTPYHVFINHCGQDTKDTLATKIYNSLDSTGLKVFLDKDELKYGDLLPKALEEAMESASIYIAIFSEHYAQSAWCLAELEYMVKTSRTIIPIFYHVQPSVLRWADGGKGAYADAFLK	166
TNL	TO_032602_T.1	TIR					TIR	CCTGACCTCATTTCCCTGACCTCATAACGCGGTTTTCTCATCTTTACGCAACCTTTTCACGCGTTTTGCAGAAATTTATTTATCTGCTCCTCTCCTTGTTTAATCACCTGTTTTCCTTGGCTTCAGATGGAGAGTCCTTCGCAATTCGACCAGATGGAGAGTCCTCCGCAATTAGACCGGATGAAGAGTCGAAATGCTTTTCATCCATTAGCACCTGCATCTTCATCTGCATCTTCATCTCGTTCATCATTTCAATGCGACATTTTTATTAGTTATCGGGTAAAAGATTCGGGAAAGAAACTTGCCAGTACAATCTATCAAGCACTTACTATATTGGGATACCGGGTGTATCGTGATGTAGAAGAGCTCAAGTCCGGCGATGTTTTTCCAGAGGAGTTG…	878	MESPSQFDQMESPPQLDRMKSRNAFHPLAPASSSASSSRSSFQCDIFISYRVKDSGKKLASTIYQALTILGYRVYRDVEELKSGDVFPEELQAAMDSASVHIAIISVNYPKSVWCLAELYYMLEIGKTVIPIFYYVDLDDVKGVKEGKGSFADAFSVHETDINKTYSGGKLEEWKTALSNWREAVFKATLRQSFKFDDTSGDEGWVLKDVVDRVKEAIKRAPFEVAKFPVGMDEAVEKFERYALQSAQKH	250
TNL	TO_033025_T.1	TIR					TIR	CCGCCAAACCTGCTTTCTGATTTTTCCTGTGTTGAGTTCAATCGGATTCCATGGCACAGATTGCGTCTACATCTACCAAGGATAGTCAGTTAGAGATGGAAGTTTCAAATGCTTTTGAAGAAATTGCACCTCCATCTGCACCTGCTTTTGCTACAGCCTCGGCGCCGTTTCAAAAGGAACCGTGGGGCATATTTATTAATCATCGTGGACCAGATGTGAAGGACACGCTCGCCAGAGCTATCTACAATGCCCTCCACGCCAAGGGTTTTAGGGTTTTTCTTGATTCCGAAGGGCTTCAGTTTGGAGACTTCTTTCCTGCAGCGGTCGAAGAAGCAATGCGTAGTGCTTCCCTTCACGTAACAATTTTCTCTCCCACATATGCACGATCGCCATGGTGTC…	647	MAQIASTSTKDSQLEMEVSNAFEEIAPPSAPAFATASAPFQKEPWGIFINHRGPDVKDTLARAIYNALHAKGFRVFLDSEGLQFGDFFPAAVEEAMRSASLHVTIFSPTYARSPWCLAELSFILKSGKPIIPVFYCVQPTDLRWVAQGKGVYANAFSEYEENHRYSSEKLQDWKTALHNVSFYMGAIINSKDEVQTMLE	199
TNL	TO_033149_T.1	TIR					TIR	CATGGACTCCTACCCCTTTGTATCTCTATCTTTGTCAACAGTTGAAGCACCGAATCGCTCGTTTTCAATTCTAGGGCTTTCAACATATCTACTCCGCCCCCTTTATTCTTGCTCAGAATTTCCTTTCTTCATCGTGTTTCACTAGGGCATCATTTTTCCAGTAATGGCGTCCACTACTTCATCAGGGCGAAGAGAGCAGGAACGCGATCCATTTTTGGTACTCGAACATCCCAACAATAAGGTAAAATCCTCCCTGTCTGCAAAACAGTTTGATGTATTCATCAATCTGCGAGGCCCAGAGGTCAAAGCAACTCTGGCTCGGCAGGTCTACGATTCTCTAGGACAAGCCGGGATCCGGGCTTATCTAGATTCTGAAGAGACGGAACCGGGAGATTTTTT…	655	MASTTSSGRREQERDPFLVLEHPNNKVKSSLSAKQFDVFINLRGPEVKATLARQVYDSLGQAGIRAYLDSEETEPGDFFSASVHIAILSPRFAEPAWCLAELALMFQTRARIITLFHHVPTSVFRYIVNGVADAFSKYEEEDGYPKHEIQQWKECLQNISGIKG	164
TNL	TO_033153_T.1	TIR					TIR	GTCGTGTTCTCATAGCTTCTACACTTCCCTAACTTCGTCCTAACTTCGTCTCCTCAACGGTAAGCATCGTTTCGTTTCTGTCTCTCAAAGTTCAAGTCCAATTCCATGGCATCTGATTCTACTTACCGTCTAGAACAAGCTGCACCATCTACTTCTACTTTTAGTTGTAACATTGAGCGGGAACCAGAGAATGAACATACAAATGCTTTTGAAGGGATCGCATCATCTACATCCACTTCTGGTAGATCCACTCTAATGCCAGAGAGAAAGCTGCCATACGATGTATTTATTAATCATCGTGGCCCTGATGTCAAGGAGGGACTCGCCACTGATATCTATAAAACCCTCACTGGCATGGGATTGAGGGTTTTTCTTGATAAAGAAGAGCTTGAGTTGGGG…	644	MASDSTYRLEQAAPSTSTFSCNIEREPENEHTNAFEGIASSTSTSGRSTLMPERKLPYDVFINHRGPDVKEGLATDIYKTLTGMGLRVFLDKEELELGDFLPAEIEEAMHSALLHIAIFSKNYAESPWCMAELSFMLKTGTQIVPVFYHIETGVVRYAKGVYAEAFSRHEEKGRYTSKM	179
TNL	TO_033344_T.1	TIR					TIR	ATTTAATTCACCTTTCCCTTATCCTCCATCATAAACTCATCATTGCAATCAAATTCTTACTGTTCTGCTCTATCTTTCTAATTTTTTTCATTGGAAGCAATGGCATCTTCTTCATCGTCTCACCAGCAAAATCAAGAATTCAATGTTTTCTCTGGCAAAAGGAGGACGGTTAGTGAATCTTCAAGATTGTTTGATGTGTTCATCAACCACAGAGGCCCCGATGTCAAACAAACTCTTGCTATTCAGCTTTACGATTCCCTTCATCACTTGGGAATTGGAGCGTTTCTTGATTCCCAAGAGAAGGAACTTGGACATTCGTTTCCTTCCACTATTCAGACAGCTATTCAATCTGCTTCGGTACATGTAGCCATCTTTTCCAAGGGATATGCAGACTCAGCT…	674	MASSSSSHQQNQEFNVFSGKRRTVSESSRLFDVFINHRGPDVKQTLAIQLYDSLHHLGIGAFLDSQEKELGHSFPSTIQTAIQSASVHVAIFSKGYADSAWCLAELVLKLKSQAKIIPVFYGVKPYDLRYIETGAYAEAFIKYKEKGRYLEKLKEWKEALQSLSLIAGEESNSFSEGDSQNIVEAVQKEVQ	191
TNL	TO_033696_T.1	TIR					TIR	GGAAATGATTGAGGAGAGCCTGGAAAGAGCAATAGAGAGCAGTGCCATTCGCATTCCCATTTTCTCCATAGGCTATGCAGATTCAGCTTGGTGTCTGAAGGAGGGAGCTGCCATGTTGAAAACCCCTGGCTTGATTATCCCTCTGTTTTATCATGTGAATCCAACTCATGTTAGATATCCTGAAGGGAATAACAGCCCTTATAAGAAATCATTTGAAAAGTATAATGAGCATTCAGATCGTTACCCAAGAGAAGAGATAGACGGATGGAAGAATGCCCTTCATCAGATCTGTTCTCGCTCAGGCTGGTCAACGGATATAACTGAAGGCTTCGAAGCACGGCTGGTAAAGAAAGTGGTGACTGATCTGATGAAGACATTAGACAGAGTGCCGTTACAAGT…	479	MIEESLERAIESSAIRIPIFSIGYADSAWCLKEGAAMLKTPGLIIPLFYHVNPTHVRYPEGNNSPYKKSFEKYNEHSDRYPREEIDGWKNALHQICSRSGWSTDITEGFEARLVKKVVTDLMKTLDRVPLQVAAHPVGLDSVKNLLIHKLNLNSTNEV	158
TNL	TO_034042_T.1	TIR					TIR	CTCTTTTAAAAGCTTTGCACTCCACCTGCTCAACATAGCCTTTTGTTCATTCCTCTTTTATCTTTTATTCTTTATCTCTCTGCGTTCATTCCAATCCAATTTCATGGCATCTACTTCTAACCCACACCTTCAAGAGTCAGCCCCATCTACTTCCACTCCTGTCTTTGTTAGATACGAGCCTCCCACAGCTAAACTCGCCTTCCGAAGTAAGAAGAGGTATCACGTGTTTCTGAGTTTCAGGGGACCAGATGTCAGAAAGACTCTTGTTGATCATCTCTTCCAAGCCCTCTCTACAGCAGGACTGGATGTTTTCTTAGACAGTGAGAAGCTGGAAAAGGGAGAAATCATTGGGGACAGTCTGGAAAGAGCAATTCAGAGCAGTGCCATTCGAATTCCTAT…	729	MASTSNPHLQESAPSTSTPVFVRYEPPTAKLAFRSKKRYHVFLSFRGPDVRKTLVDHLFQALSTAGLDVFLDSEKLEKGEIIGDSLERAIQSSAIRIPIFSKGYADSAWCLKEAAAMLKTPDLIIPLFYNMDPTHVRYPLNGSSPYKQAFLKHYGHSDRYPREEIDEWKDALEKICSRSGWSMDITQGFEARLVKMVVNDLIKTLDRV	208
TNL	TO_034681_T.1	TIR					TIR	ATCTAGTTTCCCATTTTCTGTTAACAAGACAAAGCGGTTCACCTGCTGCAACCTTAAACCTAGTTTCGTTTCATCCTAGTTTCGTTGCAGACTTAATTTTAACAATAATTTACCCTTCGCCTTCCCAACAAGCAGGCTTTCTTCATCCCCTTTCACTGCGACCTGCTTCTATGGCGTCTACTTCTGCGAGCGGGAGCAAAGGAAAGGCTGAGGGTATGGACGCTTTTGATGAACTGGCACCACCTGCATCTTCTTCTGCCTCAAAACCCATGAAAAGAACTTCATACAATGTTTTTATCAATCATCGTGGAGAAGATGTCAAATCCACCCTAGCTACCACTCTCTATGACATGCTCACTCAATGGCATCTCTCTGTGTTTTTGGATGAACCAGAGTTGG…	496	MASTSASGSKGKAEGMDAFDELAPPASSSASKPMKRTSYNVFINHRGEDVKSTLATTLYDMLTQWHLSVFLDEPELEYGDYFPQTLQAAMSSALVHIAIFSEKYAESP	108
TNL	TO_034865_T.1	TIR					TIR	GCCCTTCTTTTGTCCGAAATCTGAAACCCTCTTTTCTTTCATCGGTTCAGCTTAATTCAATGGACATGGCTTCCTCTTCCACAGCCACGCATAATCAATCTCATCTAGAAAACGCCTTCGATGAGCTTGCACCTTATTCTCCTGCACCTAAATCTACTGAGCCATGGGACATCTTTATCAACCATTGTGGGCGAGATGTGAAACACACTTTAGCCACTTCCATCTACAATAAACTTCATTCCATGGGATTCCACATTTTTCTACATAAGGATGCCCTCCTGGCCGGTGATTCTTTTGTGGCAGAATTACAGCATGCCATAGCTACTGCTACCCTTCACATTGCTATTTTTTCTCCCAACTATGCCACATCCCCATGGTGTTTGGCTGAGTTATCTTTCA…	569	MDMASSSTATHNQSHLENAFDELAPYSPAPKSTEPWDIFINHCGRDVKHTLATSIYNKLHSMGFHIFLHKDALLAGDSFVAELQHAIATATLHIAIFSPNYATSPWCLAELSFMLKSGAKIIPIFYQVDPSDLRYIDQGKGNYAFKACKEGQIHTRKA	158
TNL	TO_035160_T.1	TIR					TIR	GCAGATAAGTGCTGATTTATAAGTGCAATCACGCGGAAGCCCAGACTCCATGAGTGGAAATAACTTACCAATTTCGTAATTTCTTCACTTGGTCATCGCAGAAACGTGGAAACAACCTACCAATTTTGTATTTCTCGTCTGGATCGTCTCTTTTTTACTCCTATTTATATCTCCATACTTTACCTGTTGAAGCACTGGATTCTTTGCTTTTAACTATAGGGCTTTTCTGAGATATCCATTCTTGATTTATTTGCTCCTATAGCAGAGCATCAGTTTTCTGTTAATGGCTTCCACTTCCAGATCTGGTCGAGGAGAACAAGAGCACAATCCATTTTCTGCACTTGAACCTCCCATCAAGAAGGTTAAATCACCCCTGACTGCAAAGCAGTATGATGTATT…	733	MASTSRSGRGEQEHNPFSALEPPIKKVKSPLTAKQYDVFINHRGPDTKTTLAQQIYYSLQQAGIKAYLDARETELGDCFSSAIKNAIRNATVHIAILSPKYAESAWCLAELALMFKTKARIIPLFYNVQPSDFRYIKNGVADAFSKHEEK	150
TNL	TO_035164_T.1	TIR					TIR	TTTTCTTTTTCGCATTGGAAGGGACCGAACCTACCTCTCGCTTCTTTTGTACAGGTCTGCGCTTACCTTACTTCCAAGCATTTTCCTCGAAAAAACTTCTTTGAACAGGTCTGCGTTTTCATACTTCCAAGCAATTTCCTTCTCCTTTTTTTTTCCATGAAAGGACCGAACTCGATTGCAGTGTGATCTATTTAATTCAGTCCACCCTCAAATGAAAAATTAATTTCGCTTGGCATACTGCAATCAAATTCTTTCCCCTGAATTCGCCCCTGTTCTTTTCCTTTTTGTATTTGAATTGGAATCGATGGCGTCTTCCTCATCATCTTACCAGCAAAATAATGCCTTCTCTGGAATTGAACCTGACGCCGAAAGAAGGGTGGTTTGTGAATCTCCAAAATT…	698	MASSSSSYQQNNAFSGIEPDAERRVVCESPKLFDVFINHRGPDVKQTLAIQLYNSLKQLGIRAFLDSKEKELGDSFTSIIKTAICSAKVHIAIFSKGYAQSPWCLAELVLMLQTQAKIIPVFYEVEPWELR	131
TNL	TO_036330_T.1	TIR					TIR	CCTTCCTTCCCCGAAAAGTTAAAAAAGTTGTCTTCCACATACTCTAGAATTCTGCGTTTCTTTCACATCCTTGGAGAAATGGGCGTTTCTTACCCGAAGTGTTAGACTCAGATCAGGCCCATTCAGTCTGCATATTTTCTTCCATTGCTTCCCTTTCCCCTGCTCATGCTCACCACTTGCCCTCTCTTAAAGTGAACCTCCTTACACACTGTTTCCGTTGCTTCCCTGTGCCCAGTCAAATCTAATACCATGGCGTCTAGTTCTACACCCTCCAGTCGACCAGAGGGGGAGCCTGCAAACACTTCTCAAGAAATGGCACCGTCTTCCTCTCCTTTGTCTCCGTCATCCTCTCGAAGCTTGTTTCAATGCTGCTTTGATTGGGTTTCTGTCTTTCTTTCT…	815	MASSSTPSSRPEGEPANTSQEMAPSSSPLSPSSSRSLFQCCFDWVSVFLSTAGHIPENEVMGAVNEIAPSSSTVISHSMASCSTTGCFQEIAPSASTSGASASKLVFDVFINHRGPDVKKTLATTIYKILDEMKVKAFLDSKELKHGDFLPATLEEAIRSATLHIAILSKSYAKSVWCLAELSCMLQS	188
TNL	TO_036463_T.1	TIR					TIR	TTTTAATCTTCTTGCAAGGGCTTTTAATAATTCCGATTTCTTCTTTCATGGCATCTTCTTCTTCATCTTTTCCCCGGGAAATCGTAGAATATGGTGCTTTGAGTAAGATTAAGCCTCACTCCAGAGAAAAGAGATCAGGTGGTGCTTCAAGATTGTATGATGTATTTATCAATCACAGGGGGCCTGATTGCAAACATACTCTGGCTCTTCAACTTTACAGTGCAATCGAGAAAATGGGTTTTCGGTCATTTCTCGACTCTCGGGAAATGGAATTGGGAGATTCAATTCCCACGACTCTTGAACATGCCATATGTTCTGCATTAGTTCATATTGCTATCTTTTCTAGGGGATATGCAAAGTCAGCTTGGTGTTTAGCTGAACTTGTTCTGATGGTACAAT…	451	MASSSSSFPREIVEYGALSKIKPHSREKRSGGASRLYDVFINHRGPDCKHTLALQLYSAIEKMGFRSFLDSREMELGDSIPTTLEHAICSALVHIAIFSRGYAKSAWCLAELVLMVQSGVKIIPLFYDVAPYDL	134
TNL	TO_036586_T.1	TIR					TIR	GGGCGTGGCATTCATTGGCATCTTGTGTGAACAATTGGATTGAATCCTTTGCACCTCTGTATTATTACTTTCTCATTCCTTTCAATCGGAACTCTAACATGGATGGATTCAACCCTTACATGCCCGCTGCTACAAAAATTTGTTTAAATGATAAGAGATATCACGTGTTTCTGAGTTTCAGAGGAAAAGATGTGAGAAAGACTCTGGTTGATCATCTCTTCCAAGCTCTCTCCGCAGCCGGATTGAATGTGTTTCTTGACACCCACAAGTTAAAAAAGGGGGAAGACATTTATTTAAGCCTGAAAAGAGCAATTGATAGCAGTGCAATACACATTCCTATATTTTTCCAAGGTTATGCAAACTCGGCATGGTGTCTGAGGGAAGCCGCCTTAATGTTGA…	1153	MDGFNPYMPAATKICLNDKRYHVFLSFRGKDVRKTLVDHLFQALSAAGLNVFLDTHKLKKGEDIYLSLKRAIDSSAIHIPIFFQGYANSAWCLREAALMLTSPGLIIPLFYEIEPSHVRYPLGESSPYKTSFEKHYSHAGRYSREEIDGWKHALQVICSRSGWSLDMTGGKIKVQAHKNQILSWQKFLSK	190
TNL	TO_036614_T.1	TIR					TIR	CACTTTCCACGCTATCTTTTAGTGTTTCTTCCTCTCAAATCTCACTCCCGATTTCCATCCAATGGCGTCTACTTCTACTTCTACTTCTACTTCTATTTCTCCCCCTGGTTGTAATACTGGGCGTCGACCAGATGATCAGCATACGAATGCATCTGAAGAAATTCCTTCGTCTCCATCTACTACTTCTACCCTGTTTTCATCTTGTTTCAATTGCTGGTCTTTCTTGTTTTCTCTCTATTCAAATCAGCCCAATTCCATGCCACATACATCTTCCTCTACTAATATGGTTACACAAGCTTTTGAAGAGATCGTACCATCTCCATCTACTTCTGCTACATCCATCTCCATGCCAGGGAAAAAGCTTCCCTACGATGTGTTTATCAACCATCGTGGCCCCGA…	663	MASTSTSTSTSISPPGCNTGRRPDDQHTNASEEIPSSPSTTSTLFSSCFNCWSFLFSLYSNQPNSMPHTSSSTNMVTQAFEEIVPSPSTSATSISMPGKKLPYDVFINHRGPDVKQTLAITIYHTLTVMGLRVFLDSQELQLGDYLPKEIEEAMQIASLHIAILSQSYAQSPWCLAELSYMLRTVIPIIPFFYHLRPGDI	200
TNL	TO_036754_T.1	TIR					TIR	GACTACTTCTCCATATACCTCACACGCTTCTCACCCACTCAATCTACGCGTTTTCTGACTACTTCTCTGGATCCCCTTTTATAAGCTTTGGGCTTGACCTCCTTCGCCTCGCAACAAGCATTGTTTCCTTGCTCTTTATCTTTTCTTCTTTTTCTGTCTGCGTTCAGCCCAATCCGATTTCATGGCATCTACTTCTGCTTCTGCTTCTGCTTCTGCTTCTAACCCACAGATCGAAGAATCAGCCCCCTCTACTTCTTCCTCTACTTCAATGCCTCCCTTTGTCAGATACGAACCTCCCACAGATAAACTTGCCTTCAAAAGCAATAAGAGATATCATGTGTTTCTGAGTTTCAGAGGACCAGATGTCAGAAAGACTCTTGTCGATCATCTCTTCCAAGC…	844	MASTSASASASASNPQIEESAPSTSSSTSMPPFVRYEPPTDKLAFKSNKRYHVFLSFRGPDVRKTLVDHLFQALFTAGLNVFIDSEKLEKGEMIGESLERAIKSSAIRIPIFSKGYADSAWCLKEAAAMLNTPELIIPLFYYVDPTHVRYPLNESSPYKQAFEKHYDHLDRYQREEVDGWKDALDKICSRSGWSTDITEGFEARLVKKVVTDLIKTLDRVP	221
TNL	TO_037000_T.1	TIR					TIR	ATCTTGGTCAAAGCAGCATATGGACCAAAGAGCAGCACAGGACCCTCGCGCACCCAAACCCAATAAAATCTGTTAAACTCCTTTGAAAATTAGATCTGCTGCTGTGAATTTTGACTACTAAATTTATAGTTTTGTCAGAAGACCAATACAGAGTAGTCTTTATAGAATATCTGCTCTTGACCTAACGAAACGAAGTCAGTCAACCTAACACGGCACACACCACTTCGTGCTCTAAATTGCAATGACGAGTTTTAACTCCTAAATTGACTTAAACGAGTTCTGTTCCTCCATTAATGGTTGCCTCCTCCTCCTCCTCTTCTGAAGGAGGATATGTGGCACATCAAGACTGCGAAGGAATTGTAAGAAAAAGGGCAGCTGCATATCCAAAATCATACGATG…	749	MVASSSSSSEGGYVAHQDCEGIVRKRAAAYPKSYDVFISHRGPDVKETLAKQIYESLRKSGHRAFLDSEEIQGGECISCTIQDVICSSCVQIAIFSRGFAESKWCLDELVLMLQQTEALFIPVFYQVEPFELRHIDQGIYAKAFSQYKRKGR	152
TNL	TO_037159_T.1	TIR					TIR	CTATCCTTTATGGTTAAGTCTGGCGCCCCAATTATTCCTATTTTCTACCATGTAGATCCTAGTGATCTCAGACGGTTACATCAAGGGAAAGGAAAGTATGTTGATGCCTTCGACAGATATGTACAGAAGAATAGACATCTGGGAAAACTTAATGAGTGGAAGAAGGCACTCTACAAGGCCTCATTTTACAAGGGCGAAATCGTAAAAAATCAAAACGATGAGGATAGGCAGCTGAAGGATATTGTGAATACTGTATTGAAAATAATAAAAAGCGAGTCATTATGGGTTGCAGACTATCCAGTAGGTATGGAAGCCATTAAACAACTTGCTCCAAAGGGGGGCATCAACAACTCAGGGGTCATCAGCAGTGGGGACTGCAATGTGCAAGCCGCAGGGAAA…	574	MVKSGAPIIPIFYHVDPSDLRRLHQGKGKYVDAFDRYVQKNRHLGKLNEWKKALYKASFYKGEIVKNQNDEDRQLKDIVNTVLKIIKSESLWVADYPVGMEAIKQLAPKGGINNSGVISSGDCNVQAAGKINYGSSNWTIGGKK	144
TNL	TO_037670_T.1	TIR					TIR	GTTTTCTTTCCTGGACACTTCTTCGCTACAATATCAGGATAAGTAGCTTGCCTTTACCCATTTTGCAGTGCAGAATTGGATCTGGAACCAATGCTTGGTGACATCTAGTGTCACCAGCAATGGAAGTGGGCGCAATCGATGGACAAGAAGGCACTGATGATGATGGTGCGAAAGGGCGTTTGACCCAGGAGATTACAAACGAGTCCTGTCAACCGACCCCCAGTGAACACGGACAGAAGTTTGATGTATTTCTTAGTCACAGTGGTAAGCAAAAAAATTTTGTTAGGCAGTTACACAGAGACCTCACAAACCTTGGCGTGTCCTGCTTCTTTGATGAAGATCCTCAAAGTTTGCCAATAGGACAAGATTTCCCCCCTCGTATATTTGAAGCCGCGAAGA…	843	MEVGAIDGQEGTDDDGAKGRLTQEITNESCQPTPSEHGQKFDVFLSHSGKQKNFVRQLHRDLTNLGVSCFFDEDPQSLPIGQDFPPRIFEAAKTCKLAVLLLSKEFLESKWPMLEASAFVKARGTNLNLQILPLYFMIPPEALKHITIDNEKWKESEKSEEKRTEWKQALNAIRPIKGLMFSEGGNELEFRDKIVKEVSCELLNQSPRYHVPRMQGEERMCQEVANFFNTVHPNEKGIRIA	241
TNL	TO_037685_T.1	TIR					TIR	ATTTACTGCTCTCCTTCTCTTCAATTTCCTCTTATACTACAGCCTAGAAGTTGATCTTATATAATACACATACTACAGCCGAGGTTTTCAAGATTGGGTTGCATACTCTTAACAACCATTCTATTCTAGTATTTCCTCTGAGTTTTTCCTGTTCTAGTAAGAATTTTCAATTTTAATCCAAAAAGGAACACTTGAAGATGGATTCTCGTTACTTTTAAGCACTTTATCTTTGTCCTTCGCAGCTGTCAAGCATTTTATAAGACTGGGATTCATCTCTTTTTACTGTTGACGATAAATTCCTTTCCCCTCTGCTTGCTTCAATTTACAATTCAAGACCAGAGAAAATTGTGTCAGTTCAGTGTTTGATTATTTTACTTCTTTTCTTTCAATGGAAAACCC…	810	MENPSTSMPQLRQEDPENAFDGIVAQASPSSSTSRKKGAWDVFINHRGCDVKHKLASTIYHTLDLLGLRAFLDEKELDLGDSIPDEIQESMRSAGLHIAIFSERYAESAWCLAELAFMVKSGTKILPVFYHVQPDDLRWV	140
TNL	TO_038014_T.1	TIR					TIR	CTTCAACAAGAAGTTTTTTCTCATTTGCTCTAAGCTTTGCCTTTTTTTTTCCCTCACTTCAATCCAATATCATGGCATCTACTTCAGACAGTAGTACGCACCCACTGCTTCAAGAATTTGCACCATCTACATCTGTTTCTGCTGGACCCTCAACGCCTTCCTTTGACATGTACGATCCTCCCACAACTAAACTTGCCTTCCAAAGTGATAAGAGGTATCATGTGTTTCTGAGTTTTAGGGGACCAGATGTAAGAAAGACTCTGGTTGATCATCTCTTCCAATCTCTCTCTGCAGCAGGACTCAATGTCTTCATTGACAGTGACAAACTCGAAAAAGGGGAAATAATTGGGTTGAGCTTGGAAAAAGCAATAGAGTACAGTGCGATACGGATTCCCATAT…	793	MASTSDSSTHPLLQEFAPSTSVSAGPSTPSFDMYDPPTTKLAFQSDKRYHVFLSFRGPDVRKTLVDHLFQSLSAAGLNVFIDSDKLEKGEIIGLSLEKAIEYSAIRIPIFSQGYADSTWCLKEAAAMLRTPGLIIPLFYHVDPTHVRYPESKSSPYRKSFLKHYGNPDRSPTEVIDGWQQALLQICSHSGWSMDITHGIEQMTYGKKDNQMRLRF	215
TNL	TO_038067_T.1	TIR					TIR	TATTCCCAAACCAGACGCCCATTGTAAATTTGCACCACAAGCATCTGAATCATCCTCAATACTAACCAAAAAGATGCCCTCCCATGTGTTTATTAATCATTGTGGGTGTGATTCCAAATACACATTAACCAGCACTATCTATCATACTCTTGGCCTGCTTGGATTGCCGGCTTTTCTAGATGCAGAAGAGATCGAATTCAGCGATTCCCTACCAGAAGAAATACAGGAAGCAATTCGCACTGCTGGACTGCATATTGCTATTTTCTCTGTGAATTATGCGCGATCTCCCCGATGTCTGGCCCAACTATCATCTATGATCAAAACTGGAGCCCCAATTATTCCTGTGTTCTATCGTCTTAGCCCCGCTCATCTCCGATGGGTCGCTGAAGGGAAGGGGAT…	609	MPSHVFINHCGCDSKYTLTSTIYHTLGLLGLPAFLDAEEIEFSDSLPEEIQEAIRTAGLHIAIFSVNYARSPRCLAQLSSMIKTGAPIIPVFYRLSPAHLRWVAEGKGIYASAFSQYEEIKKYPSDMLEDWKTALRKVTNLHCYMLYGKNFDEGILLKNVMEKVLQKWKKLSLEIAKQ	178
TNL	TO_038297_T.1	TIR					TIR	CACCCACTCCTCCCGTCTCTTCTTACTTTCATCCACACATTCCTCCTTCCTTACTCCTACTCAGCTGTTACCTCGCTCTAAACCGAGCCTTCTTCCAGTCTGTTTTCATTGATTTTCTTTCGTTGCTTCTCTCTGTTCAATCAAATCTAATCCCATGGCGTCAAGTTCTACCACCTCTGATCAACCAGAGAATGTAGTTATGGGTGCTTTTCATGAAATAGCACCATCTGCATCCACTTCGGGTACATCCTCAACACCCATTCAAAAGTCATCTTATGGTGTATTCATTAATCATCGTGGACCAGATGTGAAAAAAACTTTAGCTAGCAGAATCTATAATATCCGCCGTGACATGAAGGTAACGTCTTTTTTAGATTCAGAGAAGTTGGAGTATGGCGA…	671	MASSSTTSDQPENVVMGAFHEIAPSASTSGTSSTPIQKSSYGVFINHRGPDVKKTLASRIYNIRRDMKVTSFLDSEKLEYGDFLPATLKAAIRSATLHIAIFSKSYAESVWCLAELACMLKSGAKIVPVFYYVEPTDLRYVAQRKGMYADAFERHRKKRRYSSEKLKEWEYA	172
TNL	TO_038489_T.1	TIR					TIR	ATTTTTCATTTTTCAATTTTGGCCTCCCCTTCTCATCAAGAAACCCTCTTGCATTGCTTTCGTCGTTTATTATTTCTGTTATCAGTTTGATCCATTACCATGGCATCCACTTCTAGAACTACCACGCACTCATCTGCATCTGCATCTACTTCTGATGAACCCTTTCTCAGATACGATCCCCCCTCCACTAAACTTGCCTTCAAAAGTAATAAGAAGTATCATGTGTTTCTGAGTTTCAGGGGACCAGATGTCAGGAAGACTCTGGTTGACCATCTCTTCGAAGCTCTCTCCGTTGCAGGACTCAATGTCTTCTTGGACACTGAGAAATTGGAAAAGGGGGAAATTATTGACTTGAGTTTGCAAAGAGCAATAGAGAGCAGTGCCATCCGAATTCCTATA…	1234	MASTSRTTTHSSASASTSDEPFLRYDPPSTKLAFKSNKKYHVFLSFRGPDVRKTLVDHLFEALSVAGLNVFLDTEKLEKGEIIDLSLQRAIESSAIRIPIFSRGYAESTWCLREAAEMLRTPGLIIPLFYHVDPTHVRYPEKENSPYKVAFQQHRGHSDRYEKGEIDQWKNALLEICKRSGWSMDMADG	189
TNL	TO_038693_T.1	TIR					TIR	GTCATTGAACATGAAAATTTAACAGAAATGGGCCATCTTGCATCGACTTCACTACAAAAGGTCGGATGCCATTTATAATTGCAGTAGATTTGGCATGTTAATGCATGTTAAGAGCTCAACGTCTGTGTAGTTGAGTTAAATTCTGTGTAAAGTTGGGTTGAATCCTCTGTTTTCTATCTATTGTTAGCCCGCCTTTTATCTTGCAGGTCTAAGATGGAAGAATTCAACCCTCCCACATCTAAAATTTCCTTCAAGAGCGATAAGAGGTATCATGTGTTTCTGAGTTTCAGGGGAAAAGATGTGAGAATGACACTGGTTGATCATCTCTTTCGAGCTCTGTCCGAAGCCGGTCTGCAAGTCTTTTTAGACAGCCACAAATTGAAAAGGGGGGAAATAATT…	592	MEEFNPPTSKISFKSDKRYHVFLSFRGKDVRMTLVDHLFRALSEAGLQVFLDSHKLKRGEIIWSGLESAIESSAIRIPIFSQGYADSAWCLKEATEMLKIPGLIIPLFYDVDPSEVRYPLKDSSSY	126
TNL	TO_038765_T.1	TIR					TIR	CACTCATTTTGCTTTTCTTGCCTTGAAATCCTTCATTTGCCTGAAATCAGAACCCCATTCCTCTTTCTTTGTTCAGTTTAATTCAATGGACATGGCTTCCTCTTCCTCTTCCACACCCACCCATAATCAAACTCAACCTGAAAACGCTTTCGCTGAGCTTGCACCTTATTATTATCCTGCATCTAAATCTACTCAGCCCTGGAACATCTTTATTAATCATTGTGGACGCGATGTGAAACACACTTTAGCCACTTCCATCTACCACATTCTCCATTCTATGGGATTCCACGTTTTTCTGGATCTGGAAGCACTTGAACCCGGTGATTCCTTTCCATCAGAATTACAACACGCCATAGCTACTGCTACCCTTCACTTTGCTATTTTTTCTCCCAACTACGC…	781	MDMASSSSSTPTHNQTQPENAFAELAPYYYPASKSTQPWNIFINHCGRDVKHTLATSIYHILHSMGFHVFLDLEALEPGDSFPSELQHAIATATLHFAIFSPNYAHSPWCLAELSFMLKSGAKIIPIFYYVDPSDLRWFDQGKGKYAPAFAEHEEKGRYTPEKLDEWKSALRQISSLHGYTISNNKDEATVLKNVVNFSLQIMKKAPLWVAEHPLGLDELVKGFESAATEEG	232
TNL	TO_011905_T.1	SEO_N	SEO_N	NB-ARC	LRR_8	LRR_4	NT NLR	CGTGCTTTCCTCGAAGTTTACTCCATTGTACTCGGTACTCAATCACATGGCTTCCACCTCTTTCACCACTTGCCTGGATAATTTGTCTGTCAGTGATGGGACACATTAATGGCTTTCGCAGAACCTGTAACACGCTTTCCTCTAACTTATTTGACTCTTTCTGAACACAATTTAAAAGGAGCCTCTGCAGTTAGTTTCTTCACCTCTTCTCTGCATTTAGCCCCTTCCCTCTTTTCTACTTTCAAGGTTTTTCGTTTCCACACTTTCCCGTTGTTTCATCCTTCCGTTATTTCAACATGTCTTCCACACCGTCTTCATCTTCGTCCTCTGCTACGCCCGCCCACCTCATTGATGAGATTCTAAACACAAAGGCGGATAAACCAGACTTCGATCTTGCCC…	5434	MSSTPSSSSSSATPAHLIDEILNTKADKPDFDLARFVAQIDVLLAHYDAQLRKKNPTSEKLGELPSTTEASYFADQVSTNVKLIASEIKEYSGNTHETSIAVLNAIGNVHWVAVGFLMVGAALKIADIIENNKEECLRLFKSMIDLSKVILQLQELPSLHKELHTKLNQSIQLIVKGAITCCSQKKRKGFKRVFKASKDKQELQQLSKDMDEMCGMLHLQISTSTLKGVQSIGNTLTSLVCPQPHVPALNHDAVGIEEKIKEVIQELDWESDNATTGVVLYGLGGSGKTTLADAVYSSLKDKLEGWKHCKVTLIQNLEKDPKIENIQSLILQDLTGTKHDVRDCQSGQQSLKEIIEKESIFLYIDNALYLEPLEKLLPKDFTSAKKFRLLVTARETNAL…	1091
TNL	TO_012812_T.1	SEO_N	SEO_N	NB-ARC	LRR_8	LRR_4	NT NLR	GTGTTTTTGCCCTCTTTCTGTGTTTTGTAGCATTTTCTCCAAATCCCCGGCAATTTCATCTTTGCTATCTCCTGCACTTTCTTTCATTCTTTCAATATGGCCTCCTCATCTTCGTCCTCTGTTGAGCTCGACCAACGCATTGAACAAATTCTGAAAACAAACTCAGATAGCCCAGGCTTCGATCTTACCCTATTCGTCGCGCAGATCGACGTTCTTTATGCTCATTACGACGCTCAGCTGAGAAAGAAGAATCCAATCCGAGAGAAGTTGGGCGAGCTGCCGTCTGCGGCAGAGGCTGCTAATTTTGCAGAGCAGGTTTCAGCAAATATGAAACAGATTGGCAATGAGATAAAAGAATACTCTGGAGACAAACATCAAACAAGCATCGCAGTGTTGAAT…	5255	MASSSSSSVELDQRIEQILKTNSDSPGFDLTLFVAQIDVLYAHYDAQLRKKNPIREKLGELPSAAEAANFAEQVSANMKQIGNEIKEYSGDKHQTSIAVLNAIGNVHWIAVGFLVVGAALEIVETIKNNKEECLRLFKSMIDLSKIILQLQGLPRFKKELHAKLNESIQLIVKGAILCCSQKKRTGFKRVFKASRDRQELQQLRSDIDDMHKMLHSQISTSILQRMSSPPPLIPTLDNDTVGIEEKIKEVVQLLNWESNSGTTAVVIYGIGGSGKTTLADSVYSSLKDKLQGWKHSRVTLIQNLEEDPKVEKLQSLILEDLTGTKYDVRDSQSGCQILKDIIEKESIFLYIDNALYLEPLRKLLPKDFTNAKKFRLLLTARETSVSGIIESRGVESCKL…	1650
TNL	TO_013139_T.1	TIR	Jacalin				NT NLR	AGTCAATAAAAATACCTTGGTTCAGCCCCCCTTATGGCACGCAGATTGAGGTTACTCTCCCCTTCAATAAAAATATGGACCTGTCAAACTCTGGACATAACACCTTAATCCTTTCCAGGAGCCATTCATTATTACATAAATCTTTTCCACTGCTTTCTTCTCTGCATTCCCATTTCATTCATTCCTTCCATTAACTTCTCTCTTCTCCCTCTAATGGCAAATTCTGGCTCTTCCACATCTGAGCGAGAAAACCCATTTGCTGAAATCACAGAAGAAAAACCCAGATCACGAACCCAAAAGAAGCCGTACCATGTGTTTATCAATCATCGCGGGCCTGATGTGAAGCTCACATTAGCCAGCAATATCTATCACACGCTGGATCTGCTTGGATTCAGAGCT…	985	MANSGSSTSERENPFAEITEEKPRSRTQKKPYHVFINHRGPDVKLTLASNIYHTLDLLGFRAFLDKEELELGDSIPQEIQEAMRTAELHIAIFSKNYAESPWCLAELSFMVKSGTRILPVFYNVHPAGLRWVGQGKGDYAAAFSQHEEKGRYSSNKLDEWKGALQTVSNLKGFVLDANDEDEGKLVRKLVEDVKKILTKVVFGGTGGGAWDDGIYSGVRQIVVKSGTLIDSIQIEYDQNGRSVWSNIHGGKGGSSTT	257
TNL	TO_015208_T.1	SEO_N	SEO_N	NB-ARC	LRR_8	LRR_4	NT NLR	CAACGCGGGTGCAGACGTGGATATTCCACTATTTATGGCGGAAAAGAGTGTCTTACTTCGTAGTTAGCCATTTGTATTTGCCATTTGCTCTCCGAATCTTGTATTTGCGGCCAATTGCTCTCTGAATCTCCTACACCAATTTTCATTATGGCTTCCACACAGTCATCTGCTCAGTCCTCCCCAACCATTTCTCAATTAATCGATCAGATCATCATCACTAAACAGGACGCGCCGGATGTTGATCTTGATCAATTAATCGTCAATATTGACAGGTTTTTGGCCCTTTGTAAAGCTAAACAGGGTAAAAGCTCGAAAAGTGAGAAGTCAACAGTAGATTGGCTGTCCTATACATCCGACGCCGCTAAAATCTCAGAAGGCGTCTCAGAAAACGTCAACATT…	5389	MASTQSSAQSSPTISQLIDQIIITKQDAPDVDLDQLIVNIDRFLALCKAKQGKSSKSEKSTVDWLSYTSDAAKISEGVSENVNILAKQISEYSGKEHSTAISVLRAAGNVHWAGLCLLLVAAVLNRMDTIDKNKMECLDLLNSMNELAKVVRKLKEIPPAKDEMLTQINESITLIVQGAILCCSQKKTKGVKRFLNASKDRDDLITLRSKVNEMYRNLDLQISLRSLSILENSTICNQPLIHSVEYAVGIQTQIDEVVKRLQWENDTPSIAVVVHGIGGSGKTTLADAVYDFSRDKLKGWKYSKITLPQYSEEYPKVKELQSYILEDLTGKKEEVRDLEIGRQRLKEVMEKESIFLYIDNALFRKPLQELLPREITNPKKLRFLLTARKANISDVLEDC…	1714
TNL	TO_015549_T.1	TIR	Jacalin				NT NLR	CACCGTTGCTGAAATCACAGAAGAAAAACCCAGATCACGAACCCAAAAGAAGCCGTACCATGTGTTTATCAATCATCGCGGGCCTGATGTGAAGCTCACATTAGCCAGCAATATCTATCACACGCTGGATCTGCTTGGATTCAGAGCTTTTCTTGACAAAGAAGAGCTGGAGTTGGGCGACTCCATACCACAAGAAATAAAGGAGGCAATGCGCACTGCTGAGCTTCATATTGCTATTTTTTCAAAGAATTATGCAGAGTCTCCCTGGTGTCTGGCTGAATTATCCTTTATGGTCAAAAGTGGCACCAGAATTCTTCCTGTGTTTTATAATGTTCACCCTGCTGATCTCCGATGGGTGGGTCAAGGGAAAGGAGACTATGCTGCTGCGTTTTCCCAACA…	1189	MRTAELHIAIFSKNYAESPWCLAELSFMVKSGTRILPVFYNVHPADLRWVGQGKGDYAAAFSQHEEKGRYSSNKLDEWKGALQTVSNLKGFVLDANDEDEGKLVRKLVEDVKKILTKVVFGGTGGGAWDDGIYSGVRQIVVKSGTLIDSIQIEYDQNGRSVWSNIHGGKGGSSTTVKFHYPNEALVSISGHYGFYRNKGNIKIMVVKSLTFHTNHRKYGPFGTESGKHFITQYTNRNIVGFHGKCGRYLDAIGAHLEA	258
TNL	TO_015995_T.1	LRR	TIR	NB-ARC			NT NLR	AAAAATTTAGAGTTTTGTTGTGAACTGAAATATCTTTATCTACGGAATATGCGGGAACTAATGGAGCTTCCGAGTTTTAAAAGATTATCAAATTTGACTGTGCTCAAACTACACATTCTTGGTATAAGGGACCCACCGGATCTTACAGGATGTGACAGGTTGGAGGAAGTTGACTTTTGCTATCTAGAAAATTTAGAGGTGTTTCCCAGCTTCTCATCACTAAGGGAGTTGAAGAAATTAAGGTTATTTAAATGCAGCAGTGTTCAAGATCCTCCCAATATCGAGAGATGCCTTAAATTACAGGTGTTCAATCTGATGGACAACGATAGTATGAAAGGACTTCCAAAGATGTATAAGTGCGCACTATTAGAAGAAATCAAAGTGAGTTGGTATTATGAG…	2616	MRELMELPSFKRLSNLTVLKLHILGIRDPPDLTGCDRLEEVDFCYLENLEVFPSFSSLRELKKLRLFKCSSVQDPPNIERCLKLQVFNLMDNDSMKGLPKMYKCALLEEIKVSWYYENEVTYEGIDPDSCEVGEDFEYSPEHFIDEKFRNIGDVSTPEELEQLQWWLKDKTVQVNRYFRGGKLYYDFLATLASASAAKRLPKAKMECKKEEKKEEKKEEKKEEKKETASSRTHESSSSSGHGLKFDVILSHSGKQRNFVRQLYTDLTNQGVSCFFNEDLPWSKDFPPLVFGAAKTSKVAVLLLSKDYLESKWPMEELCMLVAMKDSNPNLKILPLFLIPPEALKYILEDNKKCKQLEIYRGTQARWLKTLKSIRGINGLMFREGDDEVEFRDKIVEEIR…	811
TNL	TO_016556_T.1	SEO_N	SEO_N	NB-ARC			NT NLR	CGCGTTGTTACCTCCACAATTAGTTCCGTAGATAGCAAGAAACCGGCCACCCACCTATTGAACAGTTTGTATCTCTGAATGAGTGCAAAAGTTACCATTTGCATAATTATTTTGAAGTCAAGGTCTTCATGGGCTGAATAAATTATAGGATTAGTATGAATACAGAAGAAACCAACATGATTACAGGCCACGGCTAAATTATGTTTTGGGTAGAAGAAATGGGTGTCACTTTCCAGGGTTTGTCTGTATTTTGATTACAAGTCTATATTTATATGTGGTATCTGCTAAGTTACAAATCATCTACTTGAAGGCTACACATTCTCTTGACAAGGAGCTTGGTTTTATCATTTGGTTAAAGATGCATACCTTCAAGTAGAAGGTACAGAGTCTTTTGGTGAA…	2197	MSSVASTAPTSATTSEIIDRILNTSEDAPDFNLEQLVHMIDSVISQYDTKGKRNPSYGGLNNGTAGLPSAGDTSKFSKGVSKHVKIISFQISQSLGDKHGTTIAVLNTIGKMHWVGVGFLVVAAVLERLDTMESNKMERLKLLKSMNNLCKVIMQLKRLPHLKNEMQTRIKESLQLIVEGAILCCFQKKRKTLGRLYMASKDKQDLEELSFQVDEMRKTLNEQISVCILDDIHGTMASSASQAPFSNDAVGIEQQVSKVIELLDWNNDKPVVAVVIHGIGGAGKTTLADSVYVSLKEKLHGWKHSKATLIQNLDLDPKIEELQSQIVQDLTGVKQKVRDYKNGQQCLKDIMEKETVFLYIDNVLRRDHLEKLLPKEITGPKKIRMLLTARKKNILGVVE…	545
TNL	TO_016648_T.1	TIR	NB-ARC	NB-ARC			NT NLR	CGGCAATTGCCTCGAAACGCGTCTGCACCGAAGTGTCCTTCCCAGGATCGAATTTCCGATCTACCTCTTTATTATTTTAGTTGGGACTATACGGACAAATAGCCTGACCGCACCATTTTTTTCCAGCGCAAAACCCCAATTGTTCTCAAGAAATTGGCTATTCTCAAAAGATGGGCAATATATTCAGGGTTTACCGATAAGATGGATTCAGAAGAGCGCAGGAGAAGGCAGGCACTAACGATGTCACCAAAGGTTCGGAGCTGTCAACAGGGGCCTCTATTTTATCTATATTTTTCTGAGAACAAAAAAGGAGCATCAACACTGTGAATATTTGTTAAAGCACCCCCCAATGGATCAGATCGAGGGCACTCAATTGAAGAAATTAAGCAACGGGGAATA…	4915	MDQIEGTQLKKLSNGEYSQARRSIEETTNLRTNVSSQPDKAICSEYKQKFDVFLSHSGKQKIFARQLHRDLTNQGVSCFFDEDPESLPVGEEFPSRIFEAAITCKVAVLLISKDFLETKWPMLELSTFVEARDINRENPSPTILPVFFMIPPEALKKITADNEKWKEFEKCEITRSKWHQALNAIRKINGLKFSEDNDEVEFRDKIMKSIWSKFPEPSQRYHGPYMQGEVGMCQEVADFFKTAQANENEIRIAGLYGIAGQGKTTLGKAFCNHQLRYFQGRVCHLEFYRGDSLQRLKLALDYLTRYPQSQLQELTSQDQAQGELSERVKGQRVLLVLDNIADENKDEVEYYLGRDLGKNSWILISARSEDVLVKKFNIDSKLCMRVPSLNKDEAVGILL…	1428
TNL	TO_023179_T.1	TIR	NB-ARC	HMA			NT NLR	CTCTGCCCAATATGCCTCCTCCAAGTTCTGTCATTTGTTTTATCAAAACCCCTTTTGTTTCTTCTCTGTTTGTTCGGTTTCAGCTTTAAATCAATTGAAATGGCTTCGTCTTCCATAGCCGCGCAAAATTCAACTCAAATAGAAAATGCTTTTGATCAGATTGCACCAACTTTTGCACCTAAATCTACAGATCCCTGGGACATTTTCATTAATCATCGTGGACCTGATGTGAAACAAACATTGGCCACTCACATCTATCGTAAGCTTGATTCCATGGGATTGCATGTTTTTCTAGATGTGGAAGCTCTGGAGGCCGGTGATTCAATTCCTGCAGAGATCCAACATGCCATAACTACTTCTACCCTTCACATTGCCATTTTTTCTCCAAACTATGCCCAA…	1966	MASSSIAAQNSTQIENAFDQIAPTFAPKSTDPWDIFINHRGPDVKQTLATHIYRKLDSMGLHVFLDVEALEAGDSIPAEIQHAITTSTLHIAIFSPNYAQSPWCLAELSLMLKTGKTIIPIFYHVDPSDLKYIEPGKGKYGDAFSEHERKGRYTAEKLRQWKKALHNTSFLSGFLINHNEDEDTVTKKVVNRALKIMGKVPLSVAEHPVGLDEMVQSFESVAGEGEVKIRGIVGMGGSGKTTLAKEIFNRNYSSFERRSFVFDVRDAASRNALPDKQKKLLSDLDFQHSPFDHEDQGKVVLANRLSSHRVLIVLDDVDHIDHLNALLPNKDKLGFQSLVIVTTREMGVLISWGISDSCTFKMPGLNPSLAQQLFCYHGVLQPSPPVEFETPVEDFVKKM…	504
TNL	TO_025958_T.1	TIR	TIR				NT NLR	ATCTAACTCTGGTGGATCTGTAATGCTTGTGAAAAAGCTTAAGTATGATGTATTTATTAACCATCGCGGTCCTGATGTCAAACGTACACTAGCCAAAGATATCTATGAAATGCTTACGGGCATGGGACTGAAGGTTTTTCTGGATTCAGAAGAGCTAACATGGGGGGGTCACTTTCCTAGTGTATTGGAAGAAGTAATGAAGAGTACATGGCTTAATATAGTTATATTTTCAGAGGACTATGCAACATCCAAGTGGTGTTTGCGAGAGCTCTCATTTATGTGCAGAAGAGAAGGCAGTAAGATTATTCCCATTTTCTACCATGTTTTTCCTGCACAGATAAGATACGCAAAAGGAAGCTATGGTGAGGCATTTGGCCGGCACCAAGACAAGGATAGACA…	1471	MLVKKLKYDVFINHRGPDVKRTLAKDIYEMLTGMGLKVFLDSEELTWGGHFPSVLEEVMKSTWLNIVIFSEDYATSKWCLRELSFMCRREGSKIIPIFYHVFPAQIRYAKGSYGEAFGRHQDKDRHTPEKLLGWKAALHSASYYVGHIVYRREDEDMLLKKIADWVAKDGKEVQEFASANTGSSIRPQVESPLSFLTGGEYERPTRDVRYDVHINHRGPDVKLTLATAIYKRLKDMGLKVFLDAEELRLGDRASSVIEEAIRSAKFQIAIFSENFAESPWCLSEVALALQTGTRIVPIFYHLDPADVRYAIYDKGMYTKAFDRHVEEGKYASEKIWEWKEALRNASFYTGHIVYNKEDEDTLLDRLAYDAAEETRGLKGTIRVAEHPVSLDKAVQAFEL…	414
TNL	TO_029848_T.1	TIR	NB-ARC	NB-ARC			NT NLR	CGAATGGGGAGAGATGGAAAGGGGGTTTTCTATTCCTTTTGCCATTCGCGATGCCATTTGCTCATCCGTTGTGCACATACCCATTTTTTCAAAAGCATATGCAGAATCATCTTGGTGTTTAGATGAGCTTGCTCTTATGGTAGAACAAACTGATGCCCTGCTTCTTCCTGTCTTCTACGATGTGAAACCTTGGGAGCTTCGCCACATCAAGAACAAGGATTCAGCGTATGCTGCGGCATTTTCAGGCTATGAAAGTATAGGAAAGAACCTTGGTAAGCTGGAGGAATGGAAATCAGCCCTCGAGTGGGCTTCGATCTTCTCTGAATTTGATTTTAGCCAGAATAAAGACAATTTGTGTGAAGAGATTGTATCTCGTGTCCTGCAACGAATTGAAAGCGG…	4627	MERGFSIPFAIRDAICSSVVHIPIFSKAYAESSWCLDELALMVEQTDALLLPVFYDVKPWELRHIKNKDSAYAAAFSGYESIGKNLGKLEEWKSALEWASIFSEFDFSQNKDNLCEEIVSRVLQRIESGFPLKVAEYPVGLDELLEDFERCCLKTSKDEVAIVGICGMGGSGKTTLAKELFNRKASSFNSASFLSDVKESHARDGLQSLQSKLFSDLFHGDCKFRNPIEGIAKLEVHLGRAKHSHFLIVLDDIDHMHQLVFLLPKGMLGSGSLVIITTRDRSMIRDADICYNMKLMEKDRAKDLFCSHAFHRRDPPTAYEELVESFVTFCGGLPLSLKVLGAHVRGRDEYYWMLELEKVRIILPRVIFQTLRISFDGLDSEEKQIFLDIACFFNKTDIS…	1463
TNL	TO_032832_T.1	NB-ARC	LRR_8	LRR_4	TIR		NT NLR	CATTCCTCTGTTTTATGATGTGGAGCCCTGTGATGTTCGCTACCCTCAAAGAGTGGGAGGTCCATTCGAAGGGGCATTCAAGAAACATTACACCCAATTAGACCGGCAAGATGAGAAAACTGTAGAGGAATGGAAGAATGCTCTTTATCAAATCTCTTCTCTTTCTGGGTGGACAAGGGCGGAAGACTTCGGGTACGAAGGAAGATTGGTAAACAGAGTTGTGAAAGATGTGTTGAGTACCTTAAAGATTACTCCGCTGGATGTCCCTGTCCATCTTGTGGGACTTGAAACGCATATCTGTGACCTACTCAAAAGATTAGATTTGAGTTCGTGCCATAGCACAGTGAGAGTGGGTGTCAGCGGTATAGGCGGCATCGGGAAAACCACCTTGGCCAAGGC…	2487	MRNLLRGIRALVILDNVNDRSHLDAVNGNWFGRGSRIIITSRDRHILNLAKVDSLLQISELGEGEALQLFCWHAFSRAVPQARYKKISTRIARACRGHPLSLQVTGAHLFDKKEPNDIQCWEEALHNIGENQEISSVLRISYDGLSHVEKEIFLDIACCFAGERKTDAVTFWDVLYPDRVQTALKNLSLKMLISYSDHEHLLGMHDLLRAMGRGIQELADNNSRLWLSMGATAHRALSRDKAEKVNMLVYTGENGRNPVSVHTMPSLRYLVLQNTKVVGNIGNIAANLLWIKIRNCEFVSDTYTWLTLRNKFWLDNSWCQVRVLSVEKCASLTRFPKTVDSLVNLRSLYMTDCVALTTLPNTLGNLPQLKKLSLRGCTSLTSLPDTVGNLMQLKMLKLQ…	618
TNL	TO_013013_T.1	NB-ARC	LRR_8	LRR_4			NBS LRR	GGGATGGGCGGGATGGGTAAAACAACCCTGGGCAAGGTTGTTTACAAACAACTCTTGTACTCCCGGTTTGAATTGCATTGTTTTGTACTGGGTGTGGGAGAAAGATGTGATGGGGAAAATGGGCTTGTAAAGCTGCAGACCCAGATGCTCAAAGATGTATCAACGTTCAGAGGTGAAGTGGGTCACGTTGATAGAGGTAAAGCTCTCCTGCAAGACTTTCTCAAGGGTAAGAAAATTCTCCTCCTCCTGGATGACATTCAAAGTTATGAGCAGTTAGATGCTCTTGGGGGCAATTACACTGACTTCGAGGCAGGCAGTTGTTTGCTCATCACATCTCAGAATCAGCAAATTCTAAATATGGCGAATGTTGACGAAATGCACGAGGTGAGGGGGCTTCCT…	2744	MGGMGKTTLGKVVYKQLLYSRFELHCFVLGVGERCDGENGLVKLQTQMLKDVSTFRGEVGHVDRGKALLQDFLKGKKILLLLDDIQSYEQLDALGGNYTDFEAGSCLLITSQNQQILNMANVDEMHEVRGLPHGHAMDLFKFHAFPNSCCPYQDLQTLSNDIVSGCEGLPLALQLLGKTLAGVDDRNVWKGMGGMLRSEPNLQKILRASYDTLDLLEKEMFLDIACFLTGTNKEIAMIFWADYCHASFRNLLQKSLVNLGPSNELLIHGCLKHLGRNLANERITKLHKRTRLFDGDAEQFVLNLPLGKAMRVRYLRYEPKERKILKADMFMSLYDLRLLWLADVVVDGHFSEPYCFEDLRWLRWSRCSSTRLPPGMNLNNLVILEVIDSQITHLWDEET…	845
TNL	TO_010343_T.1	NB-ARC	LRR				NBS LRR	AAGGCCGTTTACAATGAAATTCATCGCAGATTTGATGCCTCTTGCTTTCTCTTCAACATTGGAGCTACTGCACAGAACAACACTACACTCATGGACTTGCAGAGAAGAATTTTAGGGAGTTTGGTAAATTACGAGGGAGAAGTATCAAGTGTTGATGAAGGAAGATCTCTGATGAGAGATCGACTACGAGGAATTCGGGCTCTTGTGATTTTGGATGATGTGAATGATAGAAGGCAGCTGCTTGCGTTGTATGGTGATGGGGATTGGTTTGGGCATGGTAGCAGAGTCATCATTACTTCCCGAGACCAACACATTCTCAATCTTGCTAAGCTGAACTCAGTTTTTGAAATGAGTGGACTAGGGGAGGATAAAGCTCTGGAGTTATTCAGTTGGCATGCT…	2299	MDLQRRILGSLVNYEGEVSSVDEGRSLMRDRLRGIRALVILDDVNDRRQLLALYGDGDWFGHGSRVIITSRDQHILNLAKLNSVFEMSGLGEDKALELFSWHAFCRALPETPYKDLSTKVVRACRGNPLALEVTGSHLFDKKVPNDIQCWEEVVHNIGEYPEISTILRTSYDGLSHVEKEIFLDIACCLVGESKSHADLFWEVLYPNKVQTAIKNLSLKMLIEIGGPYGTLHMHDLLREMGRGIEEQTDNNSRLRLPVGTHRALNRDRADRVKMLVYTGENENEPVVMHNMPSLRYLVLQNTKVAVNIVKLTSNLIWIKIRNCEIVSDRHIWMMSRNKLQLDGSWSEVRILSLERCAFPTKTPNMLNSLVNLQCLYIQHCDALTTLPCTVGNLSQLKEL…	406
TNL	TO_010778_T.1	NB-ARC	LRR_8	LRR_4	LRR_1		NBS LRR	CATGACTTTGAATTACTCAATTTCCTCTAATAACTTAGAAAATTGTATTAAATACGTGTGAATTTTTTTTATGAATGCCATATCCAACTGTATCCATATTAGGGCTCAAAAAATGGCCGAATCATATCCGTATCCATATTGGAGGTATTTAAAAATCGCCCTATCCAAGACCATATCCATATTTGTATCCATATCCATGTCCATACGAGTTTTCTTAACAATTTATTTTTTCTTCCATGCTAAATCTGAAATCTCTTCTATTGATTCTATTTCTATTCTGTTTTCTCAGCACTATTTAAGCAGAATATTATGTTCTATTTTATTTAAAATTTTACATCAAAATGTCAGGGATGAGGCCAGAATTTTGAAGAATATTGTGAATTGTGTAATCAAAGTCAT…	3611	MNAISNCIHIRAQKMAESYPYPYWRYLKIALSKTISIFVSISMSIRVFLTIYFFFHAKSEISSIDSISILFSQHYLSRILCSILFKILHQNVRDEARILKNIVNCVIKVMNKVSLPVAEHPQGLDELVQGFQSVSSKEKVQITGIVGMGGSGKTTLAKELFNRNFCSFERCSFVFDVRDAASRNALAEKQKKLLRDLGVDHFPFDHVDEGKAVLANRLSSHRVLIVLDDIDHVDQLNTLLPNKDNLGSRSMVIVTTRELGILISWGLSSIYKMPGLNRSHAEKLFCWHAFLQPSPPAGFKPLVENFLKAGNGLPLSLKVLGGQLYGKNSKDNWHSQLKKLSRILPTDIKQRLQVSYEALDEEEKEMFLDVACFLIGENKSRAIALWDGSGWSGVNGLET…	1091
TNL	TO_010811_T.1	NB-ARC	LRR_4				NBS LRR	CGTGGGTATTTTGCAACGCAATAACTTGGAAGCACAGACCCCTTTAACGTGGAAGAACGCAGAAACAACCGACCAATTTCGTCTTCGTCGACTTGGTCAATGGTTTATCCCCTATTTACATCTCTCTACTTTGTTGCCTGTTGAAGCACTGAATTCCAGCTATATACACTCCCTCTCCCTCTACAATTGCTTTTAATTTCCATTCTTCATTGATTTACTTTCTTTCTCAGCAGAGAATCAATTTCTTTTTAATGGCTTCCACTTCGACATCTGGTCGAGGAGAACGAAAACTCGATCCATTCTTGGTACTTCACCCTCCCAACAAAAAGATCAACTCCTCCTTGACCGCAAAACAGTTTGATGTATTCATCAACCATCGAGGCCCAGACACCAAAACTA…	3931	MAQGLRTQWPEQKRKIPFQVAKYAVGLDELVKDFHSHCQRNGQMRDKIIGIFGMGGSGKTTLAKDLFNRKHSEFSGSTCLFDVRENDVKDKLTSLQNKLLCDLFPGNHKPFFSKEEGIALIEDNLQRHDESRFLIIIDDVDNQKQLDALIPIDALNFNSLVIVTTRDERLLIKAGVAVRFKMKEMNVEHSRELFCWHAFHRKSCKSGYDNLVDSFVKACRGLPLALQVMGGHVFGSDKAYWKLQLEVVKARLDKDIKDRLKISYDALEEDQKQIFMDIACFFIGGDVSRAISIWKASGWRAEHALQTLKDKCLVQVQTSFDQMPRDNIICDYKPMFTLRMHDNIKYHYKPILKLRKHDNIKCHYKPIYTLRMHDHLRDLGREMADDEMSRRHRLWHPQN…	1058
TNL	TO_010914_T.1	NB-ARC	LRR_8	LRR_4	LRR_1		NBS LRR	GTCATGTTAAGCAATGTTTGTTCTGTTTTGTTTTGTTTGTGTTCCATATGTTTAGTGACGAGGGGAGTCAGCTCAAGAGTATTATTAATCATGTCTTGAAAAAGATAAATAATGTGCCATTTGTGGTTTCCAAACATCCTATTGGTCTAGATGAAGCTGTTATAGACTTTGAAAGGACGACATTTCAATTAGGAGAAAGCTCCCACTCTGTACAAATTGTGGGAATTTGGGGCATGGGAGGCTCTGGCAAAACCACTCTTGCCAAACAATTCTATAACATTAAATGCTCAACTATGGAAAAGTCTAGTTTTCTCTTTGATGTTAGAGAAGCTGCTTCAAAAAGTGTATTACAGAATAAACAGAAAAAGCTATTACAGGACCTCCGTCTGCCAGCTCCAT…	3682	MFSDEGSQLKSIINHVLKKINNVPFVVSKHPIGLDEAVIDFERTTFQLGESSHSVQIVGIWGMGGSGKTTLAKQFYNIKCSTMEKSSFLFDVREAASKSVLQNKQKKLLQDLRLPAPSVDNIEEGKGILANRLRSVRVLIVLDDVDNEDQLDALVPNKDSLGWGSLIVVTTRELEVLQRWGISSIYKMKLLDPPHAKQLFCWHAFLKPTPLREFEDLIESFLNVCNGLPLSLKIFGAQLYGKSRKDYWQSQLHKISRILHKDVRDRLKISYDALDDEEKQIFLDAACFFIGEKKTLAIAAWDGLGWSGLHSCERLMNKCFIDLDNGNCIRMHDHLRDLGREIANQQSPYHLWSTQQIISVDNEAQRICIRGIMATTFGCTSKFEEFSLCSQGRKIIVNT…	1086
TNL	TO_011000_T.1	NB-ARC	LRR_8	LRR_4			NBS LRR	GTTCATTCCTACATGGCTACCCGGTTAACGATAACAGGGATGAGGCTTCAGTTTTGAAGAATATTGTGAATGATGCACTCAAAATCACGAAGAGAGAAGTTCTATTGTCGGTAGCCGAACATCCTGTCAGATTGGACGAGCTGGTACAAGAGTTTGATTCACTCGCAAGAGAAGAGACTGTAAAAATCAGGGGGATCGTGGGCATGGGAGGCATTGGGAAAACCACACTCGCCAAAGAGCTCTTCAACAGGAACTTTTCCTCCTTTAAAAGATGCAGTTTTGTTTCCGATGTGCGTGTTGCGGCATTCAAGAACTCCCTACCTGAAAAGCAGAAAAAGCTTCTGAAAGACCTCGGCGTGGATTCAGATGCCGAATTGCATTTCGACAATGTAGATGAAG…	3288	MGGIGKTTLAKELFNRNFSSFKRCSFVSDVRVAAFKNSLPEKQKKLLKDLGVDSDAELHFDNVDEGKVILKSRLSGHGALIVLDDVDHIDQLYALFPYKLDGLGSCRSMVIVTTRELGVLTSWKLPLSCIYNMPLLDNPYALQLFCCHAFPQRSPPAGFQTLIEDFLKACNGLPLSLKVLGAQLSGNNSRDYWKEQLKKISRILPSDISQRLQVSYDALDAEDREMFLDVACFLIGKEEITAIALWDGSGWNGLHGLKTLLNKCLVELVEEAVFEGKRRIIRMHDQLRDMGREIASRQSPYRLWCPQQIDNLKKDSTKRKQIRGIQPADSFMAFKECTHQLIGNSVRPSKGLRFSYGLQILFVKGDEFTEEFASLSEGLVWLRWEHFPHRDLPSWLTLK…	944
TNL	TO_011028_T.1	NB-ARC	LRR_8	LRR_4			NBS LRR	CTCAAATCCGGTGCAAAAATCATTCCTATTTTCTATCAGGTCGATCCCTCTGATCTCAGATATATTGATCAAGGAAAAGGAAATTACGCTTTTAAAGCATGCAAAGAAGGGCAGATACACACCCGAAAAGCTTGATGAGTGGAAAAGGGCACTTCGGGATACTTCATTCCTACACGGCTACCCGATCAACAATAACGAGGATGAGACCACAGTTTTGAAGAATATTGTGAATCGTGCATTGAAAATCATGAAAAAAGCTCCATTATGGGTAGCGGAACATCCTATTGGATTGGATGAGCTGATACAAGACTTCGAATCAGTTGCAACAGAAGAGCAAGAGGGAGTTAAAATCAGGGGGATCGTACGCATGGGAGGTAGTGGTAAAACTACCTTAGCCAA…	2215	MKKAPLWVAEHPIGLDELIQDFESVATEEQEGVKIRGIVRMGGSGKTTLAKKLYNNNFPSFERCSFVSDVRDAASRNAVCEKQKKLLADLGLHHSPFDNVDEGKVILANRLSSHQVLIVLDDVDHIEQLIALLPNKHNLGSNSMVIVTTKELGVLKSWGVSCIYKMPALKKPHAQQLFCWHAFLQPSPPAEFETLVKDFLKACDGLPLSLKVLGGQLYGNDCRAYWESQLHKILRILPGEINKRLQVSYDALDKEEREMFLDIACFFIGEGKSKAIAVWDGLGWSGLHGLETLVNKCLVELVDVEMLWEDEAVEDVFRRNSIIRMHDHLRDMGREIASRQSPYRLWSPQQIDNMKKHSMRRKQIRGIDPADAFVAFKKYRDKSIGNSTRGSKRLRFSNE…	656
TNL	TO_011133_T.1	NB-ARC	LRR_8				NBS LRR	GATCCACATAACAAAAGCCCTCTTCCATTGCTCTCATCTTTTGTTATTTCTGTGATCAGTTTGATCCATAACCATAGCATCCACATCTAGAAGTAGCACGCACTCATCTGCATCTACTTCCGATGGATCCTTTCTCAGATACCAACCCCCCTCTACTAAACTTTCCTTCCAAAGTAAAAAGAGGTATCATGTGTTTCTGAGTTTCAGGGGACCAGACGCGAGGAAGACTCTGGTTGACCATCTCTTCGAAGCTCTCTCTGTTGCAGGACTCAATGTCTTTTTGGACTCTGAGAAATTGGAAAAGGGGGAACTAATTGACTCGAGTTTGGAAAGAGCAATAGAGAGCAGTGCAATACACATTCCTATATTTTCCAAAGGCTATGCAGAATCAAGCTGGTG…	3265	MLRTNGLIIPLFYYVDPTHVRYPEKENSPYCQAFQKHRGNSDRYKKGEIDQWKNALMEICKRSGWSMDMADGFEARMIKTVVNDLITTLDRVPLEVAKHPVGLENVKNVLIQKLNLNSMDDVTKIGIWGIGGIGKSTVAKAVYNQIYTDFEAASFVSNIRSTAAEATGLTKLKKKILKDLSKYDKEVDSVDEGIALLRDRLVGKRVLLALDDVDGIKQLDVLVGDWLVCGSRIIITSRDKHIFNVAGVSSECIHEMSGLEIKESLQLFSWRAFLRASPSLGYEDLSRRIVEACKGHPLSLEVIGSFVYDKKDDKDCWKEALHDITHYSEIYKILYISYNALSDKEKEIFVDIACFFIGEEKTLPIVFWESLYKKAHTAVSNLSMKLLIKIDDEGLFQMH…	723
TNL	TO_011185_T.1	NB-ARC	LRR_4	LRR_5			NBS LRR	CCGTGCTTAAGGAGAAGCAAAAGAGAAAAATTCCTCTCCAAGTTGCAAAATATGCTGTGGGGCTTGCCAAGCTTGTGAAAGATTTCCACTGCCATTGCCAGAGAAATGGGGAGATGAGAGGTAAAATAATTGGCATCTTTGGAATGGGAGGGTCTGGCAAGACCACTCTCGCCAAATATTTGTTCAATCATAAACATTCAGAATTTAGTAGATCAACTATTCTGTTTGATGTGCGGGAAAACCATGTCAAGAGTGCTCTCACTTCTCTGCAAAGTAAGCTTCTCAATGAACTGTTTCCTGGAAATCAGCATTCATTTACTAGTATAGAAGAAGGAATTGCCAATATCAAGCATGAGCTTCAAAAGAGCCAGGAATCAAGTTTCCTTATAGTTATAGATG…	3092	MRGKIIGIFGMGGSGKTTLAKYLFNHKHSEFSRSTILFDVRENHVKSALTSLQSKLLNELFPGNQHSFTSIEEGIANIKHELQKSQESSFLIVIDDVDNQRQLDALLPIDALNPNSLVIVTTRDERLLIKVGVKTRYKMKEMNPKHSRELFCWNAFHRQGCKSGYENLVESFVEACGGLPLSLQVMGGLVFGSGMAYWKSQLDEVNTRLDKDIKDTLKISYDALEEDQKQIFMDIACFFIGENVSDAISIWKASGWRAEHALQTLKDKCLVEVQDQVEGDLPWLQACHFEPRYVLKMHDHLRDLGREMADKETGQPTDNQMSHSCRLWRYEDLNSMGKIEGFQDTLAESEGRSFRCYGYLDMPSYNRYFLGSSKASTDLQWLDFLCLEPDLFILEWVPL…	969
TNL	TO_011468_T.1	NB-ARC	LRR_8	LRR_4			NBS LRR	GTGGGCATGGGAGGTAGTGGTAAAACTACCTTAGCCAAGCTGTTGTACAACAATAATTTTCCCTCCTTTGAGAAATGCAGTTTTGTTTCTGATGTGCGAGATGCAGCCTCCAGAAATGCTCTGTGTGAGAAACAGAAAAAGCTTCTGGCTGATCTCGGTCTCCATCATTCGCCCTTCGACCATGTAGATGAAGGCAAGGTCATTCTTGCGAATCGTTTGAGCTCTCATCAGGTGCTCATCGTTTTGGATGATGTGGATCACATCGAACAGCTGGTTGCTTTACTGCCAAATAAACACAACCTTGGATCCAATAGTATGGTCATTGTAACGACCAGAGAATTGGGTGTCCTTAAATCATGGGGCATCTCTTGCATTTATAAAATGCCAGCTCTTGCGAAG…	2397	MGGSGKTTLAKLLYNNNFPSFEKCSFVSDVRDAASRNALCEKQKKLLADLGLHHSPFDHVDEGKVILANRLSSHQVLIVLDDVDHIEQLVALLPNKHNLGSNSMVIVTTRELGVLKSWGISCIYKMPALAKPHAQRLFCWHAFLQPFPPAEFETLVQDFLKACDGLPLSLKVLGGQLYGNDCRAYWKSLFHKIKRILPGEINKRLQVSYDALDKEEREMFLDIACFFIGEGKSKAIAVWDGLGWSGLHGLETLVNKCLVELVDEAVKDVYVFRRDSIIRMHDHLRDMGREIASRQSPYRLWSPQQIDNMKKHSMRRKQIRGIHPPDAFVAFKKYRDKSIGNSTRGSKRLRFSNELQILSVGGNEFTEEFASLSEDLVWLRWKDFPLQNVPSWLTLKNLR…	797
TNL	TO_011552_T.1	NB-ARC	LRR_8	LRR_4			NBS LRR	CGCTGGCAAAAGAGTTGTATAACAGGAAATCCTCGTCCTTCCAAAGCTCCAGTATTGTGTTTGCAGTGCGAGATGCAGCAAGCAGGAATACTTTGCACGAGAAGCAAAAAAGGATATTGGGGGACCTTGGTGTGCAAGGCTTATCATTCGATAACATTGAGGAAGGAAAGGCTGTTCTGGCAAATCGGTTGAGATCTGTTTGTGCACTCATCATTTTGGATGACGTGGATCACAGAAGCCAATTGGATGCTCTGTTGCCACCTAAGGAGCGCCTTGCATCAGGCAGTCTTGTCATTGTTACAACTCGCGAGTTACATCTCCTTGCAAAATGGGGCTCAACTATATACAGAATGAAGCCATTGAACCCACTTTATGCCAAGGAACTTTTCTGTTCGCATG…	2014	MKPLNPLYAKELFCSHAFLQSSPKEGFENIVEEFLEACHGLPLSLEVIGGLVFDRSKDFWKSQLDKISRMLPEDIKGRLKVSYDALDEEEKEMFMDVACFFIGEKISLAIEVWDGSGWSGLHGWETLVNKCLVNVDESNCITMHDHLRDLGRDLAHRHTPCRVWLQEQIMIIQKQAKEERSVRGIDAGGFDYTTEPLGYWQRLKMLFELIGISGRYIGRPPPPSLGLKLFAGKEEVFIKYFCTTSEEPAWLRFDRYNGRKLQSWSLKKLRILELRSAYWLRELWDKSDPPLQLRELIIDNASILQRIPNSIGRLEELKMIVLIGCVAMKNLPEEFCDLRSLEWLELKSCSMLSSLPSHLGHLINLRHVDLSYCEQLQILPDSFKQLRHLQHLNLSYCTE…	554
TNL	TO_011927_T.1	NB-ARC	LRR_8	LRR_4			NBS LRR	CCCTAGCAAACAATATAAGCCATTAACGGTTGCAGACCATCCAGTAGGTATGGAAGAAATAGTGAAAAAGCTTGAGATGAAGACAGACCTATCTGTTGAGGGTGTTCAAGGTGTACGTATCATTGGAATCTGGGGCATGGGTGGTCTTGGCAAGACCACTCTTGCAAAAGAGATATACAATAGAAAATCTTCTTCTTTTGACTGGTCCAGTTTTGTGTATAATGTTCGAGATGGTGGGTTGTTTGAGAAGCAGAAAAAAATCCTCGAAGACATTGGTTTCCAAGGAGAAATTAAAAGTATCGGAAGTATCGAGGAAGGTAAGGAAGAACTTTCAAGTCGTCTGAGATCTGTTAAGGTGTTGATTGTTCTGGATGATGTAGATCATGTGGACCAACTCGA…	3508	MEEIVKKLEMKTDLSVEGVQGVRIIGIWGMGGLGKTTLAKEIYNRKSSSFDWSSFVYNVRDGGLFEKQKKILEDIGFQGEIKSIGSIEEGKEELSSRLRSVKVLIVLDDVDHVDQLDALLPAKDILASGSFVIVTTREHSVLDSGRITCIYRMEALDILYARELFCWYAFEQVFPWDGFEKLVEKVVKACHRLPLSLKVIGRELWKESNKKCWESLLLKIEKMLHPDIQKILKISYDTLDDEEKEMFLDTACFFIGEKASLVIEIWDGLEWSGYIGLKKLVSKCLLQLDDEDFICMHDHIRDMGRSIAGKQSPYRIGLSKEIINVQHQEENRITIQGIIATPDRVAWRKYVARDTAQPDMVRGSGTVDSRVWCSNGELKVKTNRGLWPLSPSLVELKYL…	1083
TNL	TO_011938_T.1	NB-ARC	LRR_4				NBS LRR	CGAAAGGGAAGGACCTAAAGAAGCTTCACTATTCTTTCTACGCTTTTTCCCAACACATCTCTTTCTCTGCTACGCCACTTTCTTCTTTGTTTCTCTGCAACTCGTCTACGGTTTCCATTAGATTAGCCTTCTGTTTTTCAAGCGTTTCTGCACTAAGCCAACATTATATATTTTCCTGGTTTCTGTATTAAGCCAGATATATCTATTTTCCTGGTTTCTGTCCGCCTCAGTTTATAGCAAACCCTCATCTTAGCCTGTCAAGCATTTCAAACCCTAAGCCGCTATTATCAGCATTCTTCTTCGTTTCAATCTGTGTCTAATCATAATGGCAGCCCCTTTTGATGGCTTAATAATCGCCCCACCTGCTCCTGCTGAATCCTCCTCCCAAATGAAACACCT…	3771	MVGIWGMGGAGKTTLAKHLYNKKCSTIGRSSFVSDVRERKEVLYEKQKKLLEDLDLGSKDFKYVDEGKEILRSRLKSVSVLIVIDDVDDTEQLDALLPARDSLGSGSLIIVTTRELHVLKAWGISAIYNIRALNATHAKELFCWHAFGQPSPLVEFKDLAEQFIDACQGLPLSLKVFGGLLCGESDKNYWQSQLNKVSRIVPNDIKLRLRISYDALDTEEKEMFLDVACFFIGRTSSQAVAVWDGSGWDGLHGWQRLVNKCLVELDEDNEIRMHDHLRDLGREIANRQSPYRLWSKGQIIEIQHQQVAVRVRGMADAFGDNCYPRQGQIILNTNEGERTLPPGSLGLKIFIGGGDFINEQYSELSKDLVFLEWSNFQHKNLPSWLSLKKLRILQMWEPK…	581
TNL	TO_012085_T.1	NB-ARC	LRR				NBS LRR	GACAATCTGAGTAAGCTGTGTAATGATGTCTTATCTGCCGTGGTTAACGAGAAGCAAAAGAGAAAAATTCCTTTCCAAGTTGCAAAATATGCTGTGGGACTTGATGAACTTGTGAAAGATTTCAACAGCCATTGCCAGAAAAATGGGCAGATGAGAGATAAAATAATTGGTATCTTTGGAATGGGAGGGTCTGGTAAGACCACTCTAGCTAAAGATCTGTTCAATTGCAAACATTCTGAATTTATTAAATCAACTATTCAGTTTGATGTGCGAGAAAATGATGTCAAAGGTAAATTGACTTCTCTGCAAAGTAAGCTACTCAATGATCTGTTTCCTATGGAAGAAGAAAACAAAATCCCTAGTATAAAATATGGAATCGCCGTTATCAAGGATAAACTT…	3153	MRDKIIGIFGMGGSGKTTLAKDLFNCKHSEFIKSTIQFDVRENDVKGKLTSLQSKLLNDLFPMEEENKIPSIKYGIAVIKDKLERNPESRFLLVIDDVDHQKQLDALVHIDALNKDSLVIVTTRDERLLIQAGVRVRYKMKELNPEHSRELFCWHAFHRQSCKSGFDSLVDSFVETCGGLPLALQVMGGHVYGSDRAYWRLQLDVVKARLTTVHKDIKATLKISYDALENDQKQIFVDIACFFLGKDVRRAIGIWKASGWRAEHALQTLKDKCLVEVQTCVDGKRPHMLCHYEPSCVLRMHDHLRDFGREMADNEMSWPCRLWRPEDLIEMRKIIVAGSKGISVRCPILLHGIGFYVEYFLESLKTSIDFVEESTPLQNLRILSLEVSKGNGLWMPDTS…	645
TNL	TO_012207_T.1	NB-ARC	LRR_8	LRR_4			NBS LRR	CGGTTTCCCACTCATTCCGCGTGCGCTCATGTTACCCTTTCTTCACTTGTTCACAATATGTATTAATCCCTTACCTCACCGATTTTTCATATACTTCCAGTGCGAGTCCTGCTATCACTGTTTCTTTCATTTTTGGGGGGGTTTTTGTGCTGCCCAATTCGATTCATGGCATCCACTTCTGCGAATATCGCTGGGGTTGAGGAGCTTGCAATTTGTCCCTCTACTTCTGCTACTAGTCAATCAACGAAGCGTAGGTTTGCTTCTGAAGATCATGCACCATCTGCATTTACTTCTGGTAGACCCACAAAGCGTGTGAACAAGGTACCTTACCATGTATTTATTAATCATCGCGGTCCTGATGTGAAAACAGGACTCGCTACTGATCTCTATAATACCCTC…	4227	MVAKYTVGIDEAVEDFEMKTLKSVEGHSTVQVVGIWGMGGVGKTTLVKKIYNNKYRTMEKCSFLLAVKDAAHKNDLHIKQKKLLKDLGFKDEEVENVEEGKGILARYLRSVRVLIVLDDVDNVEQLEALVPEKDDFRQGSLIVVTTRHFDVLTGWGISSSSIYRMKGLNPSHSKQLFGWHAFSQPFPKDGFGELAEKIIRACQGLPLSLKVLGRLLKDKSEQSYWESQLEKISRILPGDIMVCLKVSYEALDSEEKEAFLDAACFFIGEHKSLAIEVWNGPEGSGSEKKGFCIWETLVNRCLVEVDEMDCINMHDHLRDLGRQLSLKQSPYRLWFPPQTIDVGNQAERRISIRGIVSTLTRPAWNSIEGRIRKITGTAGSSDEVEEKVMGNSHGELLIN…	1110
TNL	TO_012213_T.1	NB-ARC	LRR_8	LRR_4	LRR_1		NBS LRR	GTTGCGGCGGAAGATTTGATGAAATTACGAAGAGGACTTGAGCATGAATACCAAGAACTGTCAATGGAAGCGGGACTTGAAGTGCTGAATAGGATTCCAGTTGTGTTGCCTCCCTCCCAAGGAAGACCTCCCCAAGCAGTGTGTATTGAGGAAGCCAGAACTGTTGTGACTAAGCTTCTAGATATGGAAAGCAAATCAGTGAAGGTGGTGGTTATTTATGGACAAGGTGGGATAGGGAAGACAACTTTAGCCACTGCTGTTTTCAGCAATCTCGATCTCACAAACTATAAATTTTGCAGAGTCGATATGGAGCAAAATTGTTCAGAGGCTGATCTCAAAGTGCTGCAACAACAAATTTTACAAGACCTTTATGACAAAAAAATTCAGTTGAGGAGTTTG…	1792	MKLRRGLEHEYQELSMEAGLEVLNRIPVVLPPSQGRPPQAVCIEEARTVVTKLLDMESKSVKVVVIYGQGGIGKTTLATAVFSNLDLTNYKFCRVDMEQNCSEADLKVLQQQILQDLYDKKIQLRSLNEGREELSKDFKECSSKPIFIFLDNALKKSDLEKLLPITDLASLPPQSRFLLTTRNLNETQIILQERVERCSYQVASLAQEEAQKLLCELALNSGQTNFDPTIDIHGLLQICQGIPLVIKMAGARLREHAQNTTACSERVEYLKSWLLQGEEDELSERMVDFVYNRLDASCKEAFLDIVFFFCNWERERVVYSVGVTEFEELERAALVNVTDEGRVNVHDIVKARGRMLSRDGERITDVQSLSDVLQDVESIKKIKGIALHESFELEAHHLN…	591
TNL	TO_012901_T.1	NB-ARC	LRR				NBS LRR	CTCTGTATCACACTTACCTCCCTTTTTCTTCATTTTTTCTTCGTCGTCTCCAAGAATTTTCTCAAATCCAGCCCTCTCCGCTTTAGAGAGTTTCATACGTTCTGCAATTCATATCTACCTTCCTCTGCTTTCTAGTGTTTCATACGTTTTTGCAATTCTAGTCTTGCACTCATGGCTTCCTCCTCCTCCTCCTCTGCTCAGGCAAGATCGATTGTATCTCCTAAGCTGTATGATGCATTTATCAGCCACTGAGGCCCTGACGTCAAAGATACCCTTGCCAAACAACTCTATCACCTTCTCAAGGCTAGAGAGTGTAAGGCATTTCTAGACCGTGAAGAGATAGAAGGGGGAGATTCTATTCCTTTCGCTATTCAAAATGCCATACTTTCATCTCGTGTG…	3178	MLQQQPDALFIPVFYGVQPWELRHIDNNSQYAAAFSDYQWKRRNLDKLDEWKEALVSASNISGYELSQHQDNLCEKIVSRVVQVIQEKRKSVPLHVAKYPVGLDELVQDFEKCCSKRAGMVGIFGLGGSGKTTLSKELFNKKRSAYHKSCFLSDVRESHARGEVHCLQNQLLKDLVGGHEEISSVHHGIGVLKDNLGRAKHLDFLIVLDDIDREDQLDALLPEGMLGSGSMVIVTTRYKSVLRGADIRYQMKGMETYRAKELFCSHAFGGKDPLPVYEKLVERFVEFCGGLPLSLIVLGAHVYRRDEHYWELELEKVKKIQPEEIMQRLKISFDCLDREERQIFIDIACLFNKKEAYDLKSKVITIWKASGWSAEHALQTLQDKCLVELVMVNRWTDEQ…	877
TNL	TO_013138_T.1	NB-ARC	LRR_8	LRR_4			NBS LRR	TACTAGGGGAAGAAAAATAGCGCAAATTTGACCAAATGCGCTGAAAGTAAAGTTGATTGTGTGGACACAAACGTCGCAATAAAGATTAAATTGCAGATTCCGCAAGAATTTTTTGGTACGCGTTTTCGTACAAAAGCCTTCACCGTTCTTTCCCAGCCCTAGCTGTTCCCGTGTTTTATTTTCACGCATTTGAGACAAAACCCTAGCTCGCTTCCATTTTTGAATCTTGTTTGTTTCACTTCCTTGATCCATTAATCCCAATGGCAAAGGCAAATCAGCTAAGCTATGCTTTTGAGCAAATTGCACCCCAATCTAATTCTGTTACAAAGAAGGTACCCTTTGAAGTATTCATTAATCATCGTGGTACTGATACCAAACACACGCTGGCCTCTTCTATTT…	2836	MKHMKKSVQLEVAKHPVGLDVAIHDFERSALDFSQKVQIVGIVGMGGSGKTTLATEIYNRKSPSIDKCSFILDVRDAAYKNDLHNKQKKLMQDIGFSALQFDNVQEGKAILRNRLRSFQVLIVLDDVDHAQQLDALLPGIENFEPGSLIIVTSRELGVLKSWGVPSIYQMKGLNIKHARELLCWHAFLQSSPPNEFQSLVEQFVKICNRLPLSLKVFGGLLYGKPKDYWDSQLNKASRLLPNDIKESLKISFDALDEEEQEIFLDVACFFIGEEKSVAIAVWDGSRWNGKHSWEVLENKCLVEVDKSNRIKMHDQLRDLGKDIAKGISPFRVWSTQQITDIQKQATGRVLLRGIKAATNDFYEESHYGTPFEECMELVRGCTGRFKRLAPSILVVKENY…	674
TNL	TO_013279_T.1	NB-ARC	LRR_8	LRR_4	LRR_1		NBS LRR	TGAAGATGACGAGGGGAGTCAGCTCAAGAGTATTATTAATCATGTCTTGAAAATGATAAATAATGTGCCATTTGTGGTTGCCAAACATCCTATTGGTCTAGATGAAGCTGTTATAGACTTTGAAAGGACGACATTTCAATTAGGAGAAAGCTCCCACTCTGTACAAATTGTGGGAATTTGGGGCATGGGAGGCTCCGGCAAAACCACTCTTGCCAAACAATTCTATAACATTAAATGCTCAACTATGGAAAAGTCTAGTTTTCTCTTTGATGTTAGAGAAGCTGCTTCAAAAAGTGTATTGCACAATAAACAGAAAAAGCTATTACAGGACCTCGGTCTGCAAGGTCTATCAGTTGACAATATAGAAGAAGGGAAGGGAATTCTCGCCAACCGTTTGAG…	2161	MKLLDAPHAKQLFCWHAFLKPTPFREFEDLIESFLNVCNGLPLSLKIFGAHLYGKSSKDYWKTQLHKISRILHKDVKDRLKISYDALDDEEKQIFLDAACFFIGEKKTLAIAAWDGLGWSGLHSCERLLNKCFIDLDDGNCIRMHDHLRDLRREIANHQSPYRLWSTQQIISVDNEAQRICIQGIMATTFGCTSKFEEFSLCSQGREIIVNTNRGCCSLTPSLLGLKYFHVRGNYFNQIIADISKDLVWLRWFDIGHKNLGSLGSLKKLRVLELYEKEFSEHFLEELWELDSNAPVQLSELVISECYNFQRFPKSIGFLKDLKKLVLNNSFGNNMIRSLPEEFCYLQSLEHLELSGCHKLSSLPSSFGHLRNLRHLDLSNCEELKSLPVSFKELTLLQH…	534
TNL	TO_013494_T.1	NB-ARC	LRR_8	LRR_4			NBS LRR	GCGGCGTAATCCGGTGTCCAAGGAGTTAGATCATCTGCACATTATTTTGGACGAGCCTTCCAGCATTAACATGCTTGCTTTCAGCTTGAATGGATGGGAAAATATTTAGATTTTGGCGGAACTGCCGGTAGGACCTGTTTACCTTCCAACCGAAGTTCCTCTGCAGAGGATAAAGCACTCTGTTTTTCTGGTTTACCACGGGCCGGATGTGAGGGAAAAATTCATCCACAATTTGTTCGAATCTCTTAGCGCAGGAGGAGTTGAAGTTGTAAATATTGACTTGAATCAATGGGAAATAGAAAGAGGAAAATTTTCAGTTTTGGAGCAGGGCTGGGAGAGGACAGATATTCACATTCCAATTGTCTCCAGGCACTATGAAGACTCTTTTTCCCGACATCT…	3731	MSFQTGWSLAGDGSSEQLVRRVVLDHLQIVNNLPFHAVGLEERMRDLIYILKIESDDSLTVGICGRGGIGKTTLAKAIFNSISFRFQAASFVADVKRREISEIQEQILRDLVGRCIFVKSVKHGESLVKANAGSIRALVILDDVNSLRQLEAFSVDWLAPGSRVILTSRDDRLFSCGQTDGIYYINKLSDKQSTELLSWHAFLREHPYYDYEGWSKRIVQACQGIPLLLEITGAFLYGNENVRDWESSTKYLEDTMDQDIHRRLLFSYQGLDPCEQEIFLDIACFFNGNENMETVSRYWKAIGLRPRTALENLVLKSLIWIDEQNKFIMHDYVQEMGRAIAGDSPKLEERARIWKAQEAMHITSRNLGTASIRSISISRVEASNATVNAESLARMTNLN…	1051
TNL	TO_013806_T.1	NB-ARC	LRR_4				NBS LRR	GTTTTCTCCCTTTCTTGGGTATTTATTTTTGTTTTACAAATGTTTAGGGATGAGGGGTGGGTGTTGAAGGATGTTGTGGACCGTGTAAAGGAAGCTATCAAAAGAGCTCCATTTGAGGTAGCCAAATTCCCTGTTGGAATGGATGAGGCTGTAGAAAAGTTTGAGAGATATGCACTACAATCTGCCCAGAAGCACCGCAATGTAAAAATTCACGGGATCGTGGGCATGGGAGGTAGGGGCAAAACCACTTTGGCGAAAGAGCTGTTCAATAGGAAATGCTCCTCGTTTGAAAAGAGCAGTTTTATATTTGATATCCGAGCAGCAGCAGAACAAAATAAGTTGCACAAGAAGCTGAAAAAGCTACTCCAGGACCTCCGTATCTCTGATTCGTCATTGGAC…	2753	MFRDEGWVLKDVVDRVKEAIKRAPFEVAKFPVGMDEAVEKFERYALQSAQKHRNVKIHGIVGMGGRGKTTLAKELFNRKCSSFEKSSFIFDIRAAAEQNKLHKKLKKLLQDLRISDSSLDNVEDGKRFLSNSSRYVRALIVLDDVGHKDQLDALLPNLSNLGPDSLVIVTTKDLGVLRSWDIYSIYEMPGLNDLQATQLFCWHAFGQHVPLSGFEILVEDFVKACNGLPLSLKVLGGQLRGRKNKENWQAQLDKISRILPADITQILKVSFDDLHKEEQEMFLDAACFLIGKEKTVAIAVWNGSGWSGLCGLETLVDKCLVEVHTEEKWNSLFDQGILTERIRMHDNLRDMGREIATSHSPHRYWSPQHTEKNSKGIMPIRGISSKNLNLEIFLKTFRG…	904
TNL	TO_014066_T.1	NB-ARC	LRR_8				NBS LRR	CATAACACATTTGTAATCGTATAGGGAAAGAGTGTATTTGTAATCGTGATATATGGAGTACAAGTTAAGATCTGATCTTTCAGAGTGTATTTGTAATCGTGATATATGTAGTACAAGTTAAGATCTGATCTTTCCATTTATACAACTTTGTGTTTTGGGGTTTTGTCCATCGCGCTTCTGTATCTGAGTATCATTACATTCTCCTTCCTTTCAATTGGAACTCTACCTGCATGGACGGATTCAAGCCTTACTTTCCTGCCGCCACAAAAGTTTCTTTCAATGGTATGAGATATCATGTGTTTCTCAGTTTCAGGGGAAAAGATGTGAGAAAGACTCTGGTTGATCATCTCTTCCAAGCTCTCTCCGCAGCCGGATTGAATGTGTTTCTTGACACCCACA…	3391	MRGLEESEGLQLFCWNAFLRASPIPGYEELSERIVEACKGHPLSLEIIGAFLYDKQDDTDIDCWNETLDNIALNRDIFETLKISYSGLSAEEKDIFLDIACYFIGESTTSPFFFWKSMYKNVRIAMNNLSMKLLIKIDEKGVFDMHDLVRDMGRIIAEEDQTRQRETVQSSSSLNNTGSINTSRLRLRQGDSRCLKMLCTASLRYLHLEQVHIEDILDCPPLTLRWLKVDSCSFANTWYSSNSLEELLLAMKNKSSVLGIRSQLRIIDWTDCRSLQKLPDTISHFSHLPSLNLSRCQKFKCLPNTVSDLSQLLYLNLSYCEKIRCLPDSIVNLSQLEQLNLTCCKNLIEIPNSIGNLSQLKHLSLRWCEKLQSLPESISNLSKLERLDMQSCYSAWTSI…	510
TNL	TO_014195_T.1	NB-ARC	LRR_4				NBS LRR	CAAGCTGTACTGATACCAGCTACCTTTTCTCTGACGGCCACATTATTTATAATGGGGGCTGAAGTGGGCATGCCCACATTCTATTTTAGGAGAGCGAAAAAGCTTGTAGATTTCGCTATCATTTTCACTGCGTGCAGTTACTCAGCTTTCGTTGCCATGAAGTGGGGTCCAATCTCTCACGCAATCTGAGTAAGCTGTGTAAGGAAGTTGTGTCGGCTGTGGTTAATGAGAAGGACAAAAGAAAAATTCCTCTCCATGTGGCAAAATATGAGGTAGGACTGGATGAGCTAAGAAAAGATTTCTACAGTCATTGCCAGAGAAATGGGCAGATGAGAGATAAAATAATTGGCATCTTTGGTATGGGAGGGTCTGGCAAGACTACTTTCGCCAAATATTTGT…	3132	MRDKIIGIFGMGGSGKTTFAKYLFNRTHSEFSRSAILFDVRENYVQGKLTSLQSRLHNDLFPTNRHSFSSREEGTAYMKHDLERSHETRFLIVIDDVDHQNQLDALLPIHALNPNSLVIVTTRNGRLLINAGVRVRYKMKAMNPEHSRQLFCRHAFHRQSCRKGFEKLVDNFVQACGGLPLALQVMGGHVFGSNLAYWKSQLGEVKARLNRDIKDTLKISYDALEEDQKQIFMDIACFFIGEDVSRAISIWKASGWRAEHALQILKDRCLVEVETPPIDAAPTGCHFVPEFVLKMHDHLRDLGREIAEKETSQPTDNQTSHPRRLWRPEDLIGMSEMKGFQDTLAGSEGKSFRCYGFLSNPGDESLDNLEDDYLDMDIHEDAFDMRYFLGSSKTPTDIQ…	831
TNL	TO_014253_T.1	NB-ARC	LRR_8	LRR_4	LRR_1		NBS LRR	CAGGTACGAAGGGAAGCTTGTGAAGCGTGTGGTGAAGGACGTGCTCCAGGCATTGGATATTGGAGTGTTAGATGTGGCCAGACACCCTGTGGGACTCATTCCTCGCTGCGAGGAGGTCATACACTTGTTGAAATTGGGCGATAACGCAAGTGGCAGGCTCACCCTTGGTATTTGGGGCATTGGTGGTTTGGGTAAAACCACTCTGTCAAAAGCCCTTTATAACAAGATCCATAACCGCTTTGATGCTTCTTCTTTTGTATCTAACGTAAAATTGCAAGGTTCCATACAGGATCTTAGAAAATTACAGCAACAGATCCTCAGGGATCTGTTGAAATCAGAGATCAAGGTGAATGATATAGATCATGGAAAAGTTATAATGAGGAATCGTTTGGCATCCTT…	2511	MRNRLASLKALVVLDDVDNVRQLDALMGDWFGEGSRIIITARDKRVLKVRQVDVIYPMRGLEVAEGVELFSWHAFLRNHPERRYRKTTERIVKACFGLPLSLELIGTDLYDRNEIIYWTEALRKLETVGHNSVFETLKISYDTLAPAEKHIFLDIACFFVNLKTSILNQNRAFNMDFYERFWSALGCEPVCTSLKTLEEKALIVVHEHRYSEGMDEYVDEEDHANQYFCEFSMHEQIRDMGRRIVLEESVKDPAKRSRVWREEDIRTLMTSTTIQEISNVEGLMWRSLMKLQHIDTLAAMHKLDFMLWWKLQVKTEIKRLPTNLKYLVLSQCQIKDYNPQMDGVESGRQGNGSSVLSSVLPRSIAQLQHLRYLDMSSTKQTCLPEEFCELHCLEELYLS…	665
TNL	TO_015027_T.1	NB-ARC	LRR_8	LRR_4	LRR_1		NBS LRR	CATCTTCTAGATTTTGTGCATTTTTTCTATTCTTAACTTTCACTAGACATGTCAAATTAAAGCAATGTTTGTTTTATTTCGTTTTGTTGTTGTTCTATATGGTCAGTGATGAGGGGAGCCTGCTCAAGAATATTGTCAATCGTGTTTTGAAAATAATAAAAAATGTGCCGTTTGTGGTTTCCAAACATCCGATTGGTCTAGATGAAACAGTAATGGATTTTGAGAGGACAATGCTTCAATCTGCAGAAAGCTCTCCCACTGTGCAAATTGTGGGAATTTGGGGCATGGGTGGTTGTGGCAAAACCACTTTGGCCAAACAATTGTATAACAATAAATACACAAGTATGGAAAAGTCTAGTTTTCTCTTAGATGTTAGAGATGCTGCTTCAAAAGGTGCAT…	3352	MVSDEGSLLKNIVNRVLKIIKNVPFVVSKHPIGLDETVMDFERTMLQSAESSPTVQIVGIWGMGGCGKTTLAKQLYNNKYTSMEKSSFLLDVRDAASKGALHNKQKKLLEDLGLQGLSIDNVEEGKGILANRLRSVRVLIVLDDVDNEDQLDALVPNKDSLGWGSLILVTTRELEVLHHWGISSVYKMKKLDPPHAKQLFCWHAFLKPSPPQQFEDLVQSFLNACNGLPLSLKIFGAQLYGKSNKDYWKNELYKISIILHKDIRDRLKISYDALDGEEKQIFLDTACFFIGETKNLAIAAWDGSGWNGLHNCERLYSKCFIELDDSDCVSMHDHLRDLGREIANHQSPYRVWSAQQIINVENEVQKIGIRGIITTTTGSTRQVEGFPLWSRGRKITINT…	1077
TNL	TO_015096_T.1	NB-ARC	LRR_8	LRR_4			NBS LRR	CAGAGTTTGAAGTGTTTTCATTTGTTCTGAGTGTGGGAGAAAGATGTCAGGAGGCGGATGGGCTTGTAAAGCTGCAGACCCAGATGCTCAAAGATGTCTCATTCTTCAGAGGTGAAGTGGGTCATGTTGATCAGGGAAAGGGTCTGTTACAAAAATGTCTCAGGGGTAAGAGAGTTCTCCTTCTCCTGGATGACATTCAAAGTGCTGAACAGTTTGAGGCTCTTGGAGGAAATTGCAGTCACTTTGGGGCAGGCAGCCGTCTGATCATTACATCGCAGGATCTACAAATTCTGAAAGTGGCTAAAGTTGATGAAGTGTACAAGGTAAAGAGTCTTCGTCCCCAACATGCCTTGCGGCTGTTTAAGTTCCATGTATTTCCAGAGTCCTACACTCCAGATC…	2919	MLKDVSFFRGEVGHVDQGKGLLQKCLRGKRVLLLLDDIQSAEQFEALGGNCSHFGAGSRLIITSQDLQILKVAKVDEVYKVKSLRPQHALRLFKFHVFPESYTPDQELETLCNDIVAACEGLPLALQIFGKLLFGKEDKNVWKEMVGKLMCEPNMQKKLRVSYDALDRHEKEMFQDIACFVKWRKKEIAMIFWAEVIRSPHVCLRNLLQKSLVELGPNKELLMHRCLRDVGRSIAEETSEPTRLFDQEDVPDVLCRLRGKTMHVHYLSNKPKKPMTLRVEMLQSMYNLRLLWLTDVAIEGDFPEESSLEELKWLRLRRYSSKWLPQGMNLQNLVILEVTDSQITLLWDETDENPAMRPLKLKVLILRGCGSLQSLPGTLCHSPLQRLDLHNCHSLSSLP…	877
TNL	TO_015186_T.1	NB-ARC	LRR_8				NBS LRR	TCTCAATTCAACGAATGAAGTTGCTAAAGTTGGAATATGTGGTCTAGGCGGTATTGGCAAGACCACAATTGCCAAGGCCGTGTATAATGAAATTTATACAGAATTTGAAGCTGCATCCTTTGTAGCCAATGTCCGTGCCACTGCTGCAGACACCACAGGCCTTACGAATTTGCAGAAGCAGATTCTTAAGGATTTAACTAAAATTGATGTAGAAGTGAACAATGTTGATCACGGCATATCTTTGTTCAAAGATCGTTTGAGAGCAAAACGTGGGCTACTGATTTTGGATGATGTGGATTCTGATGAACAGCTGAATGCTTTGGTTGGGGATTGGTTAGCCCCTGGCAGCAAAATTATTATTACTTCCAGAAACATGCACATTCTCAATAATGCTGGTGT…	1610	MHILNNAGVPSECFHEMRGLEINEGLQLFSWYAFLRSSPTPSYKDLSTKIVEACKGHPLSLEVIGSFLHDKQNNEDCWTEALQNIILHPEIHHRLYISYNALTPTEKEIFVDIACFFIGEPKRYPIVFWKSLYANVETAVSNLSMKLLIKIDDYGEFDMHDHLRDLGRTIAEEEKQGTRLWKASHLSSLSDDINFSHLRLNGGNLKWHELLYRLDIRYLHLQNVHIEDTRAMFPPNLIWLRMKNCSFAKKMSLTTMRNSYRALRKKNHSSSVCNIKQLKIMQLTNISICSTPPLFSLRNVQQMQYLELRNCRRLNGLLQSIHKLSELQYLNLECCDQLKELPDSIGNLSQLQHLNLEWCTRLKELPDSIGNLSQLQYLNLERCKQLKELSDSIGNLSQL…	412
TNL	TO_015238_T.1	NB-ARC	LRR_8	LRR_4			NBS LRR	TAGAGCAAGGTAAGGCATTTCTCACAAGGCATCTGAGATCTGTCAAGGTGCTCATTGTTCTCGATGATGTGGATCACATCGACCAGCTGGGTGCTTTGTTACCCGTAATAGACAGCCTTGAAACTGGCAGTCTTATCATTGTTACAACAAGAGATCATGATGTCCTTAGAGCTCATGGCATAACCTCCGTGTATAAAATGAGACCACTTCATCCAGTTTATGGAAAGGAGCTTTTTTTGTCAGCATGCTTTCAAACATTCCGTCCCTCTGGAGGGATTTGAAAAGCTTGTCGAAAGATTTCTAGAGGCTTGCAATGGACTGCCCCTGTCTCTCAAGGTTTTTGGAGGACAATTATATAGGGACTTCGACAAAGGAAATTGGGAGGCTCTATTGAATAAG…	1421	MERSFFCQHAFKHSVPLEGFEKLVERFLEACNGLPLSLKVFGGQLYRDFDKGNWEALLNKILRILPGDIKLTLKISYDALDYEEKEMFLDTACFFIGEEKNLAIEVWNGSGWSGLYSWQKLYNKCLVELDMNNHILMHDHLRELGREIAKNEHSSYRLKLPQQIINAEKPTEKKTGFRGIITAPSITWSLNSWGSKSLKSFGRMRTSSSDSADEELMANTIGSLTSSLRGPKFFVISQDYYNKVICEESRELVWLRWFDFQQRSLPPRLSLKNLRVLELYDEKNFHIYEEHHLEELWMADSDAPVQLRELVITGCCKLQRFPNSIGRLNKLKKIVITHSSSLTSLPQEFGRLRSLEHLQLYHCNQLSSLPTSFGNLRNLQFLDLFHCSELKTLPDSFKNL	400
TNL	TO_015325_T.1	NB-ARC	LRR_8	LRR_4			NBS LRR	ATTTACTCAAAAATTGTATCATTCAGTTATTTTCATTGAAAGACTTCATTAGTCCTCAATCAGATTCCATCTTTCTCCTCCCCTCTCTGTTCAGTTCAGTTTAATTCAATGGCTTCTTCTTCCACAGCCATGCAAAATCAAGCTGAACCAGAAAACGCTTTTCCTGAGCTTGCACCTTATTCTGCACCTAAATCTACAGAGCCCTGGAACATCTTTATTAATCATCGTGGGTATGATGTGAAACACACTTTAGCCTCTACCATCTACCAGAGTCTCCATTCCCTGGGATTCCACGTTTTTCTAGATAAGGAAGCCCTTTTGGCTGGTGATTGTATTCCAGCAGAACTACAACATGCTATAGACACTGCTACCCTTCACATTGCTATTTTTTCTCCCAAC…	3839	MKKNPLWVVEHPQALDELVEGFKSVAREDTVNITGIVGMGGSGKTTLAKEIFNRNFPSFQKCSFVFDVRDAASKNTLPEKQKQLLADLNVHHSGFHHVDQGKAILSNHLSDHRALIVLDDVDHIDHLNALLPNKNNLGSQSMVIITTRELGVLISWGVSSMYNIPPLAELHAKQLFCWHAFLQPCPPAEFETSVEEFIKACNGLPLSLKVLGAQLYGRKSKDYWKSQLHKILRTLPGEIKQTLQVSYDALDEEERMMFLDVACFFIGEEKSTAIAVWDGSGWSGLLGLETLVNKCLVELVGREKIRMHDHLRDMGREIARSQSPYRLWCEQEIDNMKKHSKRRSQIRGIQPADAFVAFKQYTHWLMGNSSKRSKRLRFSNELQILSIEGNELTEEFASL…	990
TNL	TO_015669_T.1	NB-ARC	LRR				NBS LRR	GACATGGTGTCTCAGAGAGGCCGCTGAAATGTTGAGGACACCTGGCTTGATAATTCCTCTGTTTTATCATGTGGATCCAACTCATGTCAGATATCCTGAAAAGGAGAACAGTCCCTATAAGGTAGCATTTCAGCAACATCGCGGCCATTCAGATCGGTACGAAAAAGGAGAGATCGACCAGTGGAAGAATGCCCTTCTGGAGATCTGTAAACGCTCTGGCTGGTCCATGGATATGGCAGACGGCGAAGCTTGGATGATAAAGAGGGTGGTGAATGACCTCATTATGACTTTAGACAAAGTGCCATTAGAAGTTGCCAAGTATCCAGTAGGATTGGAGCACGTCAAGAATGTTCTCATTCAAAAACTAAATCTCAATGTAATGGATGATGTAACTAAAAT…	1908	MLRTPGLIIPLFYHVDPTHVRYPEKENSPYKVAFQQHRGHSDRYEKGEIDQWKNALLEICKRSGWSMDMADGEAWMIKRVVNDLIMTLDKVPLEVAKYPVGLEHVKNVLIQKLNLNVMDDVTKIGIWGIGGIGKTTIAKAVYNQVSADFEAASFVFNVRTAATEVKGLEKLQKKILKDLAKYNEEVDSVDEGKSLFRHRLGGKRVLLVLDDLDAIKQLDVLVGDWFASGSRIIITSRNKHIFNVAGVSDQCIHEMSGLEIKESLQLFSWRAFMRASPSLDYEDLSRGIVKACKGHPLSLEVIGSMLYDKKEDKDCWKEALHNITNNSEIYEILYISYNALSDEEKEIFVDIACFFIGEDKTLPIAFWESLYSKAHMAVSNLSLKLLIKIDDKRLFQMHD…	626
TNL	TO_015730_T.1	NB-ARC	LRR_8	LRR_4	LRR_1		NBS LRR	GGTGAATGACCTGATTAAGACATTGGATAGAGTGCCTTTGGAAGTTGCCAAGCATCCAGTGGGATTGGACGCTTTGAAGAATGCTCTTATTCAAAAATTAAATCTCAATTCAAAAGATAAAGTGGCTAAAGTAGGAATATGGGGTATTGGTGGTGTTGGCAAGACCACAGTTGCCAAGACCGTGTATAATCAAATTTATGCTGATTTTGACGCTTCTTCTTTTGTATTCGATGTCCGCGCCACTGCTGCAGAGACTACAGGCCTTACAAAATTGCAGGAAACAATTCTAAAAAATTTATCAGAATATCGTGAAAAAGTGGACAGTGTCGATAAAGGTATATCTTTGTTCAGGGATCGATTGGGAGGCAAACGTGTGCTACTTGTTTTGGACGACGTGGA…	2508	MSGLDINEGLQLFSWHAFLRAAPTRSYEDLSKRIVEACKGHPLSLEGHPLSLEVIGSFLYDKQDDTSCWKEALENITLNPEIHERLYISYKALSDEEKEIFLDIACFFIGEDKTCPIIFWKSLYKMVDTAVSNLSMKLLIKIDEGVFGMHDHLRDMGRIIAEKEKEGTRLWEDAQLSTISHNINFSRLRLNGGNPQRLEMLYGPALRYLHLRDLPIEDMIKDPPTMVPPNLVWLRLESCDCYNNRNRAIKRSRHSKFVSNNIWQLKTLQLKYCYGLSSRSISSLFSLPNIQLQHLDLRGYRSLESLPDTIANLSQLQFLDLTGWENLKKLPSDIGNLSKLQQLILKSCLKLENLPNTIGNLSKLQHLVLRDCQILENLPHTIGYLSQLRHLDLGECTLL…	582
TNL	TO_015774_T.1	NB-ARC	LRR_8	LRR_4			NBS LRR	CGTCGGTCTTGATAAAGCAGTTATCTTCGTTTTTGAAGGATGTGTTCTGTGTCTAACACAAATGGAATCTCATAGGCTCTTCAGGATTTTTCAAGCTTCGGCGGATGCTGCGGATCTGCAAAAGCTAGAGTCAGAAATACGAAATACATATGCAGATCTGACCCTTGGGGTTGTCATCCAAAACACTCCTTACTATCCTCCTCCAACACAGGGACATGATCCAAAACCAGTAGGGAGAGAAGGCGCAAAAGATAAAGTAATCAAGATTCTGAAAGTGGATCCAACTGATGATTCAAAGAGAGCTGTTGTTATTTACGGATTTGGAGGAATTGGAAAAACAACTCTGGCCTCTGCTGTCTTCAAGAATCTCGATCTTAAGCATTATAAATTCTGCAGACT…	3184	MESHRLFRIFQASADAADLQKLESEIRNTYADLTLGVVIQNTPYYPPPTQGHDPKPVGREGAKDKVIKILKVDPTDDSKRAVVIYGFGGIGKTTLASAVFKNLDLKHYKFCRLDMDQNVSHDGIKQLQQRMLRQLFVKGNVLLDHYVEGRNQLTEAFTQHCGDPIFLFIDNALEANNLAKLLPTDLSCLPRGMRILITTRQLDQTDVFSLTDFERFPFKVDELSSSDSKKLLFKIALGSASASLPPGIENIDVDEIVNTCGGIPLLVELVGPKFKRYLSSTSELKSLKEFLKEIVSAGRDIKRAVDEVYESLDKPCKEAFLDIVCFFDKVDVGEVSAAVGKVQLEVLLDAALVKLSFNDDAEKLWSMMCGIEEERPQFTLEGREVRVHDIIKARGRWLS…	959
TNL	TO_016505_T.1	NB-ARC	LRR_8	LRR_4			NBS LRR	CTCTTATCTCTCTGGTTACATGCTCCACACCCATAATGATGACGAAGGGATGCTTCTGAAGAGCATAGTGAATTCTGTTCTGGGAACAATGAAAAAAGTGCCTTTGGAGGTAGCTAAACATCCAGTTGCAATGGATGAGATCGTAGAAGACTTTGAAAGAAGTCAAGGAAAATGTATACAGAGTGAGCAACAGGTGCAGATTGTGGGGATAGTAGGGTTTGGCGGCTCTGGAAAAACAACACTGGCAACAGAGCTTTATAACAGGAAACGTTCTTCCTTCAATCGCTCCAGTTTTGTGCATGACGTGCGAGATGCCGCATCCAAAAACGCACTGCAATTGAAGCAGAAGAAAATGCTGGAGGACCTCCATATTCAGACTACATCATTTGACAACTTGAA…	2815	MLHTHNDDEGMLLKSIVNSVLGTMKKVPLEVAKHPVAMDEIVEDFERSQGKCIQSEQQVQIVGIVGFGGSGKTTLATELYNRKRSSFNRSSFVHDVRDAASKNALQLKQKKMLEDLHIQTTSFDNLKEGKGIVADRLRSVCVLVVLDDVDEEDQVDALLPPKETLGLGSLVILTTRDGRVLTKCGITSIYKMQPLQHFHAKQLFCWHAFLQPSPPEGFDELVKSFLEVCSGLPLSLKVIGGLVYGKKSIEYWYAQRDKIRKMLPEGIKAILKVSFDALDRDEQNVFLDIACFFIGQESSLAIAVWDGSGWSGVCSLEALLNKCLVEVDKYGQMRMRDHLRDLGRDIATTTSPSRFWSQRQSMDIQRGIPIRGIMAVEYARPFIWLRGLGRYTRKCPDTP…	601
TNL	TO_016536_T.1	NB-ARC	LRR_8	LRR_1			NBS LRR	TTTAAATGTAAGAGTTGTTTAAATTTCTGAATATCATTTCTAACAAGTTAGATTTATTTTAAATGATTTACATTATTTTGAATAGATTATCTTATAAATAATTTTTAAATTTATTTTTTATTCAAACAAATAAACTCTATTTATATCAAAGTAAACAAATTTAATTATTTTAAATGTAAAGAATTTTTTTTTTAAAGGTTTAGAAAAAATTGAATCCAATGCAGCTTTGAAGCACGGCTGGTAAAGAAAGTGGTGACTGATCTGATTAAGACATTAGACAGAGTGCCGTTACAAGTTGCTGAACATCCAGTGGGATTGGACAACGTCAAGAATCTTCTCATTCACAAATTAAATCTCAATTCAACGAATGAAGTTGCTAAAGTTGGAATATGTGGTCTT…	1332	MHSLNIADVPSECIHEMRGLEINEGLQLFSWHTFLRSSPTPSYKDLSTKIVEACKGHPLSLEVIGSFLHDKQNNKDCWTEALQNIILRPEIHNRLYISYNALTPTEKEIFVDIACFFIGEHKRFPIVFWKSLYTNVETAVCNLSMKLLIKIDDKGAFDMHDHLRDLGRTIAEEEKQGTRLWKASHLSSLSNNINFSHVRLN	201
TNL	TO_016728_T.1	NB-ARC	LRR_8	LRR_4			NBS LRR	CTTGCCAACCGTTTGAGATCTGTTCGAGTGCTCATTGTTCTAGATGATGTGGATAATGAAGATCAATTAGATGCTTTAGTGCCTAATAAGGATAGTCTTGGATGGGGTAGTTTAATTGTAGTTACTACAAGAGAACTTGAAGTCCTTCAACGTTGGGGTATTTCATCCATTTATAAAATGAAATTATTAGATCCACCCCATGCCAAGCAACTATTTTGTTGGCATGCTTTCTTGAAGCCTACTCCTCTCCGAGAGTTTGAAGATTTGATCGAAAGCTTTCTAAATGTTTGCAATGGATTACCATTGTCTTTAAAGATTTTTGGAGCACAATTATATGGTAAATCTAGCAAAGATTATTGGAAGACTCAATTGCATAAGATCTCTAGGATACTCCATAAA…	3068	MKLLDPPHAKQLFCWHAFLKPTPLREFEDLIESFLNVCNGLPLSLKIFGAQLYGKSSKDYWKTQLHKISRILHKDVKDRLKISYDALDDEEKQIFLDAACFFIGEKKTLAIAAWDGLGWSGLHSCERLLNKCFIDLDDGNCIRMHDHLRDLGREIANHQSPYRLWSSQQIISVDNEAQRICIRGIMATTFGCTSKFEEFSLCSQGRKIIVNTNRGCCSLTPSLLGLKYFHVRGNYFNQIIADISKDLVWLRWFDIGHKNLGSLGSLKNLRVLELYEKGFSEFCQKGASKHFLEELRASKHSLEELWEPDSNAPVQLSELVISECHNFQRFPKSIGCLRDLKKIVLSGWFGNKMRSLPKEFCSLQSLEHLELSGSHKLSSLPSSFGHLRNLRHLDLSNCE…	924
TNL	TO_016890_T.1	NB-ARC	LRR_8	LRR_4			NBS LRR	TGGAAAAATATAAATTTAGTGATCTTCTGCGCTGTTGCTCCTGTCCGCATCGACATATTTATTTTTGTTAGTCAAACACGCAATTTCCCCGTTTCCCTATGCAACTTCGGTCACTAGTTTTTGTTGCCTGCCTCTTTCTTTCTGTTCAATTCAGTCCAATTGAAAATGGCATCCACTTCTAACCCTAGCACATCCACTTCTAACACTACCAGTCATTCACAGTTTCAAGAATTTGCACCATCTACATCTGCTTCTGGTAGATCTTATGATGTATTTATTAATCATCGCGGTTCTGATGTCAAAAAAACACTAGCCACCACTCTTTACAAAATGCTTACTTACGGCATGGGAATCAGGGTTTTCCTGGATTCTGAAGAGCTTCAACTGGGGGATTCTTTG…	4209	MKPLSEVHAKQLFCWHAFLQPFPLNEFEEHVEKVLKTCTGLPLSLKVIGGQLYGNLSKDSWEIQLEKFSRIVPEDIKSRLKISYDALDDEEKEAFLDVACFFIGEKSNLAIEVWNGSGWSGSYSLEKLRNKCLIEIDERNCIRMHDHLRDLGKEIANKQSPYRLWSSQQNIEVHNKQNGIGFGGIMATLAQVLNNCLCLKVYIEVQNGIGIRGIKATSAVEFGNCLLHAELRVNTNRGIWALTPSRLGLKIIVARGCNLNHVISEASRDLVWLRWSDIGQTNLQSLIPLKNLRVLELHENWRLANHQLQELWVVECDAPLQLRELLISYCLKFQGFPKSIRRLTQLKKIVLDSAECLQSLPEEFCLLQSLEHLEFNQCSELSLLPNSMGSLRNLKHLSL…	865
TNL	TO_017151_T.1	NB-ARC	LRR_8				NBS LRR	TTATCCCTCTGTTTTATAATATGGATCCGACTCATGTTAGATATCCTCTAAATGGGTCCAGTCCCTACAAGCAAGCATTTCTGAAACACTATGGCCATTCAGATCGTTACCCAAGAGAAGAGATAGACGAGTGGAAGGATGCCCTTGAGAAGATCTGTTCTCGCTCAGGCTGGTCAATGGATATAACTCAAGGCTTTGAAGCTCGGCTAGTAAAGATGGTGGTAAATGACCTGATTAAGACATTGGATAGAGTGCCATTACAAGTTGCCAAGCATCTAGTGGGATTGGACAATGTCAAGAATCTTCTTATTGAGAAATTAAATCTTCACTTTGTGGATGAGGTGGTTAAAATTGGGATATGGGGTATTGGTGGTATTGGGAAGACCACAGTTGCCAAGG…	2045	MDPTHVRYPLNGSSPYKQAFLKHYGHSDRYPREEIDEWKDALEKICSRSGWSMDITQGFEARLVKMVVNDLIKTLDRVPLQVAKHLVGLDNVKNLLIEKLNLHFVDEVVKIGIWGIGGIGKTTVAKAIYNQIYSKFEAASFVYDVRTIAADPTGLINLQKQILKDLTKNDEEVNNVDQGVSLFTERLGKKRVLLILDDVDAVLQLNALVGDWLAPGSRVIITSRDKRILIVSPMPSECIHEMNGLGMNESLQLFSWHAFLRASPNPNLKDLSKRIVHACKGHPLSLEVIGSFLYANQDDIGCWTETLQTITLNPEIQQRLYISYSSLSDDEREIFVDIACFFIGEDKSLPIIFWKSVYSMVDIAISNLSMKLLIKIDDAGAFDMHDHLRDLGRTIADKE…	666
TNL	TO_017173_T.1	NB-ARC	LRR_8	LRR_4			NBS LRR	ATATTGTCTGTTCCATCCCATTTATTTTGGTTGTCAATGTTCAGCGATGAAGGGATGCTGTTGAAGAGCATAGTGAATTCTGTTTTGAGAATGATGAAAAAAGAGCCGTTGGAGGTAGCCAAACATCCAGTTGGGATGGATGAAATCGTCCAAGACTTAGAAAGATTTCGAGGAAAATCCATTGAGAGTGAGGATCAGCATGGAGTAGAGATTGTGGGGATACTGGGGTTTGGTGGCTCCGGTAAAACTACTCTCGCAACAGAGCTTTACAACAGAAAAAGCTCTTTCTTCAGTGACTCCAGTTTTCTGCATGACGTGCGAGACGCTGCTTCGAAGAACGATTTGCATACCAAGCAGAAGAAACTGCTGAGGGACCTTCGTGTTGATCAAACTCCATCA…	2339	MFSDEGMLLKSIVNSVLRMMKKEPLEVAKHPVGMDEIVQDLERFRGKSIESEDQHGVEIVGILGFGGSGKTTLATELYNRKSSFFSDSSFLHDVRDAASKNDLHTKQKKLLRDLRVDQTPSFDNWREGRAIVADRLKRVQGLIVLDDVDHEDQLDALLPPKESLGSGSLVIITTREGDVLRKRGITSIYKIKALKDHHAKQLFCWHAFLRPTPLQGFEDLVQNYIDACNGLPLSLKVIGGQLYGKESKEYWVSQLEKIRRILPKEILERLKVSYDALDKEEQEIFLDIACFFIGQSRRTAIAVWDGSGWSGHCSWETLHNKCLVEVYKDYRGEEFMRMHDHLRDLGREIAKTDSRSRIWFEKPTPFRGITDTGDRRVGFKNDDWSEKMEFTEECAELSS…	767
TNL	TO_017239_T.1	NB-ARC	LRR_8				NBS LRR	GGGATGGGTGGGTCTGGCAAGACCACCCTTGCAAAAGAGTTATACAATAAAAAATCTTTTTTTGTTTAAGATGTCCAGTTTTGTGTCTAATGTTCGAGATGTTTCGACCAAAGGTCTGTTGTATGCGAGGCAGCAAAAACTCCTCAAAGATCTGTCTGTTCAAGTTGTAGGATTTTTCAATGTTGAAGAAGGTAAAGAAACTATTTCAAGGCATTTGAGATCAGTTAAGGTGTTTATTGTTCTAGATGATGTGGATAATGTGTACCAACTTGATGCTTTGATGCCTACAAAAGACAGACTTGAAAGTGGTAGTCTTATCATTGTTACCACAAGGGAACGCAATGTCCTTAAATGTTGGTCTGACACCACTATATATGAAATGAAAGCTCTTGATCCAAT…	2710	MSSFVSNVRDVSTKGLLYARQQKLLKDLSVQVVGFFNVEEGKETISRHLRSVKVFIVLDDVDNVYQLDALMPTKDRLESGSLIIVTTRERNVLKCWSDTTIYEMKALDPIYAKQLFCWHAFEQPLQQDGFEELVEKFLEACNGLPLSLKVIARLLKGKIDKEIWKSLLHKIMQILPSEIQRTLKISYDNLDHEEREMFLDIACFFIGEESSLVIELWNGLGWCGQLGLKSLFNKCLVGFDEDIIKMHDHIRDLGRSIARSQSPYRFGLPQKIINIQNQIEVVHSGGSPFWALAASICPCLMSALTADIHNKIENRIRIHGIIVTPDRVYWHSWDTEKRFPRMSRITGEVDGFHVRCSERELEVDTNCGSRSLSPSLVGLKYLVISGDTFNEVLGEVSSD…	738
TNL	TO_017518_T.1	NB-ARC	LRR_8	LRR_4			NBS LRR	TATGGCGATGCATTCTCAGAGCATGAAAGGAAGGGCAGATACACAGCCGAAAAGCTTCGTCAGTGGAAAGAGGCACTCCACAACACTTCATTCCTTTCCGGCTTCCTGATCATCAATAATGAGGATGAGGACACAGTTACGAAGAAAGTTGTGAATCGTGCATTGAAAATCATGGGAAAAGTTCCATTATCGGTAGCCGAACATCCAGTTGGATTGGATGAGATGGTACAAGGCTTCGAATCAGTTGCAGGAGAAGGGGAAGTGAAAATTAGGGGGATCGTGGGCATGGGAGGTAGTGGGAAAACCACATTGGCCAAAGAAATCTTCAACAGGAATTATTCTTCCTTTGAAAGGCGCAGCTTCGTTTTCGATGTGCGAGATGCAGCATCCAGAAACGCT…	4249	MGKVPLSVAEHPVGLDEMVQGFESVAGEGEVKIRGIVGMGGSGKTTLAKEIFNRNYSSFERRSFVFDVRDAASRNALPDKQKTLLSDVDFQHSPFDHVDQGKVVLANRLSSHRVLIVLDDVDHIDHLNALLPNKDKLGVQSMVIVTTREMGVLISWGISLSCIFKMPGLNPSLAQQLFCCHAFLQPSPPAEFETLVEDFVKACNGLPLSLKVLGAQLYGRKSRDYWISQLQKILRILPGEIKQRLQVSYDALDEEEREMFLDAACFLIGIEESTAISVWDGSGWSGLYGLETLVNKCLVELVEEIVYGVGFRESRMIIRMHDHLRDMGREIANRQSPYRLWCPGQIGNMKNHSMERELIRGIQSADTFVAFKEYMHQQSKCLRFSNGLQILSVKGNEFT…	1131
TNL	TO_017525_T.1	NB-ARC	LRR_8	LRR_4			NBS LRR	AAACATCCAGTGTGTCTTACAGAAATAGTGCAAGACTTTGAGATGAACACACTCCGATCTGCTGGGGTTGATGAGGATATACAAATTGTGGGAATCTGGGGAATGGGTGGCTCTGGAAAAACCACGCTTGCCCAAGAGTTATACAACAAAAATTCGTCATCCATGGACAGGTGCAGTTTTATTTTTGATGTTAGGGATGGCGCAGCCAAAGGCCAGTTGCATAACAAGCAGATTCAACTCCTTAAGGACCTTGGTGTCCAAAATGAAACATTTGACAATATAGAGCGAGGTAAGGCAATCCTTACTAGGCATTTGAAATCTGTTAGGGTGCTCTTTGTTTTTGATGATGTGGATCATAAGGATCAATTGGATGCTCTCCTACCAGTAAAAAACAGTTTT…	2967	MNTLRSAGVDEDIQIVGIWGMGGSGKTTLAQELYNKNSSSMDRCSFIFDVRDGAAKGQLHNKQIQLLKDLGVQNETFDNIERGKAILTRHLKSVRVLFVFDDVDHKDQLDALLPVKNSFGGGSLIIVTTRELKVLSSWGISSVHKMKALDSLSGEQLFCWHAFLQPYPPKGFEELVENFVKVCNGLPLSLKVFGGQLYGESHREYWESLLHKISRILPDDITNIIKVSYDALDVEQREMFLDIACFFIGIEVSLAIEVWNGSGWSGLHGWETLQNKCLVELNNENEITMHDHLRDLGREIANQHQPYRHYPAHQIIDVDKPIEKRIAVRGIMEDPYRGWWCFQGTVPSFVGLKILVIQGDSWNGVISEISRELVWLSWRYIGQKKLPSQLSLKNLRVLQ…	616
TNL	TO_017801_T.1	NB-ARC	LRR				NBS LRR	AGAAAGGTACCTCGACAAGCTGGATGAATGGAAAAACGCCCTTGAATTTGCTGCAGACATATCTGGTTATGAACTTAGCGAGCATAAAGACAATTTGTGTGAAAAAATTGTATCCCGTGTGCTGCAAGAAATGGAAAAGAGGGTACCATTACATGTTGCGAAATATCCTGTTGGACTTGCTGAACTAGTCCAAGAATTTGAAAGGTCCTGTTTACAGACAATGAGGGACAAGTTCACGATGGTAGGGATCTTTGGACTGGGGGGTTCTGGGAAAACTACACTGGCAAAAGAATTGTTTAACAGGAGGCGTTCATGCTACAGTGCATCTTGTTTTCTCTCCGATGTGAGAGAGTCACATGTGAGTCTCAATTTGAATTCCTTGCAAAGCCAACTTTTCAA…	2669	MEKRVPLHVAKYPVGLAELVQEFERSCLQTMRDKFTMVGIFGLGGSGKTTLAKELFNRRRSCYSASCFLSDVRESHVSLNLNSLQSQLFKDLFNENRVFRNVDEGIGQLNHRLGKAGHLHFLIILDDIDHQDQLDALLPGDMLSSGSLVIITTRDQGLLTRESDINIRYRMKEMNRDHAKELFCSHAFSGLDPPIAYEKLVESFLEFCGGLPLSLKVLGAHVCGRDEYYWELQLEKAKNIQPRDIMQHLKISFDGLDSHEKQIFIDIACLFNKKEIQYIERIATSIWNGSSWSAEHAVQTLQEKCLVEVTVKQPHFQMHDHLRDLGRQMAEELGPPRLWRPDILRSMEAKGFKKILAETKGRCLHSFEDSFLKTKISYFMGISNYSAETELLWLRVGKL…	820
TNL	TO_018371_T.1	NB-ARC	LRR_8	LRR_4	LRR_1		NBS LRR	AAATGATTGACTGCACTAGATTTTGCTTTGAATTTATTTGATTTTGCTTTATCAACTTCAATCATCAAATCTAGAGAAATGTAAAAGAAAATTATTTTCTATATTAGATTTTGCTTTAAATTATTAAAATTTTCTAAATTCTATTTTTAAAAACATTACTTAACTTTTAAATCTAAACTTTCTTTTTTGATATTAAATTAATTAAAATCAACATTGAAAACTTTGATGAAATTTTGAACTGCTTTAGCAACTCTGCAAATTATTTCTGATAAAACCAAATTTCTCTTGCTGCCCTCTTGTTTTCCAACTTTTCTCCGAATTTTATTTTCGAAACATCCTTGCTACTCTCTGACAAGGGGTAGAACTATGATAAATAAGGAGTGCTTTTGCAATCTGTAT…	3234	MVKTVVNDLIKTLDRVQLQVAQHPVGLDGVKNALIQKLTLNLRDEVIKVGIWGIGGIGKTTVAKAVYNQVYLEFEAACFLSNVRTTAAEPTGLTKLQEIILKNLSEYGEKVGSVDKGISLFRGRLGGKRVLLVLDDVVAVVQLNALLGVWLAPGSRVIVTSRDKHILNLARVECIHEMSGLEIHEGLQLFSWYAFLRASPSPNYEDLSKRIVEACKGHPLSLEVIGSFLYDKQDDTGCWNEALQDITHNSEIYEILYISYSALSDEEKEIFVDISCFFIGEDKTLPIIFWESLYKKVHTAISNLSMKLLIKIDNKGLFEMHDHLRDMGQTIAEKEKKGTRKWKPTHLSTASNNISRLKLIGGNPQSLEMLYTNGLHYLHLENLTIECMTRDTLFMLPSR…	795
TNL	TO_018929_T.1	NB-ARC	LRR_4				NBS LRR	ATTAAAGTCGGTGTTTGGTCTCATTGTCATTGCACATGTCTAGAGACGAGGTGGAGCTGCTCAAGAAGATTGTTAATTCCGTTTCTAAAGTAATAAAAAAAATGCCACTTGAGGTTGCCCAACATCCAACCGGTTTGGATGGAGCTATAAAGGACATAGAAATGAAACTTCAATATGCGGAACACCCTGTGCATGTTGTGGGATTATGGGGCATGGGTGGCTCTGGCAAGACCACTCTTGCTAAACAATTTTATAATACCAAATACAAAAGCATGGAAAAATCTAGTTTTCTATTAAATGTTAGAGATGCTGCCAATCAAGGTGAATTGCATACTAAGCAGAAAGAATTACTGGAGGACCTTGGTCTCAAAGATGTTCGAGTGGACAGTATAGAAGTGG…	3455	MSRDEVELLKKIVNSVSKVIKKMPLEVAQHPTGLDGAIKDIEMKLQYAEHPVHVVGLWGMGGSGKTTLAKQFYNTKYKSMEKSSFLLNVRDAANQGELHTKQKELLEDLGLKDVRVDSIEVGKGKIASRLRSVRVLIVLDDVDDVEQLDALLPSKDSLGLSKKDSKDSLGLSNKDSLGRGSLIIVTTRELEVLKSWGISTVYKMKTLDLCHAEQLFCWHAFLQPSPLQGFQFLVKDFLNICGGLPLSLTVFGAQLCGNSSKDFWKQQLEISRILPKNIKESLKVSYDTLDDEEKEIFLDIACFFIGEEKSLVLNVWDGLRWNGLHSWEILFNKCLVELDDSECIKMHDHLRDLGREIANQQSPYRIWFPYQIIEVYNEAQSIRIRGIASQTAGSEEFPQ…	1061
TNL	TO_019038_T.1	NB-ARC	LRR_8	LRR_4			NBS LRR	AAAAGTAGGTCGCTTTTACATGAGATATTGCATAAATATGAGTGTGACTGCCTGGAGTTGGGTGGTGTAGGTACGAAGGGAGGCTTGTGAAGCAGATAGTTACAGACGTTCTCAAGACATTGAACGTTACTGTATTAGATGTGGCAAAACGCCCTGTGGGACTCAAAGCTCGTACCGAGGAGGTGATAAAGCTGCTCAAAATAGATGACAATAGAGCTGATCGGTTGATTGTTGGTATCTGGGGAATGGGGGGCCTCGGAAAATCCACGCTAGCAAAGGCCATTTATAACGAGATCCATCACCTGTTCGAAGCTTCCTCTTTTGCAGCTGAAGTTCGAGCCACTGCAATGGAATCCACAAAGGGCCTTAGAAAATTGCAGCAGCATGTCCTCCAGGATT…	3458	MGGLGKSTLAKAIYNEIHHLFEASSFAAEVRATAMESTKGLRKLQQHVLQDLMKAEMKLKSADQGKSVMRNCLASIRAFVILDDVSEEKQVDALVGDWYGQGSRIIITSRDKSILEAGQVDAIYHMKGLDIEESTQLFSWHAFLRACPDKGYEDMTERIVKACKGLPLSLEIIGAHLYGKRNIRYWSDALTKIENVEYEKIYQTLKISYDALPVQEKRIFLDIACFFITLKLQDGIFSSNRAYNMDFYIKFWGVLGCRAVYTSLQSLEGKSLIVIQEHKYNEFEDEDQNNVLGPYFCEFSMHNQIRDLGRRMVEEESWDDPAKRSRVWREEDIFNVMARKEEMSSVRGVMWKRNLELQGIDSLQSMHNLEFLLWWDLHLRTQITIFPLNLRYLVLSNCQ…	844
TNL	TO_019172_T.1	NB-ARC	LRR_8	LRR_4			NBS LRR	GCCATTTTACGACACTCAGCTGCGAACAAAAAGTACCATCCCCCAGAAGTTGCTTGACCTCCCCTCTGCATCAGAGGCTTCCAATTTCACAGATCAGGTGTCAAAATATGTGAAACAAATTGCCAACCAGATAAGACTATATTCTGGAGACAAACATCAGGCAAGCATAGGAGTGTTAAATGCTATTGGAAACATTCATTGGACTGCAGTGGGATTTTTATTGCTGGGTGCTGCTTTAGAAGATATGCATACCATTAACAAGAACGAGGAAAAGTGTTTAAGACTTCTTATGTCCATGACTGATCTGTCCAAAGTAATCCTTCAACTTCAGGATCTTCCTGATTTAAAAATGGAATTGCATACTAAATTGAACCAGTCTATACATTTAATAGTGATTGG…	5175	MHTINKNEEKCLRLLMSMTDLSKVILQLQDLPDLKMELHTKLNQSIHLIVIGAILSDLQKPHKGFERVFDASRDGQELQQLNDMCKSLILHISAPIKEGLPSKAYQNNMSTTVYPAMDALADLPKISAPHILSLCFTQTTSPKTVLKRSSTDVERHYLLSRHKMAKLQRMDDVQRSFQMRLELFRFSSVNFANFNLNRVQLELSRLQWVVRLDFSGSNLLDNLLSGSNLRFEASNSTHHPLNALPQHLKHLLSLQYLDLESTFRLSNSVINQISNAKGAESLVATQTANGSVIDQIPNSKSTSKSVRDQIIDLFGITTLDIEQNLNEKRFNSSVVQKISNEEKADSSVVDQISKKNKTDSSEIELLEMIGSNFSWSMDSSQEVLNLKKILFLPQEIGDL…	1643
TNL	TO_019249_T.1	NB-ARC	LRR_4				NBS LRR	ACCCACTCTGCATTTGAAAAGTTGCATACATTGTTGTAATTCTAGTCCTGCATTTCATGGCTTCCACTTCCTCATCTGCTCAGGAAAGATCGATATCATGTCCAAAACAGTATGATGCATTCATCAGCCACAGAGGCCCTGATGTCAAACTCACCCTTGCTAAACAAGTCTATGACCTTCTCAAAGCTAGAGAGTGCAGAGCATTTCTAGACCGTGAAGAGATGCAAGGGGGAGATTTCATTCCTGCTGCTATAAGAAATGGCATAAGCTCATCTGCTGTGCAAATTGCCATATTTTCCAAAGGATATGCAGAATCTTCATGGTGTTTAGAGGAGCTTGTTCTTATGTTAGAACAAACTGGTGCCCTGTTTATTCCTGTCTTCTACGATGTTAAACCTG…	3294	MARLKHCLEGARDCKLLIVLDDVDDHDQLDSLLPGVEGMLSSGSLVIITTRDQSVLTAADVSIRYKMKALVRDHAKQLFCSHALRPQDSHTIYEKLVGSFLEFCGGLPLSLIVLGAHVRGRGVHFWELELEKVKNIPPEKIMQRLKISFDGLDKEEKQIFIDIACFFNKHGFDYKLQRSAGYSLDGVSMSLCDVTPAIPKIYINELHKEFSHVGKIIPISIWKTFGWSAEHAVQTLQQKCLLEVVEGDMCFRFEMHDHLRDLGRQMADELGPPRLWRPHILRSMEAKGFKHILDETKARCFNTVWDSSLRVRIRYFTGSLNESAEIDLPWLRINGGDSFKEIPPWIPLRKVHYLYVENMDLSNSFQQHRHTNSQASFELRRLHISEDCSLQKLPELGQL…	748
TNL	TO_020207_T.1	NB-ARC	LRR_5				NBS LRR	TGACCGCTTGTCTAATTTGTAACCATTTCCCTTCCTTTTCTACTTTGGATGTTTCGAGGAAACCCTACCCTGCCGCCTTCTCTGTGCAGGTGGACGCTTTTCTATTTCCTAAGCATTTTCGTTCCTCTTAGTTTCCTCCTTTGTTCCAACGAAAGGAGAGAACTCGCCTGCAGTATTATCTATTTAATTCACTCGACCCTTCTCCTTCATCAGATACTCATAATTGCAATCAAATCCTTCTCGCTCCGCATCTCTCTTTCGATTTTATTTTTTAGCGGCTGAGTAATGGAATCAATGGCGGCATCTTCATCATCCCACCAGCAAGATCAGGAATTTGATGCTTTCTTTAGCAAAAGGAGGACTGTTTGTGAATCTCCAAGATTGTTTGATGTGTTCATC…	3608	MGGAGKTTLAKELFNRKKSDYSRASFLFDVREASEGRELPSLQFQLLKDLFDRSDLSFRSIEQGTSYLKDSLQRSSAQSSFLIVVDDINHVEQLNALLIMDIVNKLCNTLVIVTTRDVGVLISAGITNGYRLKVMDKNHGRELFCWHAFDKPNPCGGYEELVNSFVDVCGGLPLSLQVLGRHVHGRSEDYWRSELVEVTKTLPRDVKQRLRISFDALNAEEKQIFMDIACFFGGRHQSIAHRVWEGSGWNVQHALETLRDKCLVEETDMSSHGLRMHDHLRDLGREMALELSPPHRLWRPQDLKSLELRGFRSILTQTNLRCFHSVFDDSMNSQVTFFLGKSDNCVDTSASLLSLEVYVFFTKQSMKTIPSWIPLQNLLCLRIDGGRFKTLWENRIQAP…	808
TNL	TO_020620_T.1	NB-ARC	LRR_4				NBS LRR	GAGTGGAAGAAGGCGGTCAAAGATGTTTGCAACATTGTCGGAGAGATCATTAATAAAGAGGATGACTATGGGAGGGTGGTCAAGAATATTGTTAATCGTGTTCTGAAAGCAGTAAAAAATGTTGCATTTGTGGTTGCCAAACATCCAGTTGGTGTAGATGAAGCTGTCTTAGACTTTGATAGAACAACACTTCAGTCTGGAGAAAGCCATCACACGGTGCAAATCGTGGGAATTTGGGGTATGGGTGGTTCTGGAAAAACCACTCTTGCTAAACAATTGTATAATAACAAATACAAAAGTATGGAAAAGTCTAGTTTTCTATTAGATATTAGAGATGCTGATTCAAAAAGTGCCTTACACAAGAAACAACAAAAGCTCCTGGCGGATCTTGGTCTTCAA…	3012	MGGSGKTTLAKQLYNNKYKSMEKSSFLLDIRDADSKSALHKKQQKLLADLGLQGVLVDNIEEGKGILAARLRSVQVLLVLDDVDSVDQLDALMPERDSLGWGSLIVVTTRKLEVLHAWGISSIYNMKALDPLHAQQLFCWHAFLNPCPDTGFEKLVEKFMKVCDGLPLSLKVFGGQLYGKFNKDYWENQLQKINRILPDNIKSRLKVSYDALDYEEKEALLDAACFLIGEEKASVIAAWDGSIGSGLCNWESLLNKCLIEVDRYDEYGECIRMHDHLRDLGRDIANHQSPYRLWSPHQIIDVGNDMQGIVIRAIMVTTAEPTSEVEQIPQCSDDGELIVNTSRGSRRLAPSSLGLKFLRVRGNCYNQMIGDLSRDLVWLRWFDIEQRNLASLNSLKNLR…	542
TNL	TO_020918_T.1	NB-ARC	LRR_8				NBS LRR	ATTTTTACGAAAAAATCGAAATACCCCTTTGTTTTTCTCTAGTCAGTTTAATTCAATGGAAATGGCTTCATGTTCTGCAGCGATGCAGAATCAAAGTGAAGCAGTAAACGCTTTCGATGAGCTTGGGCCTTATTCTGCACCGAAATCTACAGAGCCGTGGGATATATTTATTAGTCATTGTGGACGAGATGTGAAGCACACATTAGCCACTACCATCTTCCATAAACTTCATTCCGCGGGATTGCATGTTTTTCTAGACCTGGAATCCCTGGAGCCTGGGGATTCTATTCCAGCAGAATTACAGCACGCCATAGCCAGTGCCCCCCTTCACATTGCCATTTTTTCTCCCAACTATGCCCAATCCTCATGGTGTTTGGCTGAGCTATCTTTCATGCTGGA…	3716	MPGLNMSHAQQLFCWHAFLQPSPPPEFETLVQEFLETCNGLPLSLKVLGEQLCGRKSKDYWESQLHKIPRILPGEIKQTLQVSYNGLDEEEREMFLDVACFLIGERASMAIAVWDKSGWSGLHGLEALVNKSLVELFEVELVEGEKRIRMHGHLRDMGREIASTHSPYRLWCSEKIDEIMKHSMKRKLIRGIQPADAFVVFKECNHQLMRKSSKLSKSLRFSNRLQILSVKGNEFTKKFASLSESLVWLRWEDFPLRNFPSWLTLKNLSVLELRRADELEDLWQDNADPPLHLREFILEGCQKLQWLPSSIRCLRYLKRLVVEFHGTSFSEGLCGLQSLEYLRVHSPVLSSLPNGFGNLTGLTNIVLQSCKQLSTLPASFTQLIHLKILDLSGCEMLSS…	838
TNL	TO_021017_T.1	NB-ARC	LRR_8	LRR_4			NBS LRR	TGTCACTCTAGTAAAGGGAAAAAAGGTTTCTTTTTGGTTTTTTACTGTTTCTGGTAGCAGTGGGCCTCATATGGACCTGCGGATCAACATTTGTTGAAATCAAAAGTATGGGGGATCCTTTGAAGAGGTTGGAACCTAGAGATTGTCGGGATTTTCTTCAGAATAGTGAGCTCTGAGATATCTTTTTGAGAGGCAACATGATGCCATATTTTCAAGCCGTGAAAGGGTATAATACCACCTTATCTCTGAAATTTTACAATTCCTGGGATAATGGTAAAAGCATGATGGGGAGAATTAAATTTCAAGTGACTCCCAAACTCATTGTCAAAACTACTGGTTTGAAGTGTGATGGTGATAAAGTGGAACATAAAAGCTCAGGGGACTACACATTTTAAATGA…	4408	MKDAHELFCWHAFHEPESPPELQDLVQELVKMCCGFPLALKVLAGQLSGNGDRSYWMRQLEEFRIQLPHNILERVLKNTYDSLKEKEKEVFLDIAHFLVGEDRDLAVRVLDGLDQSGFDCLEALHHKGLVQFENAEVDFNINIQHRMYLLPFIERTDPKSMLEYLFMQNYIREPFYIECWRRPKGSLRIRMNDLVKDLAIQIGRQQFPLRVCCSNDRTISTQSKPYSVRGIRGEEDHKKLQLPLFLESQDICGLKLVALQDSGLLQQFKSVSGDLIWLRLGKFNFSDFNSRGLSLRKLRVLELTGVSFEGLHRLSDDFEDPSQLRELTVSCTEISDTVIFRKSAPFAVSSYHHSSSGFNKVLAQSDFSEKRAGKLNLQIKPIKPLASLDSFKEHVEKLN…	968
TNL	TO_022218_T.1	NB-ARC	LRR_4				NBS LRR	CATTCTTTATAACAGGAGGGATTTTCTTCATTTGTCTGCTTTCAACCAGAGGATCACTTTTTCTGTTAATGGCTTCCACTTCCAGATCTGGTCCACGAGGAGAAGAGCACGATCCATTTTTGGTGCTTGAGCCTCCCAACAAGAAGATAAAATCATCCCTGACTGCAAAGCAGTATGATGTATTTATCAACCATCGCGGCCCAGACACCAAAACAACTCTGGCTCAACTGCTCTACGATTCTCTACAGCAAGCTGAGATCCGGGCATATCTTGATGCTCATGAGACCGAACCCGAAGATTATTTTCCATCTGCCATAAAGAATGCTATAAAGAATGCCATAGTGCACATTGCCATCTTATCACCGCAATATGCAGAGTCTCCTTGGTGCTTGGCTGAGC…	3482	MEKRKIPLQVAKYEVGIDELVKDFYSYCQINGEMRDKIIGIYGMGGSGKTTLAKHLLNIKRSEFSGSTFLFDVRENDVKGALPSLQSKFLNDLFPGNRHSFCNIEEGAAKIKHDLEGSQEPKFLIVIDDVDQQKQLNALLPIDIHALNSDSLVIITTRDERLLIDARVTVRYKMKEMNLQHSRELFCWHAFHRQSCKIGFESLVDSFVQACGGLPLALKVMGGHVSGSNMGYWKSELGEVKARLNRDIKDRLKISYDALEEDQKQIFMDIACFFIGDIVSRAISIWKASGWRAEHALQTLKDKCLVEVENRYDYFEADGLFEPYLEFKMHDHLRDLGREMADNQMSHPRRLWRPEDLNGMRKIEGFQDTLSVSEGKSFRCYSSLDFNIHINMRYFLGSS…	909
TNL	TO_023342_T.1	NB-ARC	LRR_4				NBS LRR	AAAAAGTTTCATACACCGCAGGCGAAGTAGTAAATCCAGATTCTATTGATTGCAAAAACGTAGTGTCCGCTGTGGAAAAAGAAGTAAAAATGAAAAAACATTTGTACGTTGCCAAGTATCCAGTCGGACTTCACAAGCTTGTAGGAGATTTTGAAAGGCGGTGCCTTGGTGATCTTGTTCACGATTTTGAAAGCAATTTTAGAATGAAGAAAGCAGACAAAGGGAAAGCTAATGTCGTTGGCATTTTTGGTATGGGTGGGGTCGGAAAGACAACTCTCTCCAAAGAGTTGTTCAACCAAAAGAGATCAAAATACACAAGAGCAAGTTTTCTGTTTGACGTGCGGGAAGCCTGCGCAACCGGTAAATTACCTTCATTGCAAAGCAAACTCCTGAAAGATA…	2921	MKKHLYVAKYPVGLHKLVGDFERRCLGDLVHDFESNFRMKKADKGKANVVGIFGMGGVGKTTLSKELFNQKRSKYTRASFLFDVREACATGKLPSLQSKLLKDIFGEDQIFHSSEEGTNCLRDFMERSSSLSFLIVLDDIDHVEQLDALLVRDVLKKSNNNLVIITTRNVGVLVSTGIDIGYHLKGLEGEAGRELFCWHAFDQPLPCSGFEDLVQEFVKMCGGLPLSLIVLGRHVVHRPKKYWQDALEKVRKALPGDVKKSLKKSFDALDNEEKQIFMDIACFFIDMSINKAISIWKGSGWRGQHALETLKEKCLIEEVDVSYVNRLVGKWETSPERFVLRMHDHLRDLGREMANELSHPRRLWRPQDLKYLESKRFRNILAETKGRCFHSIVDASMGC…	944
TNL	TO_023696_T.1	NB-ARC	LRR_8	LRR_4	LRR_1		NBS LRR	AATCTCTAGACCCACCTCCTAATACTATTCTTCCAATTCCATATTTTGATGAAACCTGTAAATGACTTGAGAGAATCAGATTTACTGGACATTCGTGGGAAGGGTTCTCCCTGAAAATGTTATTTGTGACATGGTCAAGAAAACTTGAACTTGACATGGAATTTGGCTCGTTGGTATGCAGAACTTCAACGAAAAAAAAAAGAAAAACCCGTTTTTTATTTTGCTAAAGCCAATCATACTTAGGTTCTTCTTTCCAGAGGCCCATGACTTGTTTGTTCCTCCTTGCTCTAGTATAAACCTCTGACTCGTGAATTTTCAGTCGCAGAAAAAAAGTCTCTTCTTGTGTTAATTTGGATTGGGTAACTTTTTGAAACTTTGAAACTCATTGCCTCTTCACTA…	2201	MKNLVNRVVKETNKVPTEVSNHLVGLYEAVRYFDTVAVKPGGTIETVGIRGMGGSGKTTLAKEIYKKRSSTFGRSSFLSNIRDATEKGLLVEKQKELLDDLDVKGVSFDDVDAGKGILNSHLRFISVLIILDDVDNTDQLDALLPAKESLGEGSLIIVTTRKLDVLKARGISIIYQMRALKATHAKQLFCWNAFLQPFPPWGFEALVEKFLRVCNGLPLSLKVLGGKLYGESCKDDWQHTLKELSRVSDRGIRGHLKVCYDALDEEDKEMFLDIACFFIGEEVSLAIQVWEGSDWDAQIGLERLLNKGLVEVDDYDIIQMHDHLRDLGRHIALRLSPYRLWSPQQVTSILSILPEVKSRLLLILFKQS	368
TNL	TO_025232_T.1	NB-ARC	LRR_5				NBS LRR	GATTTTGAAAGGCGATGTTTTGATGAACTTGTCGAAGATTTTGAAAACCAGTGCCTCGTCCAGAGGGGGATGGATAAGGGTAAAGCTAATGTTGTTGGCATTTTCGGCATGGGCGGAGCTGGGAAGACAACTCTCGCCAAAGAGTTGTTTAATCGAAAGAGTTCAGATTACTGTAGATCAAGTTTTCTGTTTGATGTGCGAGAAGCATCTGTGAGAAGCGAGTTACCATCTTTACAGCTGAAGCTTCTCAAAGATCTGTTCAATGAAAATCGTGGAAGTTTTTCAAGTATAGAGGAAGGAACAAGCTCTCTCAAAGATAATCTACGAAGGAGCCCTCTCTTAAGTTTCCTAATTGTTGTGGATGACATTGATCACGTGGAGCAATTAGATGCTCTACTG…	4887	MDKGKANVVGIFGMGGAGKTTLAKELFNRKSSDYCRSSFLFDVREASVRSELPSLQLKLLKDLFNENRGSFSSIEEGTSSLKDNLRRSPLLSFLIVVDDIDHVEQLDALLVTDILDTCGNILVIITTRDVGVLITAGITAGYRLKGMDKNYGRQLFCWHAFRQPHPRSGYEMVVEDFLDVCGGLPLSLQVLGRHVHGRAHSYWRSELSKVRKTLPQDVKKRLKISFDALDGEEKQVFMDIACFFVGGGKSIAERVWEGSGWNTQHALETLKDKCLVSLERWGGLRMHDHLRDLGREMALELGPPHRLWRPQDLDLRGFKDILAQANVRCFHSIEDDSMGCRVTFFLGQSDISVGTSSSLLWLKLLGNGKVKEQQSIRLGIPLQSLQCLHIFHCGQLKPL…	1139
TNL	TO_025332_T.1	NB-ARC	LRR_8	LRR_4			NBS LRR	GGAAGGCAAAGGGATTCTTAAGAGCCGTTTGAGATCTCTGTCTGTGCTTATCATTTTAGATGATGTGGATCATACGGATCAACTAGATGCTCTGTTGCCAGAAAAGGAAAGGCTTGGCAATGGAAGTTTGATTGTTGTTACCACACGAGAGTTGGATGTTCTTAAAGCGTGGGACATCTCTGCCATTTATGAAATGAAAGGGCTCAATGCCACTCATGCCAAGGAACTCTTTTGTTGGCATGCATTCAAACAACCCTCTTCACAGCCGGGCTTTGAGGACCTCGTTGAGGAGTTCTTAAAGGGTTGCAATGGGCTGCCTTTGTCACTCAAGGTCTTAGGTGCACAGCTCTATAACAAATCTGACAAACAATTTTGGCAGTCTCTCTTACATAAATTGTC…	3117	MKGLNATHAKELFCWHAFKQPSSQPGFEDLVEEFLKGCNGLPLSLKVLGAQLYNKSDKQFWQSLLHKLSRILPDDIKMRLRVSYDALDEEEKEMFLDTACFFIGWRKSVAIEVWEGSGWSGVHGWERLFNKCLVEEVEDAEITINDHFSDLGMEVGNIGMHRKIRMHDHLRDLGREIANSHSPYRLWFPQQSIQIHPQQETIQIRGMVNAIGDNCYPEQGKIIIHTNQGERRLQPSSLGLKIFVGNGDFINEEYSQISRELVWFQCYDFMPNNIPLWFSLKKLRILRLRRPHCLEDLWESDAHVPLQLRELVIESLFSQEFSLRGFPKSIARLQNLKKILIFNCVRLSSLPEEFCLLQSLERLDIRESEDLSSLPNHFGRLSNLLHLDLKGCKNLKMLP…	910
TNL	TO_025416_T.1	NB-ARC	LRR				NBS LRR	CCTGTTTTACAATGTTCAGCCATCAGACTTCCGCTACATCAAAAATGGAGTTGCAGATGCATTTTCCAAACACGAAGAGAAGGGCAGATATCCGAATCATGACATCCAACAGTGGAAAGAATGTCTGCAGAACGTTTCAGTGATCAAGGGCTACGAAATCAACGGACAGAACGATGATCCGAGTGAGCTGTGTAATAAAGTTGTTTCTGCCGTGCTTAAGGAGAAGCAAAAGAGAAAAATTCCTCTCCAAGTTGCAAAATATGCTGTGGGGCTTGCCGAGCTTGTGAATGATTTCCACTGCCATTGCCAGAGAAATGGGGAGATGAGAGGTAAAATAATTGGCATCTTTGGAATGGGAGGGTCTGGCAAGACCACTCTCGCCAAATATTTGTTCAATCA…	2386	MRGKIIGIFGMGGSGKTTLAKYLFNHKHSEFSGSTILFDVRENHVKNALTSLQSKLLNELFPGNQHSFTSIEVGIANIKHELQKSQESSFLIVIDDVDHQRQLDALLPIDALNPNSLVIVTTRDERLLIKVGVKTRYKMKEMNPKHSRELFCWNAFHRQGCKSGYENLVESFVEACGGLPLSLQVMGGHVFGSGMAYWKSQLDEVNTRLDKDIKDTLKISYDALEEDQKQIFMDIACFFIGVNVSDAISIWKASGWRAEHALQTLKDKCLVEVQDQLEWDLPLLRGCHFEPRSVLKMHDHLRDLGREMADKETGQPTDNQMSHPRRLWRPEDLKNMGEIQAFKDTLAESEGRSFRCHGYLDIKMPGYLKLPSRFSYFLGSSKASTDLQWLDFWCSEPDL…	688
TNL	TO_026370_T.1	NB-ARC	LRR_4				NBS LRR	GAGAAAGAAATGAAAAAATGGATCCCATTACATGTTGCCACATATCTAGTTGGACTTGCTCAACTAGTGCAAGATTTAGAAAGGTTTTGTTCAAAGAGAGCAAGGGACAAGGCCACAAATATAGTAGGGATCTTGGGTCTAGGGGGTGCTGGGAAGACCACCCTCGCAAAAGAATTCTTCAATCGTAAGTGTTCAGACTACGATGCATCATGTTTTCTTTCTGATATCAGAGAATCACATGCAAGAGGTAATTTGCACTGCTTGCAAAGCCAGCTCGTAGATGATCTCTTCGAAGAAAAACAATTGTTTAAGAACGTGGATGATGGAATAGCACACCTGAAGTATCGTCTAGAGAGGGCAACACATTTGCATTTGCATTTTCTAATAGTCCTAGATGAT…	2855	MKKWIPLHVATYLVGLAQLVQDLERFCSKRARDKATNIVGILGLGGAGKTTLAKEFFNRKCSDYDASCFLSDIRESHARGNLHCLQSQLVDDLFEEKQLFKNVDDGIAHLKYRLERATHLHLHFLIVLDDIDNQQQLDALLPERMLSAGSLVIITTRDQNMLRVADVSSRYRMKGLDKDQSKELFCRHAFRGRNRPIAYEKLIERFVDFCGGLPLSLMVLGAQLYGRNEGYWELQLAKVKNIPPTDIMQKLKISFDGLDRQEQQIFIDIACFFNKKTNLFLKRKAISVWNASGWSAEIAVQNLQDKSLVEIDNRGRFKMHDHLRDLGRRIADESGPPRLWRPELLRPLEANGLQQILAQTKVRCFLDKFKDSQIQATISCFIGSVNDSIEPKLLWLEIN…	865
TNL	TO_032489_T.1	NB-ARC	LRR				NBS LRR	AGAATGAGGATAACAAAAAATATTTTGTCAATATTTACTGACATAGTGTGGCCATTGCAGGTATGAAGCTCGGCTGATAAAGACAGTGGTGAATGATGTGATTAAGACATTAGATAGAGTGCCCTTACATGTTGCCAAGCATCCTGTGGGAATGGATAGCATTAAGAATGTTCTCATTGAAAAATTAAATTTAAATTCAAAGAATGAGGTGGTTAACGTTGGAATATGGGGTATTGGTGGTATTGGCAAGACCACAGTTGCCAAGGCCATCTACAATCAAGTTTATACTGATTTTGAAGCTGCTTCCTATGTATCTAATGTTCGTGCCACTGCTGCAGAGCCCGGAGGCCTTACAAGTTTGCAGAAGCAAATTCTTGAAGAGTTAACCTCATATAATGA…	1675	MDSIKNVLIEKLNLNSKNEVVNVGIWGIGGIGKTTVAKAIYNQVYTDFEAASYVSNVRATAAEPGGLTSLQKQILEELTSYNETVHNVDKGISLFRDRLGGKRVLLIIDDVDAVEHLNALVGDWLCSGSRVIITSRDKHILSVAQVSSECIQEISGLEINDGLQLFCWHAFLRASPSQSYEDLSQRLVEACKGHPLSLEVIGSFLYGQNDRGCWKEAFDNITSRPEIYDRLYISYKALSDEEKEIFLDIACFFISEKKTRPFIFWKSMYKMVDIAVSNLSMKLLIKIDEKGVFGMHDHLRDMGRSVAEKEKEGTRLWEADLLNTIPNNTNLSRLRVNGGNPPSLEMLYSVPGLRYLHLQNLSIEGVRKETLAMLPPNLKWLRMEECRLHTGINRAMKKQ…	508
TNL	TO_032847_T.1	NB-ARC	LRR				NBS LRR	AACTATGCCATTTGCAAAGTCAGCTTGTCAAGGATCTTCTCCACAGGGAACAAAGTTTTCGAAGCATAGAGGAAGGAAAAAGCTATCTCAATCATCATTTACCAAGAAGCCCTTTAAACTTCCTAATAGTTGTAGATGACATCGATCACGTGGAGCAGTTAGATGCTCTCTTGATCATGGACATCTTCAATAAATTAGGTAATAGTCTTGTTATTGTCACAACCCGTGACGTTGGAGTGGTGATATCCACAGGGATAAGTATTGGTTATGTTTTAAAAGGAATGGACAGAAACAACGGGAGGCAACTCTTCTGCGGGCATGCGTTTGACCAACCTTTTCCACGTGCTGGGTATGAGGAGTTGGTTGACCGATTTGTAGACGTGTGTGGAGGGTTACCTC…	1775	MDIFNKLGNSLVIVTTRDVGVVISTGISIGYVLKGMDRNNGRQLFCGHAFDQPFPRAGYEELVDRFVDVCGGLPLSLLVLGRLVHGRNKMFWESNLVKAKKTLPRDVKQRLKISFDALEDEDKQVFMDIACFFLGKPKSRAERILEGSGWGAQTALQTLKDKCLIEEIGVYNVIVLRMHDHLRDLGREMALELSPPHRLWRPQDLQSLELMGLQNILIKTNVRCFHSIFDNSMGCMAKFSLGQSDSCVETSASLLWLELSQFIIQPRSSLPLLPAWIPLQHLQRLQIVGGSFKTLWENHTEIFPHQHQLSTSCRDSQIVSRSDDPIQLRELIISECPELEELPSLSRLNYMENIQIEFCEKLKSIILPTILTSLSVQGCKDLQRVSGNGDPVKLTELFI…	533
TNL	TO_034919_T.1	NB-ARC	LRR_5	LRR_4			NBS LRR	AACAAGTCATATTGAGAGCTGCATAAGAAGAAGCCAACAGTTGAGTTTCCTGATTGTGCTAGACAATATTGATCACCTGGAACAGATAGATGCATTATGCATTATGGATCTACTAAATCAGAATATGCTGAAGTCATTTCGCAGCCTGGTAATTGTTACAACCCGTGATGTAGGGGTGCTTACAAGTGCAGGAATTACTGCTGCTTATAATCTAAAAGGGATGGATAGAGGTGATGCGAGAGAGCTATTTTGTTGGCATGCCTTCGGCCAACCCCATTCAGTTAAGGAATACCAGAAGCTGGTTGACTCCTTCCTAAATATTTGTGGAGGCCTACCTCTGTCTCTTAAAGTTATTGGGAGTCATGTTCGTGGCAGAGACGCCAATTATTGGAGGTTAGA…	3381	MDLLNQNMLKSFRSLVIVTTRDVGVLTSAGITAAYNLKGMDRGDARELFCWHAFGQPHSVKEYQKLVDSFLNICGGLPLSLKVIGSHVRGRDANYWRLELNKICKAMPRDIHQRLKISFDALEYEEQQIFMDIACFFVDKFKSIAMGVWEASGCNAHYALETLKGKCLVQEIEERSVWARVGEERSVFRMHDCLRDLGREMANGLSRPRRFWTSQDLKDMESKRFSYILAQTKGRCFHSFIDKSMNCRITYFMGESDISDTDAVTTFLLWLQLEYYGFRNHPSILSWIPLQNLRCLIIRNLWVKTLWLSHLEGPTKSKDLQIYDTSLGEYSGMSSSLENKISDLKKLIELNISMCQDLQELNVRHFSCLEKLILHNCSSLKTVAGISDLRKLVELNISR…	1065
TNL	TO_035279_T.1	NB-ARC	LRR_8	LRR_4			NBS LRR	GGTTGGTCCCTCGAAGCAGTATCCGGGCATGAATGGAGACTAGTCAAAGCAGTTGTGAATGGCGTGTTGGATATCTTGAAGAAGAGGCTTCCCCTTGATGTTCCTACGCGTCTTGTGGGTCTCGACAGGGGTGTTCGTGAACTAATTAACAGTTTGCATCTGAATTCGACAGACACAAGTTTGGTTAGAGTGGGAATCAGCGGCATAGGTGGTGTTGGGAAAACCACCTTGGCCAAAGCCGTTTACAACGAAATTCATCGCAGATTTTATGCCTCTTGCTTTCTCTTCAACATTGGAGCAACTGCACACAACAATACTGCACTTGTGGAGTTGCAGGGAAGAATTTTAAGGAGATTGGTAAATTACGAGGGAGAAGTATCAAGTGTTGATGAAGGAAGA…	2110	MRDRLRGIRVLLIFDDVNEREQLLALYGDWFGHGSRVIITSRDQHMLNLAKVDSVFQMSGLGEDDALELFSWHAFSRALPDTPYEGLSTKVVNACQGHPLALEIIGSHLSDKKEPKDMRCWEKAVHNIGENQDVSRILRISYDGLSYFEKEIFLDIACCFVGERISDGDLFWEVLYPNKAQTAIKNLSLKMLINISGFHFHMHDLLREMGRGIQEQAGTNSRLLLPMGGHKALNRERAETAKMLVYTGQNESEPVVMHTMPSLRYLFLQNTKVAVNVGKLAPNLIWIKIRNCEIVSERHRWMMSRNKQQLDGSWSEVRILSLERCAFPTKIPNMLLHSLVNLQCLYIQHCDALTALPSTVGNLSQLKQLKLCGCKSLTSLPDTLGNLVQLEESGCAHLK…	568
TNL	TO_011248_T.1	NB-ARC					NBS	CCTCAGTTAGATACAATTTACCTTCATTACAAATGAAACTCCTCAAAGATCTCTTCGGTGAAAAAGATCTCAGTTTTCAAAGTACAGAGGAAGGATCAAGCCGTATATCTAATTGTATAGAAAGAAGCACTTCTCTGAGTTTCCTAATTGTTCTAGATGATATTGATCACCTGGCACAGTTAGATGCTCTATCAATTACTCATATGCTAGAAAAGCCCGGAAATAGTCTAGTAATAATTACAACCAGAGATGTAGGGATACTTATAGCGGAGGGAATTAAGGTAGGTTATCATTTAAAAGGAATGGATAAAGATGACGCCAGACAACTTTTCAGTTGGCACGCTTTCTCTCAACCTCATCCACCTAGTGGATATGAGGAGCTTGTTGATGACTTCTTAA…	888	MKLLKDLFGEKDLSFQSTEEGSSRISNCIERSTSLSFLIVLDDIDHLAQLDALSITHMLEKPGNSLVIITTRDVGILIAEGIKVGYHLKGMDKDDARQLFSWHAFSQPHPPSGYEELVDDFLRVCGGLPLSLQVLGRHVYDRDENYWRLELQKLGRTMHEDVRKSLKISFDALNTEEKQIFMDMACFFVDQLKCIAIRVWKASGWSAENGLQALKDKCLVEEIDDSMPVLRMHDHLRDLGREMAHELKQPRRLWHPQVLKKMESKGLENIIAQTKGRCFHSIFDK	285
TNL	TO_011280_T.1	NB-ARC					NBS	ACAGAAGAATAGATATCTGGGAAACCTTTATGAGTGGAAGGAGGCACTGTCCAAGGCCTCATTTTACAAGGGCGAAGTCATTGAAAAAAAAGACGGTCAGGATAGACAGTTTAAGGATATTGAGGATAGGCAGCTGAAGGATATTGTGAATACTGTATTGAAAATAGTTAAAAAAGACTCATTATGGGTTGCAGACCATCCAGTAGGTATGGAAAAAATAGTGGAAGACTTTGAGAAGAAAATGATTCATTCTATGAAGGTTGATCAGGGTGTACAAATTATTGGAATTTGGGGGATGGGTGGGTCTGGCAAGACCACCCTTGCAAAAGAGTTATACAATAAAAAATCTTCTTTGTTTAAGTGGTCCAGTTTTGTGTCTAATGTTCGAGATGCCTCGAC…	1442	MEKIVEDFEKKMIHSMKVDQGVQIIGIWGMGGSGKTTLAKELYNKKSSLFKWSSFVSNVRDASTNGLLQERQKKLLKDLCVQDVEFFNVEEGKETISRHLRSVKVFIVLDDVDHVDQLTALMPAKDSLESGSLIIVTTREYNVLKSWSDTTIYKMKALDPIYAKQLFCWHAFEQPLQQDGFEELVEKFLEACNRLPLSLKVIARQLKGEFDKEIWKSLLHKIMKIVPNDIQEILKISYDNLDHEEKEMFLDIACFFIGEESSLVIELWNGLGWSGQLGLKSLFNKCLVEFDEDIINMHDHIRDLGRSIATSQSPYRFGLPQTIINIQNQIENIIGIHGIIVTRDRVDWECWDTEKRFPRMSRITGEVDGFHVRCSERELKVDTNCGIRSLSPSLVGLKY…	411
TNL	TO_012797_T.1	NB-ARC					NBS	AATGAAAGCTCTTGATCCAATTTATGCCAAAGAACTTTTTTTGTTGGCATGCCTTTGAACAACCTCTTCAGCAGGATGGATTTGAGGAGCTTGTTGAGAAGTTCTTAGAGGCTTGCAATAGATTACCACTCTCTCTCAAGGTGATTGCAAGACAACTCAAAGGAGAGATTGACAAAGAAATTTGGAAGGCTTTGTTGCATAAAATCATGCAAATAGTACCTAATGATATTCAGGAGATACTCAAAATAAGTTATGACAACCTTGATCATGTAGAAAAAGAGATGTTTCTTGACATTGCATGTTTTTTCATCGGAGAAGAGAGTAGTTTGGTAATTGAATTATGGAATGGATTGGGATGGAGTGGTCAACTAGGTTTGAAAAGTCTTTTTAATAAGTGTT…	1779	MPKNFFCWHAFEQPLQQDGFEELVEKFLEACNRLPLSLKVIARQLKGEIDKEIWKALLHKIMQIVPNDIQEILKISYDNLDHVEKEMFLDIACFFIGEESSLVIELWNGLGWSGQLGLKSLFNKCLVGFDEDIINMHDHIRDLGRSIATSQSPYRFGLPQTIINIQNQIEVVHSGGSPFWALAASICPCLMSSLTADIHNKIEVYCLVILFSREHIL	217
TNL	TO_012956_T.1	NB-ARC					NBS	TTTGAAAGTATCTTTTCAGGCAAGGAGGGACAAAAGAGCCAAAACTATGGACAAGGTCACGATAGCAGGGATCTATGGACTTGGGGGGTCTGGCAAGTCTACCCTGGCAAAAGAATTGTTCAACAGTAAGAGTTCAGACTACCATGCCTCATCTTTTCTCTTTGATGTCAGAGAATCACATGCCAGAGGTGAATTGCACTGTTTGCAGAGTCAGCTCTTGAAAGATCTTGTAAAGATCGAAGATCCAAAGATTAGCAGTGTGGACCATGGAATCAGAGAGCTGAAACAACGTCTAGGAAGAGCAAGGCAATTGAATTTTCTTATAGTCATAGATGATATTGATCATTTAGACCAGTTAGATGCCCTGTTACCTCAATGTATGCTCAGCTCTAGTAGCCT…	2475	MDKVTIAGIYGLGGSGKSTLAKELFNSKSSDYHASSFLFDVRESHARGELHCLQSQLLKDLVKIEDPKISSVDHGIRELKQRLGRARQLNFLIVIDDIDHLDQLDALLPQCMLSSSSLVIITTRNQSVLTDADIRYKMKELNWDDAKDLFCCHAFHRMDPPTAYEKLVESFLQFCGGLPLSLKVLGAHLYGRNEHYWDLELEKVKKIQAKDIMQRLKISFDSLDQDEKQIFVDIACFFNKHKSWDLLSYAISIWNASGWSAEHALQTLQDKCLVEVNSITFEMHDHLRDLGRHMADELKPPRLWRPDILRSLAAKGFQQILAERKGRCFHSFRDSSRTEITYFMGNSNDSAETDLLALHFECHTCLDERSAKEIPPWVPLRQLHYLLVYNVKGMCSAFR…	430
TNL	TO_013660_T.1	NB-ARC					NBS	CTCCACAAAAGATTCAGGAATGGAAAGAGGCGTTGCAAGAGGTTTCAATGATCAAAGGCCACACAGTCAAGAATGAGGAGGATAAAAGGATGTTCAAGGAGGATATTGTACGTTATGTATTGGAACATCCTAAAAGACATTCATTTGTGGTGGCTGAACATCCTGTGGGTTTGGATGAAATCTCACAAGATTTTGAAAGAAGTGTAATTTCTTCAAAAGATGTAAAAATTGTGGGGATAACGGGTATGGGTGGGTGTGGAAAAACCACATTGGCAAAACATTACTACAACAAGAAGAAGCAATCTTTCTATAGATGTAGTTTTATTTCTGATATCCGAGATACAACAGATGCAAAAATGTGTAAAATGCAGGAAAAATTATTCCGAACCATTGGAAGCT…	1361	MIKGHTVKNEEDKRMFKEDIVRYVLEHPKRHSFVVAEHPVGLDEISQDFERSVISSKDVKIVGITGMGGCGKTTLAKHYYNKKKQSFYRCSFISDIRDTTDAKMCKMQEKLFRTIGSSQDISFASVEEGKAILAEYLRYVQVFIILDDVDHVNQLNSLLPMKDNINPNSIIVVTCRDSSILKSWGVPSDCIYKMKGLNTKHSMELFCWHAFRQLSPIDEFEYLVEKFLKVCQGLPLSLQVLGRLVHGESKEFWDDQLNQLSRLLPKDIKSILKVSFDALDKEAKEVFLDISCFFTGTATEIDSVITLWDGSGWSGLCSLKTLVNKCLVEVDERNCIKMHDQLKDMGRQIAETWRPYRLWSHKQIDHIEEQGEKILPIRGIKAETDDFYEDFMKLVRGSN…	438
TNL	TO_013925_T.1	NB-ARC					NBS	TTGTATAACAGAAAATCTTCATCCTTCCAAAGCTCCAGTTTTGTGTTTGCAGTGCGAGATGCTGCAAGCAGAAAGGCTTTGCATGAGAAGCAGAAAAAACTTATGGGGGACCTCGGTCTCCAAGCCTCAACATTCGACAACATAGAAGAAGGCAAAGCGATTCTGGCAACTCGGTTGAGATCTGTTCACGCGCTCATCGTTTTGGATGACGTGGATCATGAAAACCAAGTGGATGCTCTGTTGCCAGGCAAAGACTGCCTTGCAGCTGGCAGTCTCGTTATCGTCACAACTCGCGAGAGGCATCTCCTTGCGAAATGGGTCTCCACTACATATGAAATGAAGGGATTGAAACACTTCCATGCCAAGGAGCTTTTTTGCTGGCACGCTTTCTTGCAATCC…	687	MGDLGLQASTFDNIEEGKAILATRLRSVHALIVLDDVDHENQVDALLPGKDCLAAGSLVIVTTRERHLLAKWVSTTYEMKGLKHFHAKELFCWHAFLQSYPEQGFEDIVEKFLKACDGLPLSLEVFGGLVYGRTEDFWESQLDKISRVLPEDIKGRLKVSYNSLDEEEQEMFMDVACFFIHEELSLAIELWNGSG	195
TNL	TO_014003_T.1	NB-ARC					NBS	GCTCAGTGACTATCGGAGGGTGGTCAAGAATATTGTTAATCGTGTTCTGAAAGCAGTCAAAAATGTGCCATTTGTGGTTGCCAAACATCCAGTTGGTGTAGATGAAGCTGTCTTAGACTTTGATAGAACAACACTTCAGTATGGAGAAAGCCATCGCACTGTGCGAATCATGGGAATATGGGGTATGGGTGGTTCTGGAAAAACCACTCTTGCTAAACAATTATATAATAATAAATACAGAAGTATGGAAAAATCTAGTTTTCTATTAGATATTAGAGATGCTGATTCAAAAAGTGCATTACACAAGAAACAACAAAAGCTCCTGGAGGATCTTGGTCTTCAAGGTGTATCAGTTGATAATATAGAAGAAGGGAAGGGTATTCTTGCAGCTCGTTTGAG…	2039	MGIWGMGGSGKTTLAKQLYNNKYRSMEKSSFLLDIRDADSKSALHKKQQKLLEDLGLQGVSVDNIEEGKGILAARLRSVQVLLVLDDVDSVDQLDALMPERDSLGWGSLIVVTTRKLEVLQCWGISSIYKMKELDPLHAQQLFCWHAFLNPCPVTGFEKLVEKFMKVCHGLPLSLKVFGGQLYGKSNKDYWENQLQKIIRILPDDIKSRLKVSYDALDYEEKEAFLDAACFLIGEEKASVIEAWKGSIGSGLCNWESLFNKCLIEVEYGEYGERIRMHDHLRDLGRDIANHQSPYRLWSPHQIIDVGNDMQGIVIRAIMVTTAEPTSEVEQIPQCSDDGELIVNTSRGSRRLAPSSLGLKILQVRGNCYNQMIGDLSRELVWLRWFDIEQRNLASLNSL…	457
TNL	TO_015319_T.1	NB-ARC					NBS	CTATCTTCTACAAAGTAGATCCTAGTGATCTCAGATATGGGAAAGGAAAATATGGGAAAGCCTTCAAGGAATATGTAGAGAAGCATAGATATCTGGAAAGACTTGAGGGGTGGAAGACGGTGCTCAACGTCGTCTCATATTACAAGGGCGAAGACATAAAAAGTAACGAGGATGAGGATAGACAACTGAAGGATATTGTGGATAGTGTATTGAAAAAAATTAAAAAATATAAGCCATTAACGGTTGCAGACCATCCAGTAGGTATGGAAGAAATAGTGAAAAAGTTTGAGATGAAGACAGACCTATCTGTTGAGGGTGTTCAAGGTGTAGGTATCATTGGAATCTGGGGCATGGGTGGTCTTGGCAAGACCACTCTTGCAAAAGAGATATACAATAGAA…	1649	MEEIVKKFEMKTDLSVEGVQGVGIIGIWGMGGLGKTTLAKEIYNRKSSSFNWSSFVYNVRDGGLFEKQKKILQDIGFQRGIGSIEEGKEELSSRLTSVKVLIVLDDVDHVDQLDALLPAKDRLVSGSFVIVTTREHGVLDSGRITCVYSMEALDILYARELFCWYAFEQVFPWDGFEKLVEKVVKACHGLPLSLKVIGRELWRESNKKCWESLLVKIENMLHADIQKTLKISYDALDDKEKEMFLDAACFFIGEKASLVIEIWDGLEWSGYIGLKKLASKCLLQLDDEDFICMHDHIRDMGRSIAGKQSPYRIRLSKEIIYVQPQEEAFHSGGFSFLGFAASLCPCLMSVITAAFHNKIQNRIAIQGIIATPDRLNWNKYGRWDPAIAEMVRGSGEVDS…	462
TNL	TO_015706_T.1	NB-ARC					NBS	ACCTCCCACAAGAAAACTTGCCTTCCACAGCGATAAGAGGTATCATGTGTTTCTGAGTTTCAGGGGACCAGATGTTAGAAAGACTCTGGTCGATCAGCTCTTTCAAGCTCTTTCCGCAGCAGGACTCCACGTCTATAAAGATGATGAAAATTTGAAAAAGGGGGAAATCCTTTGGCCGAGCTTAGAAAGGGCAATCAAGAGCAGTGTCATTTGCATTCCCATATTTTCCAGAGGTTATGCAGAGTCAGTATGGTGTCTGAAGGAGGCCGCTGCAATGTTGAAAACCCCTGATTTGATCATTCCTCTGTTTTATCATGTGGATCCAACTCATGTCAGATATCCTCTAAATCAATCCAGTCCCTATAAGCAATCATTTCAGAAGCATTATGGCCATCCAGA…	1861	MLKTPDLIIPLFYHVDPTHVRYPLNQSSPYKQSFQKHYGHPDRYPKAEVDEWKHALLQICDRSGWSMDLTQGYEARLIKTVVNDVIKTLDRVPLHVAKHPVGMDSIKNVLIEKLNLNSKNEVVNVGIWGIGGIGKTTVAKAIYNQVYTDFEAASYVSNVRATAAEPGGLTSLQKQILEELTSYNETVHNVDKGISLFRDRLGGKRVLLIIDDVDVLEHLNALVGDWLCSGSRVIITSRNKHILSVAQVSSECIQEISGLEINDGLQLFCWHAFLSASPSPSYEDLSKRIAEACKGHPLSLEVIGSFLYGQNDTGCWKEALDNITSRPEIYDRLYISYKALSDEEKEIFLDIACFFIGEKKALPIIFWKSMYKMVDIAVYNLSMKLLIKIDEEGVFGMHD…	529
TNL	TO_017365_T.1	NB-ARC					NBS	CAGAAAATAAGGTCAGGGGCGCTTTCCATGGACTCGCACCATCTGTAAGATCTTCTGCCTCAACACTCATGCAAAAGCCCTGTTACGATGTGTTCATCAATCATCGTGGACCAGATGTCAAGCATACCCTAGCTAGCAGTATTTATAATATTCTCAACAATTTGAAGGTAACAGTTTTCCTGGACTCAGAGGAGTTAGAATATGGTGATTTCTTGCCTACAACATTAGAAGCGGTAATGCGTAGTGCCTCGGTTCATGTAGCTATTTTTTCCAAGAGCTATGCACAATCACCTTGGTGTTTGGCAGAGCTTTCGTTTATGCTCAAATCTGGAGCCAGAATTATTCCTATTTTCTACTATTTAGATCCTAGTGATCTCAGATGGGTAGATAAAGGGAAAG…	1754	MRLLKNVVNIVLKETKNVPLVVAKHPVGLKEIVEDFEVNTLQPVNQNEFVQIVGIWGMGGSGKTTLAKELYNKVSSSMERFSFVSDVRDAATKGLLHEKQKKLLNDLGVRGLTFDNIEEGMGILSKHLRSVRILIVLDDVDSMEQLDALLPTKDSIERGSLIIVTTRAYDVLKSWSISSIYKMKPLDPLYAKQLFCWHAFLNSSPSEGFNELVEKFLNVCNGLPLSLKVFGAQLYGESRKVFWESQLHKISRILPSNIQQRLKISYDTLDDEEKEMFLDVACFFIGEESSLAIEVWNGMGWSGQQSLERLLHKCLLELDDKDFISMHDHIRDMGGDIAKKTITLSTLVPPTDY	353
TNL	TO_017942_T.1	NB-ARC					NBS	CAAGACTTGGCCTCTTTTATGTTCTCCTTTAGTTCGTTTTCTCTTATTACCATGTTTGCCATTGCTGCTTGAAATTCTTCTCGCTGTATTGTTGTGGTTGTTTTTGTTTGAAGTGAATATTCCATTTACCCATCAAGAAAATTAGGGCACACCAGAAAGTCATCGGATTTGAAACATTTTTAGGTATTATTGAGTTACATTTTTCAAGTTCCGGGTTGAGTCCTCTGTTTCTTCTTATTGTCAGGAAGCCTTGTTTTCGAGATCCAGCTTCAAGATTGAAGAACACAAGCTTTCCACACCTAAATTTGCGTTCCAAGGCAGAATGAGGTATCATTTGTTCCCGAGTTTCAGCGGAGAAGATGTGAGAAAGATTTTGGCTGACCCCGTCTTTCAAGCAGC…	2714	MGIGGIGKATVTKAVYVRDNADFEAASFVSNVCSHITAADITGLAKLLFRYDRTTHSLGIDISLFGSRLGEKRVLLILDDVSAVEHLNALVGDWLASCNSRVIITSRDKHILNVAQVSSECIHEMSGLEINEGLQLFSWHSFLNASPNSRYEDLSSRKVETCKGHPLSLEVIESSIYDKQNDPCCWIREFHSIIFKRDIHKNFYINYCTFSDEGNDKMVYTVVYNLLKLLIKIDDKSVFDMHDHLIWGEVLLKEKKRSIRLWEAACLSTICNNINSLAFDSMEAIHKRLEMLYRLGLRYLLLRNLTIQDATKDTLSMLSTSLILLGLENYLPDSIGNLSQL	341
TNL	TO_019502_T.1	NB-ARC					NBS	ATGCCCTTCTACAGATCTGTTCTCGATCAGGCTGGTCCATGGATTTAACTCAAGGCTCTGAAGATCGGCTTGTGAAAAAGGTGGTGCATGACCTCTTTCAGATATTGGGCAGAGTGCCGTTAGAAGTTGCCAAGCATCCAGTGGGAGTAGACAGCATACAGAATGCTCTTATTAAGGAATTGCATCTCAATTCAGTGAATGAGGTGGTGAAACTTGGAATATGGGGTATTGGTGGTATTGGCAAGACCACAATTGCCAAGGCCTTGTACAATCAACTTTATGCAGACTTCGAAGCTGCTTCTTTTATATTTAATGTTCGCATGACTGCGGCAGACCCGAAAGGGCTTAGAGATTTGCAAAGAAAAATTCTTAAAGATTTATGCAAGTATCGTGGAGAGG…	1423	MDLTQGSEDRLVKKVVHDLFQILGRVPLEVAKHPVGVDSIQNALIKELHLNSVNEVVKLGIWGIGGIGKTTIAKALYNQLYADFEAASFIFNVRMTAADPKGLRDLQRKILKDLCKYRGEVDSIEEGKSLLRYRLGGIRVLLIVDDVDDVQQLDALVGDWLAPHSRVIITSRDKHILNIAQVQCIREMSGLEMNEALQLFSWHAFLRACPSPSYEDMSKKIVEACKGHPLSLEVIGSLLYDNKDYAGCWNESLSNITLQPGIHERLKVSYDSLSEEEKEIFLDIACFFNREVKTSPIVFWKSMYKMVDTAIFNLSMKSLIKIDDKGLFDMHDHLRDMGRTIAKTEKKGTRLWEATHLSTLYKTTNISRLQLNKSSPQRPEMFCNLDLSYLNLQNLSIGG…	461
TNL	TO_019592_T.1	NB-ARC					NBS	TTCACATATGACTATGTAATATTAGTAGTTTTATTGATTTAAATTTTTTTGGTTATTGCAAATCTTCATATTTTTCGGGTATATAGTCATTGTTGTTGTCATCTATGCTCACAAGCACCAAATATAATTGTTTGTTGGTCATTTTGAGCCTTAAATACCACAAAAGTGTGTCGAGCTCCAACACCATTAGGGTGTTGTTGGCATCACGATCGAATCTTGAGAACATCTCTTTGAGATATACAACTTGTTATTTTGAAACCCTTTTGCCTTTCCCTTTGGACCCATGCTTGAATTGTTCAAAACACATCTAACAATCATTTCCCATGCCTCCGAACAAGACAATAGTAAAAAAACGTGAAGCTACAAATAGAAGAAGACTACAAATGGAAAAAAATAGAT…	3171	MISHISTAYPLHTKVRLLVVVTTRELEVLQRWGISSIYKMKLLDPPHAKQLFCWHAFLTPTPLREFEDLIESFLNVCNGLPLSLKIFGAHLYGKSSKDYWKTQLNKISRILPIDVKDRLKISYDALDDEEKQIFLDAACFFIGEKKTLAIAAWDGLGWSGLHSCERLLNKCFIDLDDGNCIRMHDHLRYLGREIANHQSPYRLWSTQ	207
TNL	TO_019962_T.1	NB-ARC					NBS	ATACTTCCCTCTTTTTTTATCTTACTAACACGATTATTCTGCCTTTTTTCTCCGAATGTTACACCTTGTCATCACCGTCTCCCTCTTCTTTCCTGAACAATTCCGCGTTTCAGACGTCAACAACCTACGATTCCGCGTTTCAGATGCCAATATCACACAAATCACACCCACTCGCTTTATTTCCTTCTCACATTCCCTTGGTAATTGCCCTGGCTCAAAACCCACATCCTTCCAGCCTGTTTCACTGATTTTCTCTCATTCCTTCGCTGTGTTCAGCTGTACTATAATCCCATGGCGTCTACTTCTACTTCTGCAGAGAGCGAGCCTGCAACATCTACTTCAAGTATCCCAGAGAATGAGGCTTTTCAAGGAATGGCACCATCTGCGTCTGATATGGGT…	1962	MLRSGAKIIPIFCTDLRYQSNGVYVAAFNKHEEKGRYKPEKLKNWKDALYKVSFYIGQIIKNNDDEMRALKNIVNTALKEISNVSLEVAKHSVGLKEIVKDFENTVQLVDGDQGVQIVGIWGMGGSGKTTLVKELYNKRSASMERSSFIFDIREAKDVLHKKQIQLLKDFGVNETFDNVNHGKEILRRRLKAFRVLIVMDDVDHADQLDALLPAISNLGEGSLIIITTQERQVLTSWGIPSMYKMRALDQINAKQLFCWHAFLQSSPLHGFEELVGKFIKVCDGLPMSLKVFGAQLYGNLCKQYWMFLFDKISRILDEDIKERLKLSYDALDHEEKEAFLDIACFFIGEKNSLAIEVWDGSN	362
TNL	TO_020469_T.1	NB-ARC					NBS	CTCCGACTCAATCTCACCCATTTAATCACTTCTTATCTCGTCGCAAAAAAAAAAAACTCAATTCTGATCTCCCATCACTTGGAGCTTCAACTTTCCCAACTCCAACTTCACCTGTTGCTTCCATCGGCTTCACTCCGATCCAATTCTATGGCGTCTACTTCAACAGACGGTAGTAAACTAAAGGAGGAGGATGATAATGGTGGTGAGACATCCTCGCCTAAGAGAGGGCGTAATGCTGCTTTTCATGAACTCGCACCATATGCATCGACTTCTGCCTCAACACTCATCCAAAAGCCATGCTACGATGTGTTCATCAATCACCGTGGACCAGATGTCAAAGACAAGCTAGCTAGAAGAATCTATGATGTCTTGGAGGAGAACAATGTTTCAGCTTTTTTA…	2050	MALKKASFYDDEIIKNNDDEMRFLDKIVNIALKVVNNVPLVVADHPVGLEKIEEDFEMNILKSAHGDRAVQIVGIWGMGGSGKTTLARYLYNKKSSSVERPSFVFGVRDDAAKGVLHNKQIQLLKGLGVKEDHLKFDNIEQGKAFLTRHLRSVKVLIVLDDVDHIDQLGALLPVIESLETGSLIIVTTRDHDVLRAHGITSVYKMRPLHPVYGKELFCQHAFKHSVPLEGFEKLVERFLEACNGLPLSLKVFGGQLYRDFDKGNWEALLNKILRILPGDIKLTLKISYDALDYEEKEMFLDTACFFIGEEKNLAIEVWNGSGWSGLYSWQKLYNKCLVELDMNNHILMHDHLRELGREIAKNEHSSYRLKLPQQIINAEKPTEKKNWLSRNNNCPEHNL…	418
TNL	TO_021215_T.1	NB-ARC					NBS	CCGTCAAATGTGCATTTTGACACAGGCGAATATTAGTGTTCATTATGAGATTAAAAAAATGAAGCCACAGCTTGGCAGAGAGCTCTTTTCATATTGTGCATTTGACAGACCTGATCCACCATCTGAATATTTTGATTTAGTAAGTTGTTTTGTGGAAAAATGTCAAGGTTTACCTTTGTCTATTCAAGTTTTGGGCTGTCATGTTTCTGGTAGGAGCGAGGATAGTTGGAATCTAGAACTAGAAAAAGTCAGAGAGAGATCGGATATAAAAGCTTTACTTAAATTATGCTATGATGCTCTGGAAGAGGAGGAAAAAGAGATCTTCCTAGATATAGCATGTCTTTTCATAGAGGAAAGCGTACAAATGGCCAAGATATTATGGAAGGCTAAGGGATGGTA…	876	MCILTQANISVHYEIKKMKPQLGRELFSYCAFDRPDPPSEYFDLVSCFVEKCQGLPLSIQVLGCHVSGRSEDSWNLELEKVRERSDIKALLKLCYDALEEEEKEIFLDIACLFIEESVQMAKILWKAKGWYTEGALQTLENKCFVDLVRQGFDEEPPAYVFRMHTVYRQFGREMADAREIRRPWARNDELLVKNDLQTILDFNNYRFRCLNSFRDMSITYFLEKSSTSRAELQWIEFNCKIHEYSRISPQNLEGLRITQAGIPERWWQKHDKAPQKLKELLCEFTELHC	289
TNL	TO_023470_T.1	NB-ARC					NBS	AGATTATTCCCGTCTTTTATGAAGTGGAGCCATGGGAACTCCGCCATATAGAAAAGGGAGTATACAATAATGCATTCATTGAATATCAAGAGAAGGGCAGGTACCTCGAGAAGCTTGACGAGTGGAAAGAAGCCCTTCGTTCTCAGTCATTTATAGTTGGGGAAGAATTTAACAGTTCAAGTGATTGCAAAAACATTGTAGCAGCAGTGCAAAAGGAAGTGCGGAGGAAGCAAAGTTTACATGTTGCCACATATCCAGTAGGTCTTGACTATCTTGTCAAAGATTTTGAAAGGCGATGTCTCGATGAACTTGTCCAAGATTTTGAAAACCAGTGCTTCCTGCAGAACAGGAGGGATAAGGGTAAAACTAATGTTGTTGGCATTTTCGGCATGGGTGGAG…	1410	MGGVGKTTLAKELFNRKSSDYCRSSFLFDVREASVRSDLPSLQLKLLKDLFNEDRGSFTSIEEGTSSLKDNLQRSPLLNFLIVVDDIDHVEQLDALLVMDILDTFGNILVVITTRDVGVLITAGITVGYHLKGMDKNYGRQLFCWHAFRQPHPCSGYEVLVEDFLDVCGGLPLSLQVLGRHVHGRAHSYWSSELSKVRKTLPQDVKKRLKISFDALDGEEKQVFMDIACFFVGRWKGIAERVWRGSGWNTQHALETLQDKCLVSLGRWGGTVFRMHDHIRDLGREMALELGPPHRLWRPQDLDLRGFKDILAKENVRCFHSIEDDSMGYRVKFFLGQSDT	340
TNL	TO_024094_T.1	NB-ARC					NBS	TGATGAAGTCCGATACGTAAAAGGAGTATATGGTCATTCATTTTTAGAACATCAAAAGAAAGGCAGGTACACTTGGGAAAAACTTCAGGAGAGGAAGAACGCGCTCAACATTGTTTCATATAATGTTGGTGCCATCATTCGTAATGAAGATGACGAGGGGAGTCAGCTCAAGAGTATTATTAATCATGTCTTGAAAATGATAAATAATGTGCCATTTGTGGTTGCCAAACATCCTATTGGTCTAGATGAAGCTGTTATAGACTTTGAAAGAACGACATTTCAATTAGGAGAAAGCTCCCACTCTGTACAAATTGTGGGAATTTGGGGCATGGGAGGCTCTGGCAAAACCACTCTTGCCAAACAATTCTATAACATTAAATGCTCTACTATGGAAAAGTC…	1323	MINNVPFVVAKHPIGLDEAVIDFERTTFQLGESSHSVQIVGIWGMGGSGKTTLAKQFYNIKCSTMEKSSFLFDVREAASKSVLHNKQKKLLQDLGLKGLSVDNIEEGKGILANRLRSVRVLIVLDDVDNEDQLDALVPNKDSLGWGSLIVVTTREREVLQGWGISSIYKMKLLDSPHAKQLFCWHTFLKPTPLREFEDLIESFLNVCNGLPLSLKIFGAQLYGKSSKDYWNSIA	234
TNL	TO_025917_T.1	NB-ARC					NBS	CTTCATTGCAAAGTAAACTCGTCGAAGATATCTTCTATAAACAATCCACTTTTGTATGTAGCGAGGAAGGGACAAGCTCTCTGAGAAATCATTTCCGAAGGAGCGGCTCTTTGAGCTTCATAATTGTATTAGATGACATCGATCATGTGGAACAGTTAGATGCTCTAATACCCATGGATTTATTGAACAAGTATGATGATTATTTGGTTGTTATTACAACTCGTGATGTAGGAGTTCTTGTAAGCGAAGGTATTGACATTGGTTATCGTTTGAAAGGTTTAAATAGAGCAGATGGGAAAGAACTGTTTTGTTGGCATGCATTCGGCCAACCCCATCCATGTAGCGGATACGAAGATCTAGTCGAGACCTTCGTAAACGTGTGTGGAGGCTTGCCTCTGT…	604	MDLLNKYDDYLVVITTRDVGVLVSEGIDIGYRLKGLNRADGKELFCWHAFGQPHPCSGYEDLVETFVNVCGGLPLSLRVLGRHVSGRKDVRYWREELKKVSKTLPGDVKKRLKICFDSLDYEEQQIFMDVACFFIGKSKTMAM	143
TNL	TO_026496_T.1	NB-ARC					NBS	GTTGATCAGGGTGTACAAATTATTGGAATTTGGGGGATGGGTGGGTCTGGCAAGACCACCCTTGCAAAGGAGTCATACAAAAGAAAATCTTCTTTGTTTAAGTGGTCCAGTTTTGTGTCAAATGTTCGCGATGCCTCAACCAAAGGTCTGTTGCATCAGAGGCAACAAAAACTCCTCAGAGATCTGTGTGTCCAAAATGTAGAGTTTTTCAATGTTGAAGAAGGTAAAGAAACTATTTCAAGGCATTTGAGATCAGTTAAGGTGTTTATTGTTCTAGATGATGTGGATCATGTGGACCAACTTGCTGCTTTGATTCCTGCAAAAGACAGACTTGAAAGTGGTAGTCTTATCATTGTTACCACAAGGGATAGCGATGTCCTTAAATTTTGGTCTGACACC…	2308	MGGSGKTTLAKESYKRKSSLFKWSSFVSNVRDASTKGLLHQRQQKLLRDLCVQNVEFFNVEEGKETISRHLRSVKVFIVLDDVDHVDQLAALIPAKDRLESGSLIIVTTRDSDVLKFWSDTTIYEMKPLNPIYAKQLFCWHAFEQPLQQDGFEELVEKFLKACNGLPLALKVIATQLKEEIDKEIWESLLHKIIKIVPYDIQKILKISYDNLDHEEKEMFLDIACFFIGEKSSLVIELWNGLGWSGQLGLKSLFKKCLVGFDEDIINMHDHIRDLGRSIATSQSPYRFGLLQTIINIQNQIEVVHSGGSPFWALAASICPCLMSALTADIHNKIENRIGIHGIIVTPDRVDWECWVCLTTSLVSLLL	367
TNL	TO_027924_T.1	NB-ARC					NBS	CTCTGATCTCAGATGGGTACATCAGGGGAAAGGTATATATTTTGAGGCCTTTCGGGAGCACGAGCGGAAGGGTAGATACAGCCCAGAACTACTTCAGGACTGGAAGAACGCACTCCACAATGTCTCATTTTACACTGGCCAGATCATTATAACTAATGAGGATGAGATGAGACTGCTGAAGAATATTGTGAGATGTGTTTTGAAAGAAATAAATGATAATGTGCCATTGGTTGTTGCAAAACATCCAGTCGGTCTAGAAGAAATAGTGGAAGACTTTAAGGCGAATACGCTCCAATCTGCGTATGGCGACCAGAATGTACAGATCGTAGGAATTTGGGGCATGGGTGGGTCTGGCAAAACCACCCTTGCGAAAGAGTTATACAATAAAAAATCTTCTTC…	526	MRLLKNIVRCVLKEINDNVPLVVAKHPVGLEEIVEDFKANTLQSAYGDQNVQIVGIWGMGGSGKTTLAKELYNKKSSSMGRSSFVFDVRDAATKGLLHEKQKKLIKDLGIPNSEFDNIEE	120
TNL	TO_028055_T.1	NB-ARC					NBS	GGGATAGTTGGTATGGGTGGATCGGGTAAAACTACACTAGCAAAAGAGTTGTACAATAGAAAATGCTCTTCCTTCCACAGTTCTTGTTTTCTTTTCAAGTGCGAGATGCTGCAAGCCGAAATGCTTTAATTGAGAAGCAGAAAAAGCTCTTGCAGGACCTTGGTGCCACATGTTTATCATTTGACAATATAGAAGAAGGCAAAGGAATTCTAGCAAATTATTTGAGATCTCTTTGTGCACTCATAATTTTGGATGATGTAGATCATGAAGACCAGCTTCATGCTTTAGTGCCAGCAAAAGACAATCTTGGATCCAATAGTTTGATCATTGTCACATCTCGTGAATTGGGAGTCCTTACAAAGTGGGGCACCTCTGCTATTTATAAAATGAAAGGATTGG…	1252	MLFLPQFLFSFQVRDAASRNALIEKQKKLLQDLGATCLSFDNIEEGKGILANYLRSLCALIILDDVDHEDQLHALVPAKDNLGSNSLIIVTSRELGVLTKWGTSAIYKMKGLDPFHAKQLFCWHAFLQSHPLEGFQNLVEKFIYVCNGLPLSLKVFGGQVYGKSKDYWESQLNKISRILPEDIKQTLKVSYDALDEEEKEIFMDIACFFIGEKSSLAIEVWDGCGWNGLHSWETLLNKCLVDIDEINCIRMHDHLRDLGRDLARRHSPSRLWLAEQILNVNTRKLAREIMPICGILNNANINQSSHHQPPLEIFIKVMGFSNKWFRRSRPSMVGLRILVGSRNIFTKEFARAPDLIWFRCYDFLEKNLHSWTSLRNLRILELMNAENIYELWADKH	396
TNL	TO_028617_T.1	NB-ARC					NBS	GGATGATCGCGTGCAATTGGATGCCTTGGGTGTGCATTGGCTGTCTCCTGGCAGCAAAGTTATCATTACTTCTAGAGATATGCGCATTCTCATTGCTGCTCATATCTCGTCTGATTACATTTTTGAGATAAGTGGATTGGGGAAAAGTGAAGGTCTCCAGTTATTTAGTTGGCATGCCTTCCTCAGACCATCCCCAGTTCCCCGTTATGAAGAGCTCTCCAAAAGAATAGTGGAGGCTTGCATGGGGCACCCTCTGTCTCTGGAAGTCATTGCAGCTTTCTTGTATGATAAGGAGAACGACACAGATATTGATTGCTGGAATGAAACTCTTGACAACATTGCAGTGAATAGAGACATTTTTGGAACACTTAAGATCAGTTATAGTGGTCTCAATGCTGA…	728	MRILIAAHISSDYIFEISGLGKSEGLQLFSWHAFLRPSPVPRYEELSKRIVEACMGHPLSLEVIAAFLYDKENDTDIDCWNETLDNIAVNRDIFGTLKISYSGLNAEEKEIFLDIACYFIGERTTSPIVFWESMYRKVHSAITNLSMKLLIKIDDKGVFDMHDLVRDMGRIIAEEEQTRQWQTAQSSSSFNNSSSNISISRLRLCKGDSRCLKMLC	216
TNL	TO_029719_T.1	NB-ARC					NBS	GTTAGATGCCCTGTTACCAGAAGGCATGCTGGGCCCTGGTAGCATGGTAATTATCACAACCCGTGACTACAGTGTGTTAAGGGGTGTAGATATGCGTTATAAGATGAAGGGAATGGAAACGGATCGAGCTAAGGATCTCTTCTGTAGCCATGCTTTCCGCGGACAGGATCCACTCCCTGTATATGAGAAATTAGTTGAAAGCTTTGTGGAATTCTGTGGAGGTCTACCCCTCTCGCTCATAGTTTTGGGCGCACATGTTTATCGTAGGGATGAGTATTATTGGGAGCTAGAATTGGAAAAAGTCAAGAAAATCCAGCCAAAGGAAATAATGCAGAGACTCAAAATTAGCTTTGATGGTCTGGACAGAGACGAGAGACAAATATTTATAGATATAGCTTG…	459	MLGPGSMVIITTRDYSVLRGVDMRYKMKGMETDRAKDLFCSHAFRGQDPLPVYEKLVESFVEFCGGLPLSLIVLGAHVYRRDEYYWELELEKVKKIQPKEIMQRLKISFDGLDRDERQIFIDIACLFNKKRPDFRFRQDNLKSS	144
TNL	TO_031041_T.1	NB-ARC					NBS	CTGCTGCAGACACCACAGGCCTTCCAAATTTGCAGAAGCAGATTCTTAAGGATTTTACCAAAAATGATGTAACTGTGAACAATGTTTATCAGGGCATATCTTTGTTCAAGGATCGTTTGAGAGGAGAACATGTGCTGCTGATTTTGGATGACGTGGATTCCGTTGAACAGCTGAATGCTTTGGTTGGGGATTGGTTAGCCCCTGGCAGCAAAATTATTATTACTTCCAGAGACGTACACATTCTCAATAGTGCTCATGTGCCATCTGAATGTATCCACGAGATGAGTGGGTTGGAGATAAATGAGAGTCTCCAGTTATTTAGTTGGCACGCTTTTCTCAGATCATCTCCAACTCCCAGTTACGAAGATCTGTCCACAAAAATAGTGGAAGCTTGTAAGG…	802	MSGLEINESLQLFSWHAFLRSSPTPSYEDLSTKIVEACKGHPLSLEVIGSFLHDKLNNKGCWTEALQNIILHPEIHDRLYISYNALTDTEKEIFVDIACFFIGEHKILPIVFWKSLYTNVETAVCNLSMKLLIKIDDEGAFDMHDHLRDLGRTITEKEKQGTRLWKASHLSSL	173
TNL	TO_031678_T.1	NB-ARC					NBS	GAGGTCACAGGCCTTACAACAATGCAAAAGCAAATTCTTGAACAGTTAGCCAAATATGATGGAGAAGTATATAGTGTTCCTTGTGGCAAATCTTTGTTCAGAGCTCGTTTAAGAGGAAAACATGTGCTGCTCATTTTAGATGGGGTGGATGATGTTGTACAATTGAATGCTTTGCTTGGGGATTGGCTGGCACCAGGCAGTCGAGTTATTATAACTTCCAGAGACAAGCACATTCTCAATGTTGCTCAGGTCGACTTCCTCTACGAGATGGGTGGATTGGAGGTAACGAAAAGTCTCCAGTTATTTAGTTGGAATGCTTTTGCGAAAGCATTTCCTCCAAGTTGTAGATTCAAGGATCTGTCCTTAAAAATAGTGGAAGCATGTAAGGGGCATCCACTT…	610	MQKQILEQLAKYDGEVYSVPCGKSLFRARLRGKHVLLILDGVDDVVQLNALLGDWLAPGSRVIITSRDKHILNVAQVDFLYEMGGLEVTKSLQLFSWNAFAKAFPPSCRFKDLSLKIVEACKGHPLSLEVIGSFLSDKQDDIGCWTEALQNISRIPHMQKRVYNTLKISYNALSDEEKEIFVDIACLFTGESTEWP	196
TNL	TO_032026_T.1	NB-ARC					NBS	TGAGAAGGTTAAAGTTGGAACATGGGTATTGGCGGTATCGGCAAGGCTACAGTTACCAAGGCTGTGTATGTTCCAGATAATGCTGATTTTGAAGCTGCTTCCTTTGTATCTAATGTCTGCAGTCACACTATTGCAGCAGATACCACGGGCCCGACAAAATTGCTATTTAAATATGATGGAACAATACACAGTCTTGGCATGGACATATCTTTATTTGGAGAACGTTTGGGAGGAAAACGTGTGCTGCTTATTTTGGATGATGTGAGTGCTGTTGAACATTTGGATGCTTTGGTTGGGGATTGGTTGGCCTCTTGCAGCAGCAGAGTTATTATAACTTCTAGAGACAAACACATTCTCAATGTTGCTCAGGTCTCATCTGAATGCATTCACGAGATGAGT…	1717	MGIGGIGKATVTKAVYVPDNADFEAASFVSNVCSHTIAADTTGPTKLLFKYDGTIHSLGMDISLFGERLGGKRVLLILDDVSAVEHLDALVGDWLASCSSRVIITSRDKHILNVAQVSSECIHEMSGLEVNKGLQLFSWHSFLNASPNSRYGDLSSRIVETCKGHPLSLEVIESSIYDKQNDPCCWIRVLHNIIFKRDIHRNFYINYCTFSDEGNDKMVYTVVYNLLKLLIKIDDESVFDMHDHLICGEVLLKEKKRSIRLWEAARLSTICNNINSLAFDSMEAIHKRLEMLYRLGLRYLLLRNLTIQDVTKDPLFMLSTSLILLGLENYLPDSIGNLSQL	341
TNL	TO_033131_T.1	NB-ARC					NBS	AAACCACATTGGCCAAAGAGTTCTTCAACAGGAACTTTTCCTCATTTGAAAGATGCAGTTTTGTGTCTGACGTGTTTGATGCAGCATCGAAAAACGCTCTGCCAGACAAGCAGAAAAAGCTTCTTGAAGACCTCGGTATAGATGATTTGCAGTTCCACCATGTAGATGAAGGCCAGGCCGTTCTTGCAAATCGTTTGAGCTCTCATCGGGCGCTCATCGTTTTGGATGACGTGGATCACATCGACCAGTTGAATGCTTTATTGCCAAATAAGGACAAGCTCGGATCCCAAAGTATAGTTATTGTAACAACTCGGGATACTTTTCTCCTCCAGTCATTTGGCATTGGCAACTCCTGCATTTTTAGAATGCCAGGACTTAGCACGCCCCATGCCCAGCAGC…	1559	MPGLSTPHAQQLFCWHAFLQPSPPAEFETLVRDFLRVCNGLPLSLKVLGAHLYGRKSRDYWKSQLHNILRLLPSKINQTLQVSYDALDEEEREMFLPREFKQTLRISYDTLDEEEREMFLDVACFFIGQEISKAIAVWDRLGWSGRRGFRSLLDKCLVDVVEGERITMHDQVRDMGREIATTHSPYRLWCAEQIDKMKEHSTAEQLVQVMEEAQVELLRKGVATAAGPSRTDGQSVEDFVGEITARDSIIEGLERDRDRLQRQLAGMQQDCAKRERDMLRLQLDRDSNQSLVQELQAQVTRLRAESQRLCLDRDIAMRLLEGQGMGHAFTQLMDVATRMDRAHRESGYYRGLYERVVPIEQREPPFAEGSLAG	373
TNL	TO_033384_T.1	NB-ARC					NBS	CCCCAACAACCTTGATATCTGGAAAACAGCACTCGAAAAAGCTTCAGATTTCTCTGGCTACGAACTTAAAACTTACTCTGACCATAATCCTATTTGTTCAAAATTAGTGTCAGTTGTGCAAGGAGAGGTGGAAAAGAGGAAGCCTTTGCATGTTTCAAACTATACCGTAGGACTCAAAGAACTTGTGGCAGATTTTGAAAGCCAGTGCGGACAGAAGGGAGAGAAGATCGTTGGCATCTTCGCAATGGGAGGGTCTGGCAAGACCACCCTAGCGAAGGAATTGTTCAACCGCAAACGTTCATATTACAGTGGATCATGTTTTGTTGGTGACGTCAGAGAAGCATCTCGCAAAGGTGAATTGGCTTCTCTTCAAACAAAGATCATCAAAGATCTGTTCAA…	981	MGGSGKTTLAKELFNRKRSYYSGSCFVGDVREASRKGELASLQTKIIKDLFKESHPDFQNISEGTAHLRNRLESGPNSRYLIVLDDIDDEDQIDSLLCMDALGSHSLVIITTRDKSVLERAGITVHYNLKKMDDSEATELFCWHAFKQPNIVEGYEDLVGRFVQLCQGLPLSLKVLGGLVSNSTHKQKWQQVLDKVEKVLPLKLTKILKISFDALDSEERRIFLDIACFFIGEPTSKAIRIWKGS	245
TNL	TO_036304_T.1	NB-ARC					NBS	TGCAGATCCATTCCGCGATTCAAAGGCCTTTAAGAATTGAGTGCTAGATCTGCAAAAGGAAGTAGAGAGGACAAAACCTTTATTTGTTGCTCAACATCCAGTGGCTCTTCACAAACTTGTAAAAGATTTTGAAAGCCAATGTCTTGATAAGCTTGTTCATGATTTTGAAAACCAGTGTGGTCTGAATATAGAAGGGAATGATCATACCAAGATAGTTGGGATCTTTGGTATGGGTGGGGCGGGCAAGACAACCCTGGCAAAGGAGCTTTTCAACCGAAAGCGTTCGAACTACATGGCAACATGTTTTCTGTTTGATGTGCGAGAGAAGTCTTCCAGATTTGGATTACCTTCCTTACAAGCTGAACTCATCAGAGAGCTCTTCCCTGGAAGCCCAACTGA…	958	MGGAGKTTLAKELFNRKRSNYMATCFLFDVREKSSRFGLPSLQAELIRELFPGSPTEFRSREEGINYVRDRLARSRFLSFLIVVDDIDHVKQLDTLCLMDMANNFHNILVIVTTRDVGVLTSAGIINRYNLEGLNRDDGRELFCWHSFGRPNPASGYENLVDAFVGVCGGLPLSLQVLGRHVHNRPVYYWELQLCRVRESLHPDIKDILKISFDALNRVEKQIFMDIACFFVDRCKNTAIRVW	243
TNL	TO_036465_T.1	NB-ARC					NBS	GTGCCATTTGTGGTAGCCAAGCATCCAGTCGGTTTAGATGAAGCTGTAAATGACTTTGAAATCACAACAATTCAATCTGCTGAATACAATCATCGTGTACAAATTGTGGGATTATGGGGCATGGGTGGATCTGGCAAAACCACTCTTGCTAAACATTTTTATAACAATAAATATAAAACTATGGAAAAATATAGTTTTTTATTTGATGTTAGGGAAGCTGCTGCTAGAGGTGAACTGCACAACAAGCAGAAAGAACTGCTGGAGGACCTTGGTCAGAGAAATGCACAAGTTAACGATATAGAAATGGGGAAAGGTATGCTTGCTAGCCAATTAAGATCTGTTCGAGCATTGATTGTGGTAGATGATGTGGACAATGTGGAACAGCTGGATGCACTATTG…	955	MGGSGKTTLAKHFYNNKYKTMEKYSFLFDVREAAARGELHNKQKELLEDLGQRNAQVNDIEMGKGMLASQLRSVRALIVVDDVDNVEQLDALLPNKESFGWGSLVVVTTRELEVLTFWGVSMVYKMKPLDPNHAEQLFCWHAFLQSSPSQEFEALVKRFIDVCDGLPLSLKVFGAHLYGNSNKGYWQHQLDKISRILPKNIIGRLKISYEALDDEEKEIFLDIACFFVGADKNLVVNVWDGSKGNGLWSWERLFNKCLVELDDNDHIRMHDHLRDLGR	278
TNL	TO_037635_T.1	NB-ARC					NBS	ATTACCTTCATTGCAAAGCAAACTCCTGAAAGATATCTTCGGTGAAGATCAAATTTTTCATAGTAGCGAAGAAGGGACAAGCTGTCTGAGGGGTTTTATGGAAAGGAGCAGCTCTTTGAGTTTCCTAATTGTTTTAGATGACATTGATCATGTCGAACAGTTAGATGCCCTATTACCTATGGACATATTAAAGAAGTCTAATAATCATCTGGTGATTATTACCACCAGAAATGTAGGGGTTCTTGTAAGTGCAGGAATTGACATTGGCTATCATTTAAAAGGATTAGATGGAGAAGATGGGAGAGAGCTGTTTTGTTGGCACGCTTTCGACCAACCCCTTCCGCTTGGTGGATATGTGGATCTAGTTCAGAACTTCGTTAACACGTGTGGAGGCTTACC…	738	MERSSSLSFLIVLDDIDHVEQLDALLPMDILKKSNNHLVIITTRNVGVLVSAGIDIGYHLKGLDGEDGRELFCWHAFDQPLPLGGYVDLVQNFVNTCGGLPLSLIVLGRHVFGRDQWYWQDELAKVKETLPGDIKRRLKISVDTLDNVEKQIFMDIACFFIGKSITKAMVIWKGSGWRARRALQTLKEKCLVEEVKVMHTNRQEHKWESTTTD	213
TNL	TO_038180_T.1	NB-ARC					NBS	AAGCACATTCTCAATGTTGCTCAGGTCGACTTCCTCTACGAGATGGGTGGATTGGAGGTAACGAAAAGTCTCCAGTTATTTAGTTGGAATGCTTTTGCGAAAGCATTTCCTCCAAGTTGTAGATTCAAGGATCTGTCCTTAAAAATAGTGGAAGCATGTAAGGGGCATCCACTTTCACTTGAAGTGATTGGATCCTTCTTGTCTGATAAGCAGGATGACATAGGTTGTTGGACGGAAGCTCTTCAAAACATATCTCGCATTCCACACATGCAGAAGAGAGTCTACAATACACTTAAAATCAGTTATAATGCTCTCAGTGATGAGGAGAAAGAAATATTTGTAGACATTGCTTGCTTGTTTACTGGAGAAAGCACAGAGTGGCCCATTGTTTTCTGGAAA…	780	MGGLEVTKSLQLFSWNAFAKAFPPSCRFKDLSLKIVEACKGHPLSLEVIGSFLSDKQDDIGCWTEALQNISRIPHMQKRVYNTLKISYNALSDEEKEIFVDIACLFTGESTEWPIVFWKSLYQMVDTAVQNLSMKLLIKIDNKGHFYMHDHLRDMGRTIAEKENDCTLLWTAADLSTVPNNTNFSRLRLNGCNPQSLKILCTSRLRYLHLENLVFEDVTEKTLAMLPTSLIWLRLEGGANSRFVFS	246
U	TO_005693_T.1	NB-ARC	Arm				NT NLR	CCTCAACGACTGCAAACATTACATTTTGATGCGGAAGTCAGCTCTGTATTTAGCAGGCATGCTCGATTCAGTAATAAACATTCCTGCTGTCAATTATAGTCTATCTGTTCCAGGTTTTAATATTTGATCAAAGCACATTTTGGATCAAAATGAGAATTTGACCGTACAAAAATACATCTTCTCATTTTCATCTTTCAGCCATCTTTCAGCAAACAAACGGGGCCTAGATGAAGATAATCACACTAGTGATAATATTGTTCGAGTGAGTACGATGTGCTGAGAGTTTTCTCAATTTTTCTGGGCTCTAGAGTTTGATTTCAAAGTAAAATGTTGAATTACATGATTTTGACATTAGCTTATGTGGATTTTCTTGATCGGTCATTCTGTTTTCTGATACAA…	4674	MDAFQLVAAAAGLVSNIVGAVRALEQASRDLEDAPKKVQDLEELIINLEGLIRDAKIKYYHKLHNPQLKSQIQSFSTLLERVQPKVKLAKKVSTRKGIKHLANIVLSSVVGDSLTKVARSIREDLNWWLESHELTIHVQKVIDSTASGLPALLRVRSESGYPVSKKCELVRTLLEKDDSPPVVLIVGLSGIGKTCLARQVASDPPERFVHGAVELTFGQWCSRLACGGNKIEYHKRLAKKIFRFLVQIGCSRNTWDETKGDLEDVCYQLQDALIGKSILILLDDVWEPDIIDRFAKLYDNDCKYLATTRNEAVHEITEAVKVEICKDDTSEVSKAILLYHSQMSDTELPDVAESLLNRCGHHPLTVAVIGKALRKENRSEKWEKAVRNLQTFATYAPVP…	1049
U	TO_020022_T.1	GBP	NB-ARC	LRR_8			NT NLR	CGTTAACGAAGAAGATGCCATTTTGGCTGTATTCTACTGGCATGAAGGTGAGCATTTCAGAAAAGCTTCTAAAAAAGACGTCTCATGCAATTTCATTAGATATTTGGTTGAGCTCTGTGATTGTGTGTGTATTTGCGTGGAGGGGAATTTTAGTTTTGAAAACTTGGCGGCTTCGACTGTTACAAAGCTGCCAGTGATTGACAGCTCGTGCCCTTATTTGGCATACATTTATCATATTTTTGATAAGTTTGGAACAATTCCTGCCTTATTTGCTCAAGATGAGAGGGTTGTGATCTTCAAAGTGGTATTCGAAAGCAGCAGAGGAGAGGCATGCATCAAGTACATGGAAGAACTGGTTAGACAGCTGAGTGAAGGAAAAGGAAAAGACTTTTCGAATTT…	4078	MEELVRQLSEGKGKDFSNLKIHFEVNNLYKWETRFDYLASVPRDKILKKMGLWLGKLICLLPIQICRPQNNGVVVFKDGLQIRPHISCADRLSLAKSVSFGFYDSILHSWKGKIRVISTMGEQSSGKYYLLNHLSGSLLDVVGGRCSDGVWMTITTGKKGDGSNNRHMFVLLVFEGLGSCKRTKQEDTLLSVLNAAVSNLTIFNKKSFELDKDTESVFSRFQRGINLLKHDKKLFKGFFCIAIKNMDGSDVEGLIQKFHLKISQIWGGSEGFISKMYDGNLTIVGMHPFYRSAYHKESLRELAETANERISFYDNGVSFLTNLKLIIAQTAAKDWSPVDGKHVAFIVNNVRRNLMAAVSMGCISAASNKEVELLVEFDTQEAIPDYPLHFCGFSLNVLD…	1197
U	TO_011574_T.1	NB-ARC	LRR_8	LRR_4			NBS LRR	AGTACATTGGCAATTGCCTGGAAAAATGCGTACGCGGTTGTGGAAATTTATGCGTACGCGGTTGTGGAAATTTCCTTCTTTAGGGTTTTCTTTCTTCAACAATTTCCTATAAAGTTGGGTTGAATCGTGCGGATGAGTAGCCCGCCTTCCCCTGTTCTTCAGCGCAGAAACCCCTGTTTGTTCTGAAGAGTTTGGTGGCTTTGTCTAGCTAGGAAATATGGCATCGGGACTCTCCAACAACACCGATATTACCAGCAATGAGAATGAAAATGGCTCCATTAAGAAAATAAAGAACAGAAATGATAGCGGAGGTGACGCCGCCAAGAAAAATAAGAAGGGAAATGATTGTGAAGATGGCTTCATCGAGGAAATCGATGCAGAAAATTCTGTTACCAGAGA…	3717	MDFIQSKWPMLELSAFVKARDITHTNTNLKILPLFFGISLDDLKNTEENDKKWQQLEISREKTAEWGTEWHQALKTIRGINGLRFVEGGDEVKFRDEIVKEIWHILPTPSPRYHVRGMQGETRMCQELANFFNVVQPNKEGIRNKEGIRIAGLYGIAGRGKTTLGKAFCNLKLGDFEGKVCHLEFSRGSVFERIKLALQYLTHRPESVQTLTSHDQAQVEMYTRVKGQRVLLVLDNITEESIDEVLYYLKADLGENSWVLLSARSVDVLVKHFNIDSQSCMRVPRLEEEEAVAILLERAFLEESKITAEDRAFALRCAKRCLFKGRSCDIGPRAQSFHPLALKAFGGYLFSKCGSNLSKWVDEIDDMVGGSGDGLDEVFDVLCKAFDGMLPKYRTIFML…	994
U	TO_013552_T.1	NB-ARC	LRR				NBS LRR	CAAAGACTCTCAAGATCGTAATTGGATTAAAAAAGTGGAAGGGTATTTTGCTGCACAGAAGGATATTGCGCCTGCAATTGTCACCTCAGATGAAGCGAAGGCGATCTCTCGTTTAGTTCCACAACCCTCTAAAAGGTATCATGTCCCTACAAGAGCAGAAAGCATGTGCCATGTGATCACTCATTTACTTCCAGCACCCTTAGAAAGGTATCATGTCCCTGCCATTCAAGGAGTAGCGCGCATGTGCCAGGAGCTTGCAGATTTTTTCAACAGTGTTCATCCCAACCAATATGGGATCCGCATTGCAGGATTATACGGAATGCCGGGCATGGGAAAATCTACACTTTGCAAGGGTTTCTGCAATCTCAGTTTAGAGAATTTTCATGGCAAAGTTTGCTA…	2852	MCHVITHLLPAPLERYHVPAIQGVARMCQELADFFNSVHPNQYGIRIAGLYGMPGMGKSTLCKGFCNLSLENFHGKVCYLEFCGGNKLDRKKFALQYLFRCGKSYLESLTTEREVMNIFHSEALRSSCYIGCGQRVLLVLDNITQESVEEVKYYLGLPLGQNSCVLLSARSEDVLAMNFNIDSKSRISVPGVEEEEAIAILLERTCLAESELGVERRGLALQCANRCSFKKTRRNIVGAVRTFCPLALKTFGRHLFSKYGANLSQWVAEADSLVFENGYGLGDVFIVLDKAFDYMDPKYRTIFMLLTLYMQPLVSPLNVNEWLAFICKEEIEYIEKAVEDLRQKGFIEEVEPEIRIHDIFAEFAQSKARKTKRWLRCERDLVTSEAGEGFKLTNLKYCH…	811
U	TO_014126_T.1	NB-ARC	LRR_8	LRR_4			NBS LRR	AGAGTGCGATCCACGGAAGGTAGGAAAAGTTGCATAAATATTATTTGGTCCACTAGTTGAGAAAGAGCGGTCGGGAGAAGGTAGGAAAAGTTGCATACACAATTTTCAATTCACTGAATGCAGATTCACACTTCAAATCGTGCGGATATGCACGGCTGATGCCGCATTTTCGAGTTTTGACTTGAAAAAAATTCATAAACAATTCAGAGCTGGCGCTGGTCCACTCGTAAAGAATTGCTTGAAACAATTCTGATCGAATACAACCGGGCCATCACCATCATCCGCACGCCTCTCTCTTTTTTGGTGTCTGTTAAACTAACGAACCAGCTGTTGTACCATTAAGATTTCGGACAAAAACTGCTTTCGAGTTTATTCCTCGTACTGCACAAAGCGGTGCAT…	4883	MQTEPGQTKFDELHAEALSLVGSTENPQVSNCCTTFVKLLDSIPALLQNLDGRGVLSIAANLQVGLFRDLEILCILLDFTRAVLSRLEGYLDSKDHTSTLDLLSQKRHFVSAFSILPDEVRSPKAQVRGLGVCSFYLRNKSLENPTLQSLKSPIEVAGLEATRKEAEEALKIGGDNMKELRLSIMDLKTRLCKAAKSLEAVFFSAEPQLPSFLVRAHLRKAMPSFLAFQSFSSTVRDSIIEYGETLCPIGCRIARPMMEKVVLELLDPGGPFIVGICGPGGIGKTTVAASVACDSKIKRRFVGGVFWIPADQRIADPMSLQSYLWKAVSGSKTIFKSVDEGLTALKGKFLNCLPSLLIVDGAWEASQLEGLVCFDGKHQGRIIVATSNPHILPATDTHI…	1223
U	TO_020065_T.1	NB-ARC	LRR				NBS LRR	GTGGAGAAAGCTTTTGATGATATGGATCCCAGATACCGCAGGATATTCCTGTTACTCGCCAGACATATGCCGCAAAATAAGCCTTCGGACTTTGTTGTTAAATGGCTAGCACTAAATTGCAACAAAGAAGTCACGTATATCAAGGAAGCCGTGAGTTTGAATGTTTGGTTTATACTATTTGGGGTTTGAATTTTTTGAATAAATTTTGACAAACCTTTCAACGGTTTATTTGTATTGTGGTTTTAGGTGAAGGACCTATGTGAGAGTGCTTTTATTGAAGAAATCGAACCTGAAATTGGCATACATGACTTCTTCAAGGAGTTCGTTCAAATAAAACAATACAATTATGATGAAGTTGAAGATGAAGCGAAGTTTAGAGTTAAAATTGTGAGAGGTATC…	3031	MRGEARMCQDVADFFNTVDPNDKKIRIAGLYGMSGMGKTTIAKAFCNLNFENFDGNVYHLEFASRGHTPGSQNFKLLTKGQRVLLVVDNIQTEESIDGVRDFLRADLGENSWILLIARRVDVLKNLIEIQSCMSVPGLEEKEAIAILLESTSLAELALEAESRYFALQCAKKCSFKKTSCANKFVPLVLKTFGRHLVSKYGSDLSKWVPELDGLVIGSDDGLGNMLAVLDKSFEDMDTKYQTMFMLLTVYMPPNMPPNKVTEWLAINCKEEIDFIEKAVEDLWQKAFIEEIKPQIRIHDLHMEFAQSKARQMGRWLLCNRDLLTSEAEGWLFSQDKNGFELVKLEYWQHRDLCQIGDRYTENLWALQVACNEISKLGLNSMKNIRSLTLHYCENLEVIQ…	557
U	TO_015424_T.1	NB-ARC					NBS	CGTCCGCTCCCGTCCAGCCTAGAGAGAATATCTCTATTCTCCTAGCATTGGTACAGCAATGGCTTAGAGAAATCTGAAGTTCTTTAGATGTCTTCGGCTTTAACGGTAGCAAGGAATTCGTGGAATAAATTTGAGAAATTTCCATATCAGCTTGTCCGCTAAGCATCTCAACCAAAAACTTCTGCCACCGGCCATGGGTGATTCTTCTAATTGTTGTTGGTGCTGGAAAAGAAAGCTCCCAGAAACGGCACCATCGACAGATCCTTCTGTAGATCCCTCTGTAAACCCTGTAGAAACAGATCCCTGCAAATCCTCATCACAAGGTGTGGTGACTACTTCCATAAATCCTTCTGTAAACACCACCGCACAGACTATCTCCATAAACCCATCAACAATATA…	3066	MGDSSNCCWCWKRKLPETAPSTDPSVDPSVNPVETDPCKSSSQGVVTTSINPSVNTTAQTISINPSTIYSPNQSQTVISPPSSTPKNPPPTLQEVINSFENIDIKSQTDVFIKALEEILKKAQKPTQDATSTSSSHTDKLSKSDSFIQSGGKFLKFVNEQTKEVKIDTKDAFFQSGEAAEIIGDILQQIGHLHWAVAVFSTVGYVVSKCAKVSQNKAECLELLQDLITLLSHIKEIGTDIPEEKDKLEIAFRYIMEASMSCASQFHSGKLFSFLKSKVNSETLTEIHSRISRLYPDLILTVTRKLLRQDTIAPPLLPQDCPTHAVGIEDQLKAVNEVLNMDDCSSFAVVIWGFGGIGKTTLARAVVPKVDRDRYNYARIELDLVSERNNCKEMQQQILK…	593
U	TO_015923_T.1	NB-ARC					NBS	ATTAAAATTGCTAAACAAATCTAAAATATGACTCAAATTTAAGCTTCCGTTTGTGATAGCCCCATCCTTTTATTGGGAAATGTGAGAATCAAAACAAAGCAGGTTTGACCTTTCATAAATAAAGCTTGCTATAGAAGTTATTGAGTTCTTTCCATATCATTTCTAGGAATCTTCCCCTCGTATTCACAAACCTAGTCAAACGTGGAAAGATAATCAATTTGCAGGAAACAACCAGGAAGGAGCTGAAGGACTTCTCTCCGCTTTCTTCGAACCCTCGTCTCTCACTCCTTTGCCAATCGACAGCCTATATTTGGAATTGGAAAAAGCTATAGATTTTATGAGTTCAAAAGTTTAGATTTTTTGAGTTCAAAGTTTGTGTAAAGTTTGTATAGAGTTTTT…	2336	MSFNWKTLWIRADAKLKSLISTIEQLCDSELQLHRAQRKPILSQFFNTLTRVAEMMGWNIDPFVLFLTYRYASQILCLEDEIYETMDLFTAQLVSDNRKLKQELQDFYQDFQPEDMRSMLKGAKESPDEKGLLETMWDGIAGRKRTEFQNVEGACMQQQLLRQCKSTLLILDDIGSRANLEKLLFQVAGYKTLFTTTDTSIIPRNHFTQFYQLPLLGQEEALSLFCFWASGQMLTPSNGGANLVNQVQTECGGLIFALNLIESCFYGELYEAWEIAKNKLSKEELVSDYDIHGLHIFLETSIRFSEGKKNLCRYTVAHLGLCWKLEWLEAIGILLELASRNLLNFTSNPRSNGQKQVVPE	360
U	TO_016198_T.1	NB-ARC					NBS	GAAGCCTGTTGGGGATTTGAAGGAGCTTTTATTCCAAAGCGAGGTGTCGGTCGTTGGGGTGCATTGTATGGGAGGTGGTGGGAAAACTACTTTGGCCTTGGCTATTTGTAATGATCCCCATATCAAAGGATATTTTGAGAATGTACATTTCATCACTGTTTCGCAGTCCCCAAATCTTAAGGGAATTATAGAGACGATGTGGGAGAAGATTGTTGGAAGGAAGAAGCCCGAGTTTCAGAATGTAGAAGACGCACGCTTACAGCTACGGCAGCAGCTTTTCACTCAATCCAAGCGAACACTGATGATATTGGATGATGTCTGGTCCAGGGCTCATTTGGAGGAATTACTATTTGAAGCGCCAGGGTACAAGACTGTTGTCACAACCAGAGACAGTTCTAC…	694	MGGGGKTTLALAICNDPHIKGYFENVHFITVSQSPNLKGIIETMWEKIVGRKKPEFQNVEDARLQLRQQLFTQSKRTLMILDDVWSRAHLEELLFEAPGYKTVVTTRDSSTIPQNPCTRRYQLPLLGHEDALSLFCFSAFGQTSIPSNADANLVMEVQAECKGLPLALKVIGSSLNGEPRMTWLNAKNKLSLGEYISSDHEGGLFSCLE	209
U	TO_019946_T.1	NB-ARC					NBS	GTGAAAAAATGCGAAAATATAAGCACTTTCAACCTGCCTCTAAATTATAGGTATGCTTCGCAGATTCTCAAGCTTGAAAAGGAGATTAATGGCTTCCTGGGCTTAATTCCAGCCCATATTTTGCTTGATATCAGAGTTCTTTTAGCACAACTGAAAAATAATTATCCATCCGAGGCTGCAGATATAAGCAGGGGGCTGAATGACTTCATCTCGAAGCAGGCTTCCATGCTCACAAATGACCCTTCCCAAAATACCAAGATGCTTCAACAAATGAATTTAGATGATTTATTTGACAGTACTGAGATTTTAGGAGATTCTGGAAGCTATATTCATGATAGTGGCTATGTAAAATCTCAAATTTTCGTTGGTCTGGAGAAATCCATTAGGGATGTGAAGGAG…	975	MLTNDPSQNTKMLQQMNLDDLFDSTEILGDSGSYIHDSGYVKSQIFVGLEKSIRDVKELLFNDEVSVVGVQCMGGGGKTTLALALCNDSQFKDYFGSNIFFITVSQSANLKGILETMWEKITGKKKPEFQNVEDAHLNLKQQILKQLKPTLLILDDVWDRVSLENLLFEGPGYKTLITTRDSSIIPRNPSTQLYQLPLLDQQDALSLFCFWAFGQTSIPCTSDANLVKEVQSECKGLPLALKVIGSCLHG	250
U	TO_017700_T.1	NB-ARC					NBS	GGTAGGTAAAGGTTGCGTGGAAACGGTGCAACAGTTATTGGAGCCAAACGAAGATGTCCATTCTTTCCATGATGTGCGGGTAATCGCTCTGGTTATCTAGAGCTTGAACTCTGGGTTACCCTAAGTTAACCTCCATCAGCCATGGCTTCGACTTCTGCTTCTGCGGGCAGCATCACAGCCCAGCTACTCAATGATAACAAATTAAGTCTTGATGATCTTATTTCCAGAATAGACGATTTCCTCGCGCAGAAGTCCTCCCGCCGTAAAAAATCAAAGGCGCATACCTTCTCTGACGTTCTCCAGCCTCTTTCTGCGGATTTATCTAAACTCCTCGAAGGAATTTCACAGGGGGCTCGGATGATTTCCGATCAGAAAAAGCTGCTGTCCAACTTATCCAGT…	2383	MASTSASAGSITAQLLNDNKLSLDDLISRIDDFLAQKSSRRKKSKAHTFSDVLQPLSADLSKLLEGISQGARMISDQKKLLSNLSSEAQKTAVSVLRGLGNAHLAAAGFLVIASVLERLEKVSFNKKECLVLLKRMNDLAKCIRLLKAKSGLDHELEKKTEDAFLSIIQGAIMCFTQIGMRKCYKFLLVSKNREDLQQLNQDIQHLYNDLNLHTKIANVANRPTELPYPDYGIGIDHQVKTVTEYLDCQGDMAVVAVVVYGVRGIGKTTIADAVFANLIKGPEAGYRTSNIKLHDDVHLRKKIEELQAQILHDLTGQKHDISHYKLGQAEINKCLQKGSVLLYVDNVLRQQDIERILPKELDNPKKFRFLLTARKRDVMATVESCGIECCKDYEIEPLG…	485
U	TO_010165_T.1	NB-ARC					NBS	CTTTTTCTTCCCTGGAAATCTATTACCCTGCCTTATCCTCTTTCAGTGCAAAAAGCCCTCTCTGTTTTTGGATCTGAAGAAACTGGCTTTGTTAAGTTATGAAAGATAGCATCGGGACTCTCCAAAAGCGCCAGAAATAAATGGGAAAAAGGAAGACAGCGGTGATGTTATCACAGGTGTTTCTTTCCTGTAAATTTCGTTGCTTGCCTTGCTGTTTCATTTACATATGAAAGATGGCATCGGGACACTCCAACAACACTAAAAAGGAAGACAGTGGTGATGTTATCATAGACTTCTTCAACACTGTTCAGCCCAACGAAAAGGGAATTCGTATTGCAGGATTGTATGGAATAGCGGGCCAGGGGAAAACTACACTTGGCAAGGCTTTCTGCAATTTCA…	1283	MASGHSNNTKKEDSGDVIIDFFNTVQPNEKGIRIAGLYGIAGQGKTTLGKAFCNFKLGEFDGKVCHLEFSSGDSFKRTKLALRSLTRCTQSFLKTVTDLDQGQVELYRRVKGQRVLLVLDNITEESIHEVAYYLKAELGEKSCILFSGRSVDVLVKHFKKIDEESCMRVPELKEEEAIRILLERTSVDESSLAAEDRAFAVKCADRCSFKEVGLRKQTFHPLALKAFGGHLSG	233
U	TO_012246_T.1	NB-ARC					NBS	CTGTAACCCATTTTCAAGATCATATATTCCCTGTAATCCATTTTCATATACAAATCGTCATTATAAAAGGCTGTCAATCTGAGGGACAAACTCATCTATACTCATTCTGAGCAATCTGTTTCATCTAAGCCATATCTTGTTCAAATTTCATTTACCCACTTCTCTCTTTCATAAAAGAGAAAAATGGGCAACACTTCCTGCTGCTGCTCATGCTCATGCTCTGCTCCTCAACAAGGTTGTCAAGATATTATTAACAAAGTGGGTGCAGTGGAAGAGATGGGTCATATTAATGAATTGATTTTTTCCATCGATCAGCTCTTGAATACCAATGACCAGGGAAGCATTCATTCAATTTCCCTTCTTGCCAAGACAAATCGGGTGACTACTTCTATCAGTTCT…	1524	MGNTSCCCSCSCSAPQQGCQDIINKVGAVEEMGHINELIFSIDQLLNTNDQGSIHSISLLAKTNRVTTSISSGGNLLEKTLKRSKHICKRNIMPKLNRETRKIVIGVLNQGVQIKWVGVALSIVGFVLERIEQVSSNKKECIVLLRYMCNLAKYIKQLNEDLAQEKLNKVLQFIVEGSLFCISQMQSHPLSKLFGAPVAGYDLRRLQGQLGQEYSELSMEAIMAVLNRIPVVLPLSQQRRSPRAVGIEKANTVVTELLDMESSSVKVVVIHGQGGIGKTTLATAVFNTLDLKAYKYCRVDIEHNCSKADLKLLQQQILRNLYNLNIELRSSSQDRKKLSKKLKKTPLNMFDPIVNINGILQIYQRIPLVLRLYEPIVKM	379
U	TO_013206_T.1	NB-ARC					NBS	TGAGCCCAGTGAGTGATCTTGTGTCTCCAGAAAGCAGAAGCAGCAACTTTATTTTTCTCTCTGTATTCTTTCCTCTCTATTATTTCCTCACTGTAATAATGGGCAAGTTTTCTTGTCTTTCATGCAGTTGCTTCTTATCCTCTTCAACTTCTCAGGAAGTAACCACTGTTGTTGTGCATCCCACACAAACAACTAATTCTGGGCATTCTACACAACCTTCTCAACAGCCACCCAATTCTGGGCCTTCCACCCCTTCATTATCTTCACAACCTTCTCAGCAACCACCCAATTCTACCCCTTCATCATCTTCACAACAACCACCAGATGTTGATTTGGAGACTTTTCTACAGAAATTCAACGATATAAGTCGGCTTCAGGATCTGATTCAGTTTGTTGAAG…	1435	MGKFSCLSCSCFLSSSTSQEVTTVVVHPTQTTNSGHSTQPSQQPPNSGPSTPSLSSQPSQQPPNSTPSSSSQQPPDVDLETFLQKFNDISRLQDLIQFVEELLKKASGEKKGEGSSSAVAANYYIQDGQTILELVDTHIGKLPQKHDSKDGASAEIEKVAINLLQGAAQIHWLGAALSVVGFVLARFNEMSNNQIECLQILKVLVNLGKQIMELNEQMPEEKQKLNEAVECIVEGCIICASQLSTGKFVRFLTAAVNADGLKGFQAKIDRLYKDLTLSTEIDIQKRIPKLASQAKIAYSPAVGIEISAQERVIQLLDLKAEHSSAQLVVVYGFGGIGKTTLADAVYDCIDGHTYKKCRIHIDQHCTNTELKVLQELILEILLNQKVKLRDCDNGREKIC…	445
U	TO_015222_T.1	NB-ARC					NBS	TTTACCTGCTGTCCATCCTCCTCGAGCAGTGTATCATATGCCCCTCGAGCAGCGTATCATACGCATGCATGGCATGAGATGGGGCATGGCATTCCCGTGCAAATATGTTGCACCGTAGCCGGTGCCCTCCCCTGAGACCCCAACAAGCTGTAATATTCACTTTGAACGCCCCCTTGCAAACTAGAGATTATTTAATATGTGTGACATTCATTGAGTCCTTAATTAAGAATTTCGACTCGCATCCGTTTGTATATTTCATGGGTTTAGGCTTCGAAATTTTATATTGTGCGTTGTATATGTTAAGCAATCGCCCCTCAATCGCATTCTGCAGGCGGTAAACTCCCCGAGATCCACAATCTACTCACTCAGACTCGGATTCATTCAATGGGAAGAAATGTT…	1194	MGRNVLGCLSCPCFSSGNPAPSSSNKDYGSTSADTASSPDSEVHRGRLQEEVNPSCKLLPLQRRHAFSRHAVGIDDQVDRVIRLLEWEDEANVAVAVVLHGFGGTGKTTLADAVVATLDFQGWKCFTVVPFQSTGEGQVEIQGVPENEQAFIYIGNAMVRGEDLEKLLPKSCKRLRLLLTARDETVGDVISGYGIRTQVYPLRPLHSQDAMKLLSSKMGVKAEIPQHHMPQINEILKICDGVPVVLERVGAYICQCPDKDEAYRRVIEWS	270
U	TO_015559_T.1	NB-ARC					NBS	CCTGTCTATCTCCACTCTTGGGTAACACTACATTCTGCCTTTTAAACACTGTAGCTGCTTTTCCTCTGGCCTTTACAGCCTGAGCAATCTATTAAACGCTCTCAATCTTCTCCTTTCTTGTGCACATACATTCTGAGCAATCTGTTTTACCAGAGTCATATCTTGTTCAGATTTCATTTACCCGCTTCCCCCTTTCCTACGCTCAGTAAGAGAAAAATGGGTAACACTTCCTGCTGCTGCTCATGCTCATGCTCTGCTCCCCTACAAGATTATCAAGATCTTATCAATGATCTGGAAACAGTGAAAGAGATGAGCCAGATTCTTCATTTGATTTCTTACATCGATGCCATCTTGAATGCCATTGACCAGGGAAGCAACAATTCAATTGCTCATCTTTCC…	1427	MGNTSCCCSCSCSAPLQDYQDLINDLETVKEMSQILHLISYIDAILNAIDQGSNNSIAHLSKTNQLTSSITSGGTLLEKILKRSDTHICKRDVTRNLNRETRKMVIDVTNQAARIQWVGIALSVVAFVLEKIEQVSSNKEESIEFLRYMCNLAKHINQLDHHLGDQEKQKLKRVVQFIVEGSLLCISQMRSHPLFKFFAAPVAAEDLMKLRRGLEHEYQELSMEAGLEVLNRIPVVLPPSQGRPPQAVCIEEARTVVTKLLDMESKSVKVVVIYGQGGIGKTTLATAVFSNLDLTNYKFCRVDMEQNCSEADLKVLQQQILQDLYDKKIQLRSLNEGREVLSKDFKECSSKPIFIFLDNALKKSDLEKLLPITDLASLPPQSRFLLTTRNLNETQIILQ…	403
U	TO_016024_T.1	NB-ARC					NBS	CTACTCTCCGACCAATGTATCGTTTCTTTAATCCAAATGTATCGTTTCTTAATCGAAATGTATGGCATGCGAATATTTGTGGAGGTGCATCAGCCAGTCAAAAAGTTGCCCTGCACTCTCTCTCTCAATTTCGTAATCTGCATTTTGAATTGACAACAGACGACGACTGGCATGGAAGATTGCGGAAGACATCTCTTTCCTGCTTCTAAGCAACCCAAGGTATCATGTCCCCTCTATGCAAGGAGAAACACGCATGTGCCAGGAGGTTGCAGAGTTCTTGAAGACTGTTCTACCCAATGAAAAAGGAATCCGCATTGCAGGATTATATGGTATGCCGGGCATCGGTAAAACAACACTTGTCAAAGCTTTCTGTAATCATCAAATGGGGAATTTTGCTGG…	1973	MQGETRMCQEVAEFLKTVLPNEKGIRIAGLYGMPGIGKTTLVKAFCNHQMGNFAGKVCLVQFSDGNALDRQKLALRYLTKFPMQQLESVTSIDDAQYNFNTFVEGQRVLLVLDNITEDSIDEVRHYLRADLGKDSCILMIAGSVDALDNFNNDLWSSRHVPRLEEEEAVAILLGKMYVEESALGTEHRVYALKFANICSFKEGTNFTSTFNPLALKAFGRHLFRKHGSDLSKWADGFTNEAGDGLKGMFDVVEKAFDDMDPRYRRIFLFLARHMPQNKPSDIVVKWLALNCNKEVTYIKEAESLNVWFILFGV	313
U	TO_016360_T.1	NB-ARC					NBS	GTTTGAATTGAGTTGTAGGCTTGTTATACTCTCATTCAACCAAAGTTTTAATTGCTTTGCTACTCAATTCTGCTGTCTAGATTCAGGCTCTGCAACAAATCAAATCTAATCAAAGATGGCAGCTGGACTTGCTATTGCGTTTGCTAATGGTGTGATTGGAAAGCTTGGTGAGATCGCATTGGAGAAAGCATTGAATGAGGCATCTCTGCTTTTCAACTTCAAAAGTGACGTCAAATGGTTGGAGAACAAGCTCAGACAGTTATGTGCTTCTCTACAAGCTGCAGATGATCTAACTGGACACACCGACCCTGTGAAAAAATGGCTGGCAGAGGTGAGGAATATTGTTTTTGATGCAGAAGATATAATTGATGAGTACGTTGTTGAGCATTTGTATACGAA…	1060	MAAGLAIAFANGVIGKLGEIALEKALNEASLLFNFKSDVKWLENKLRQLCASLQAADDLTGHTDPVKKWLAEVRNIVFDAEDIIDEYVVEHLYTNTSQSCVCNCSQLVFQYKMGKRIREVKGRIRSTIEEAKQLKLFHELAHLTQPSTSTSSTTRGGEEFRRSSIPDQDSPAVPIDYKADEIVRLLENPAVRVVAVLGMGGLGKTFLMQHVFNRTRHRYGYSAWVSVSQSCSLRSLQCDLASHIGLDIDNRVTDVRAAELIHGKLEGNRCMIVLDDVWDRSVEGNLISRIGFPVGGNNQCKIVVTTRSRDVAETM	315
U	TO_016765_T.1	NB-ARC					NBS	TAAGGTGCGAGCATATGAGCTAAGTAGGCATAGGGTAAGGGCATGAAAGACATATAAGTAAGCATAAACATGTGAGCAAAGGAAAGTATCATAAGCATGTGATGATGATCATTAAGTATGAAAGGTAGAAGTATAGGTGGATAATCATGGGGAATGGATGTAGACAAAGAACATAGTAAAGACAAGCATAAGGATGTTGTAGGAACGAGAAAACATAAGACTATAAATAAGACTTGCGAGGGTACAACAATCAATAAAAAGTAAACAAGCATAAGAGAACATCGAAATAATAAGGAATATGCCCCAGGTGAAAAGGAAATGTATGAAATGTGAAATACAAGAAACAAATCATAAAGAAATAAATACATAAATATTTTCATTCATTATTATTTTTTAAGT…	3472	MGIGGIGKATVTKAVYVQDNADFEAASFVSNVCSYTTAADTTGFTKLLFRYDGTIHSLGMDISLFGERLGGKRVLLILDDVSAVEHLDALVGDWLASCSSRVIITSRDKHILNVAQLSSECIHEMSGLEINEGLQLFSWHSFLNASPDSKYGDLSSRIMETCKGHPLSLEVIESSIYDKQNDPCCWIRVFHCIIFKRDIHRNFYINYCTFSDEGNDKMVYTVV	223
U	TO_019481_T.1	NB-ARC					NBS	TACAGATTCCTCATCTTTATCATTATTACTCCCTCTTTATGTCACACTCAAATTTGAAGACTGCTCCCCACAGCTTTTCTCAAATTCAGACTTCCCTGCATACTTTTCTATTTACTCTCCTCTCCTTCTCTGTAGGTAGTGTTCTATACTCCCACAGTGTGTTTATCTCCTCTGTTTTCTCGTTACTGATTCCCTCCCCATCTCTCTACTGTTTACACCCGACCATTATCTTTTCTACTCTCTTGCAATGGGCAATGGCTGCTGCTCTGCCTTTTGTTCCTCGGGAAACGAGATTGCAATAGATTTGGGGTTTCTTCAAGAAATGGAGCATAATGTCACTCATCTTGAAGAGTTACTCTCCATCATTGACAATCGTCTTGAAGCCATCGCTGCTACAAA…	1207	MGNGCCSAFCSSGNEIAIDLGFLQEMEHNVTHLEELLSIIDNRLEAIAATNDNGRQNTSSQQVGSSSMFGSCVNFGKDLVMNMSKRAERNRCMVCFKSAYNRETRKVVIEVLKGASQIQLLAAGVCVIGYLLDQIEQVSSNRDQCIQLLRCLCDLARRVKQLDNRVPAERESLDKAVIFVFEGCVLCLTQMESHRLFRIFQASADAADLQKLESEIRNTYADLTLGVVIQNTPYYPPPTQGHDPKPVGREGAKDKVIKILKVDPTDDSKRAVVIYGFGGIGKTTLASAVFKNLDLKHYKFCRLDMDQNVSHDGIKQLQQR	320
U	TO_019837_T.1	NB-ARC					NBS	CCACCTCCCAAACTTCTGTTCACATGGTAAAAACAGCTGTGTTGCATATCCATCTTTTCAATCCTGGCCCACATTGACATTTGCTGGAAAAAATGCCTTCGATGATGATAAAAAGCCAAACAAGCCCAGTGAGTGATCATCTTGTTTTTGTCTCAGTTATCTTTCATCTGTGTATTGCTTCCTCAGTGTTTCTTTCTCTATTATCTTTCCTCTTTGTATTGTTTCTTCTGTGTTTTCATAATGGGCAAGTTTTGTTTTCCTTCATGCTGCTTCTCATCCTCCTCACTTCCCCAGGAAGAAACCATTGCTGGGTTGGAGAGTTTAATAGAGAAAATCAAAGATATAAGCCAGCTTCACGATCTTATTCAGTTTATCGAACAGTTGTTGAAGATAGCAGCG…	1465	MGKFCFPSCCFSSSSLPQEETIAGLESLIEKIKDISQLHDLIQFIEQLLKIAAGEKNEEGCSSEVSSYILDGQTLLEFIDKDIGKLPQKKDSIDGLSAETQKILINLLKGAGKIHWVGAAFSVVGFVLSRFNEMSNNKKECLEILRGMVNLGKQVVELNEQMPEEKQKLNEAVDCIVVGCCMCTSQLLTSKIFRCLTSSVNADSLKAFQLRIDRLYNDLQMWGIIDLQKRLPKTALQSQDIYTYKEAVGIDSARKEVIQLLDLSAQNKSPQAVVVHGFGGIGKTTLADHVYKHIDLQSYKHSRIHIIQHCTKSDFKALQEQILNGLFK	328
U	TO_021382_T.1	NB-ARC					NBS	TGGAGTTTTAAATCAAGGAGTGCAGATTAAGTGGGTGGGAGTGGCCCTTTCGATTGTAGGTTTTGTGTTGGAAAGAATTGAGCAAGTTTCTTCCAACAAAAAGGAATGCATAGTGCTCCTGAGATACATGTGCAATCTTGCAAAATACATCAAGCAGTTGAATGAAGATTTGGCTCAGGAGAAGTTGAATAAGGTCCTTCAATTCATTGTAGAAGGCTCCCTCTTCTGTATTTCGCAAATGCAATCTCATCCTCTTTCCAAGTAAATCAAATTCATTCATTTCTAATTTATTTTTGTCTTTGTGATATTGGTATTTTTCAAGTCTTCTATAATGATGAATCTTTATTTACTTTTGGTGCTCTATAATAGATTGTTTGGTGCTCCGGTTGCTGGTTATGA…	1786	MESSSVKVVVIHGQGGIGKTTLATAVFNTLDLKAYKYCRVDIEHNCSKADLKLLQQQILRNLYNLNIELRSSSQDRKKLSKKLKKTPLNMFDPIVNINGILQIYQRIPLVLRLYEPIVKM	120
U	TO_021582_T.1	NB-ARC					NBS	GGAAGAAGTCCCCCAAAATTGCGGATGAAACCAAAGTCAACACAAAGAGCAAAACATGGGCCTAAGCATAAGGAGCAGAACACTAGATCAGAAGCTGTAAATCTGAGACATGGGAGTGGGATTGTCAGCATCTGTGGAGTTTCAGGAATTGGTAAGACTGAATTGGCTCTGGAATTTGCTTACAGATTCTCTCAGAGGTACAGAATGGTGTTGTGGGTGGGAGGTGAATCCAAATATTTCCGTCAAAATTTTCTGAATTTGTCATTGGTTTTAGGTCTGGATGTCAGTACAGACACCCAAATTAGTCCCGAGAAGGGTCGGGTAAAGACTTTTGAGGAACAAGAATATGAAGCCTTTCAAAGGGTCAGGAGAGAAATGCTAAGAGACGTGCCTTATTTG…	2318	MKPKSTQRAKHGPKHKEQNTRSEAVNLRHGSGIVSICGVSGIGKTELALEFAYRFSQRYRMVLWVGGESKYFRQNFLNLSLVLGLDVSTDTQISPEKGRVKTFEEQEYEAFQRVRREMLRDVPYLLVIDNLESEMDWWDGRDILELLPRINGATHVIITTRHSQVMNFEPLELSYLSKVEAMFLMKGKRDFPSQELDALTSIEEKLGRLTFGLGIVGAMLSELSIAPSALLEAINKVPLRELTWTARDDPALKNNPSLVQLLGLSFSILNHANRPRDLASRMAWVGGWFAPAPIPISLLASAAHKVSAHRNGMYLWKKCAKFLCCCCLTSQTRRSEAEAVSLLLRFGIVKRTSRQGWIQFHEIIQLYARKKGGIPAAKAMAQGIRKKGVVSLHPEHFWA…	559
U	TO_022099_T.1	NB-ARC					NBS	GAATCCAATGCAGCTTCGAAGCACGGCTGGTAAAGAAAGTGGTGACTGATCTGATTAAGACATTAGACAGAGTGCCGTTACAAGTTGCTGAACATCCAGTGGGATTGGACAGCATCAAGAATCTTCTCATTCACAAATTAAATCTCAATTCAACGAATGAAGTTGCTAAAGTTGGAATATGTGGTCTCGGCGGTATTGGCAAGACCACAATTGCCAAGGCTGTGTATAATGAAATTTATACAGAATTTGAAGCTGCTTCCTTTGTAGCCAATGTCCGTGCCACTGCTGCAGACACCACAGGCCTTCCAAATTTGCAGAAGCAGATTCTTAAGGATTTAACCAAAAATGATGTAACTGTGAACAATGTTTATCAGGGCATATCTTTGTTCAAGGATCGTT…	839	MHILNIADVPSECIHEMRGLEINEGLQLFSWHAFLRSSPTPSYKDLSTKIVEACKGHPLSLEVIGSFLHDKQNNKGCWTEALQNIILHPEIHDRLYISYNALTDTEKE	108
U	TO_022542_T.1	NB-ARC					NBS	CCTCCTAAGAGATGCCTTTAAATGTTTGTTCTAAGCAATGACAGAGGATAGAATCTTCCAGGCAACCACAGATGCTATTATTATCTATCTAACAGAAAAGAAAAAGGGCCCAGGGCGATGCAACCAACTCAACGCATATGAAAATCTTTTGACCTGTAACCACCTGTGAATTTCATGGATGCCACCATATACTTGCGTTACACCTTCTTGGAAATCCAGTATTCAAATAGAGGAGGATTGCACGTGTGTTGTTCCTCGAGATTCTGAGTTTAATGTGGGGTTGGAGAAACATATTGAGCATTTGAAGGGACTTTTGATACAAAATGAGTTGTCAGTTGTTGTGGTGCAATGCATGGAAGGTGGAGGTAAAACCATTCTGGCACTGGCTCTCTGCAATGA…	841	MPPYTCVTPSWKSSIQIEEDCTCVVPRDSEFNVGLEKHIEHLKGLLIQNELSVVVVQCMEGGGKTILALALCNDHQIREYFDNNVIFITVTQSPNLKGILGTIWKKLGGRKRQEFQNLEDAHMQLNQLILGERKQTLLILDDVWSTADLKYLLYEGPGFKTLITTRDNFTLPTTLPTRVYQLSLLCQEDALSLFCFWAFGQTSIPSTANVNLVKELMAECD	221
U	TO_023496_T.1	NB-ARC					NBS	GAAAAATATTGTTAGGCAGCTACACAGAGACCTCACAAACCAAGGGGTTTCCTGCTTCTTAGATCAAGATCCTGAAAGCTTGCCACTGGCAGAAAATTTCCCGTCTCGTATATTTGAGGCTGCTAGGACATGCAAAGTAGCAGTTTTACTTCTTTCTAAGGACTTCCTCGAATCAAAGTGGCCCATGCTAGAACTCTCTGCTTTCGTGGAAGCCAGAGGCAAAAATCCCAATCTCAAAATCTTACCCCTGTTCTTCAAGATTTCGCCGGGTGATCTTAGAAACACTAAGGAAAGCGACGAAAAATGGAAACAGTTGGCGATATCTGAGGAAAAGAGAAGCGAATGGCAGCAAGCTCTAGATGCGATACGGCCAATTAATGGTTTGCCGTTTGCTGAAGG…	1918	MLELSAFVEARGKNPNLKILPLFFKISPGDLRNTKESDEKWKQLAISEEKRSEWQQALDAIRPINGLPFAEGGDEVKFRDEIVKAIWNILPTPSPRYHVRGMQGEARMCQEVANFFNEVQPKKKGIRIVGLYGLAGHGKTTLGKAFCNFRLGEFEGKVCHLEFSRGHPLERTKLALQYLAHRTQSYVQTLTIEDQAKVELFRRVQGKRVLLVLDNITEESREEVVDYLKADFGENSWILLSGRSGNVLEKYFQIEKHSCMHVPRLEEEEAVAILLERAFPVESTLKAEDTCFALKCANRCLFKESSCNNAPRARTFHPLALKAFGGYLFSKYGLNLPKWVAEIDDVVDRPGDSFDEVFAVLGRAFDDMPAKHRTIFMLLTVYMLPNTSLEKVIEWMAIS…	578
U	TO_023661_T.1	NB-ARC					NBS	TTTGTTTTTCAAAAAAAATCTTGTTCAGCGAAGAGAGGGAGCTACTGAAGAATTTTGGGAATACTATATTGAAAATATTAAAACCATTAGTGGTCGCCAAATATCCAGTTGGTCTCGATGAAATAGTAGAAGACTTTGAAATGAATATATTTCAATCTGTCCAGGGTTATCAGACGGTACATGTTGTGGGAATTTGCGGTACGGGTGGCTCTGGGAAGACAACTCTTGCAAAAGAAATATACAACAGAAGATCTCCATTAATGGTGAGTTCCAGTTTCATTTTTGATGTTCGAGATTCGGCAGCCAAAGGCATGCTGCGTAATAATCAGTTAAAACTCCAAAAAAGACCTTGGTGTTGAAGGTGAAGGTATTAGAAACTGGACGGGAGGAGAATGCTTG…	1050	MLASHLRSVRVLIVLDDVDHGDQLDALMPMKDSLCEGSLVIVTTRRNEVLKSSGVSSTRRNEVLKSSGVSSVYEMKEMDESHAEQLFGWHAFSKPTPLDGFDELVKRFVNASKGLPFSLKELGAKLYGTSSHEFW	135
U	TO_025671_T.1	NB-ARC					NBS	GGCAGAAAGCTCTGAATGCAATACGGAAAAATAAGGGGTTGAAGTTCAGTGAAGGCGACGATGAAGTGAAGTTTAGAGATGAAATAGTGAAAGAAATTTGGCGTATACTTCCAAGCCCCTCACCAAGGTATCACGTCCCTTGTATGCAAGGACAAGCACGAATGTGTCAGGAGGTTGCAGACTTCTTCAACACTGTTCAGCCCAACGAAAAGGGAATTTGTATTGCAGGATTATATGGAATAGCGGGCCAGGGGAAAACTACACTTGGCAAGGCTTTCTGCAATTTCAAATTGGGGGAGTTTGATGGTAAAGTTTGCCATCTGGAATTTTCTAGTGGCGATTCATTCGAAAGAATTAAGCTCGCCCTGCGCTCTCTCACTCGCTGCACTCAGTCTTTTC…	1498	MQGQARMCQEVADFFNTVQPNEKGICIAGLYGIAGQGKTTLGKAFCNFKLGEFDGKVCHLEFSSGDSFERIKLALRSLTRCTQSFLETVTDLDQGQVELYRRVKGQRVLLVLDNITEESIDEVAYYLKAELGEKSCILLSGRSVDVLVKHFKKIDEESCMRVPELKEEEAIRILLERTCVEESSLAAEDRAFVVKCADRCSFKEVGSRKRTFHPLALKAFGGHLSSKYGSNLSACVDKIEGLVERSGYGLDDLLTLLGKAFDNMLPEHRTIFMLLTLYMPPNMYPDKVTKWLLLILNKDIEFIETAVSLNIFACTTF	317
U	TO_026408_T.1	NB-ARC					NBS	ATTTGATCAGTTTATTTTGGTTCAAATTGTTCAATGACTGAGCAGTAATCTTCAGTTTCTCAGTTGTTAAGAGCCATCAAATTTCCAGAGTTCATAGTAGTGTTTAAGAGTGCTTTAAGTTATAACTGTGTAGTCCATATATAGTAATATTTGAGAGTGCTTCAGTTTCTCAGTTACTTAAAAATTCAATCATGGCATCTGTTGTGGTCGATGTTGTTCTTGGAAAGCTTGGGGAGATGTTGTTAGAAGAGATAAACAAGGATGTTTCACTTGTCTATAACTTCACAAGTGATTTTGAATGGCTGGGCAAGAAGCTCACAAATTTAAGAGACTATCTCAGAGATGCAGATGCCCAGAGTGCACACAATGCGTCCGTGAAAAGCTGGCTGCTGGATGTTG…	842	MASVVVDVVLGKLGEMLLEEINKDVSLVYNFTSDFEWLGKKLTNLRDYLRDADAQSAHNASVKSWLLDVADITWDAEDILDECALQSKGTHIESPQSSCICAFSYSQLLFRYKMARRIKDVKDRMRSIMKDGKELKLVGDVTHSDQPSTSTSGNARWRGSSVMETASRPVAIESKVEDVLRLLDDPASPVIAVVGMGGVGKTFLLQNAFDRAKGSFE	217
U	TO_026669_T.1	NB-ARC					NBS	GGGAAAGGCAAACGGAATGGCAAAGGGAAAGGGAAAGGGAATGGCAAAGGGAATGGGAAGAAAGGGAAAGGGAAAGCCGGCGTTTAGGGACAGAGACTAGCGAAGTCTCGTCTTCAAGCGAGGATATCGAGGCAAAAATGTTTAAGAAAGAGATTGAGTATATCAAGGCAAAAATGTCTTCCGACGAAGTTGTGAAGTGGCTATTGAGAAATTGCGAGAGAGAGATCAAGGGAAAACTGGATGATATAAACCGTAGAACTCGCAAGGAGTTTGGTCCGACTTATAGGAAGGGCGAAAAAGGAGAAGCATGGAAGATTGCGGAAGACATCTCTTTCCTGCTTCTAAGCAACCCAAGGTATCATGTCCCCTCTATGCAAGGAGAAACACGCATGTGCCAGG…	891	MFKKEIEYIKAKMSSDEVVKWLLRNCEREIKGKLDDINRRTRKEFGPTYRKGEKGEAWKIAEDISFLLLSNPRYHVPSMQGETRMCQEVAEFLKTVLPNEKGIRIAGLYGMPGIGKTTLVKAFCNHQMGNFAGKVCLVQFSDGNALDRQKLALRYLTKFPMQQLESVTSIDDAQYNFNTFVEGQRVLLVLDNITEDSIDEVRHYLRADLGKDSCILMIAGSVDALDNFNNDLWSSRHVPRLEEEEAVAILL	251
U	TO_030833_T.1	NB-ARC					NBS	ATACATTGAAAAGCTAAGTCCCATCATCATCATGGCAAGAATCTGATATCCTTGAATGAACAACGTAAGCCCGCCAACGTGATTACTAGCAAATCACATCAATATAACTGAGTTAGTATCCACAGGTGTAAGGAACCTTGGAGTTTTTTCGTGTTCATGATGAGTATTTACTTTTCAAGATAGGGTTGAGTGTTTGATATCCTGTATCAAGTATTCAATTCCTATATGTTATGTAGTGGTACAAAACTAACATCAATAGGTCTCAAAGATGTACAAGTGGACAATGTAGAAGTGGGGAAGGCTATCATTGCTAGGCAATTGAGATCTGTTAGAGTATTGATAGTGGTGGATGATGTGGATAATGTGGAACAGCTAGATGCACTATTGCCTGTTAAGGAT…	547	MLCSGTKLTSIGLKDVQVDNVEVGKAIIARQLRSVRVLIVVDDVDNVEQLDALLPVKDSFGWGSLILVTTREFEVLRSWGYCDCL	85
U	TO_030836_T.1	NB-ARC					NBS	GATTGGTTTTCTGTACTGACGGTTACCATCTTCAATAGCCAGCATTTTCATACGCCCTTTCATGTCATATTTTCTCACCGCCGAAAGTGTGTAAGTAATCAGGATTGACACATGTTTTCTCACCGCCAACAAAGACTTGCAACACCACAAGGGCATTTCTTCCATTGCATATTTACTGTGTGCCCTCCGACGGTAACTTCGATCAGACGGCATTCATTCTTTTGCCTGCCTGGCATGCTCTATTTGGTAAAACTTGCAGGAACTTTAGCTCCCTCTACATAGAACCGGGGGACCAAGTGGTTAGGGCCCTCATGAATACCCATATCTATGAGGTGGGCATTTTGTCAGAGGAAGAGAGCTGGACCTTGTCCTGTGCTTTTGCCTTCCTTGACTGCCAGC…	515	MNTHIYEVGILSEEESWTLSCAFAFLDCQQNQSPEQFEGIARQIEGECGRLPLAVKTVAASLASNGSS	68
U	TO_031993_T.1	NB-ARC					NBS	AAACAACTCTCGCCAAAGAGTTGTTTAATAGAAAGCTTTCAGATTACTCTAGAGCAAGCTTTCTGTTTGATGTGCGAGAAGCGTCTGTCAAAAGTGAACTATGCCACTTGCAAAGTCAGCTTGTCAAGGATCTTCTCCAAAGGGACCAAAGTTTTCGAAGCATAGAGGAAGGAAAAAGCTATCTCAATTATCATTTCTCAAGTATCCATTTAAACTTCCTAATAGTTGTAGATGACATCAATCACGTGGAGCAGTTAGATGCTCTCTTGATCATGGATATCTTCAATAAATCAGGTAATAGTCTTGTTATTGTCACAACCCGTGACGTTGGAGTGGTGATATCCACAGGGATAAGTATTGGTTATCCTTTAAAAGGAATGGACAGAGACGACGGGAGAA…	574	MDIFNKSGNSLVIVTTRDVGVVISTGISIGYPLKGMDRDDGRKLFCGHAFDQPVPCAGYEELVDQFVDVYRGLPLSLLVLGRLVHGRPHSYWQLKLNKVR	100
U	TO_032330_T.1	NB-ARC					NBS	AGAAGCTGTAGCAGATTTTGAAAAGACAATTAGTGAATCTGAAAAATATCATTCTGATGTCTCACTTGTAGGAATTTGGGGTATGGGTGGATCTGGGAAGACCACTCTGGCTAAAGAATTATATAATAAAAAGAGTTCATCTGTAGAAAAATCTAGTTTCATTATTGATGTTAGAAATGCTGCTAGCAAAAACGAGTTGCATATGAAGCAGAGACAACTTCTTAAAGATTTGGGGTTTAAATTCAATGATCAACCATTTGACAATATAGAGGAAGGCAAGATGATTCTCTCTAATTATTGGAGATCTCTTCCTGTATTTGTCATTTTGGATGACGTGGATCATAAGGATCAGGTAGAAGTTTTACTGCCAGGAAAGGGTAGCCTTGCATCTGGGAGTTT…	682	MGGSGKTTLAKELYNKKSSSVEKSSFIIDVRNAASKNELHMKQRQLLKDLGFKFNDQPFDNIEEGKMILSNYWRSLPVFVILDDVDHKDQVEVLLPGKGSLASGSLIIITTRNKEVLNACGISCIYEMKSMNQSHAQQLFCWHAFLQSSPLLGFEDLVEKFINVSNGLPLTLKVLGGQLHGCSNKDLWEDLLHKISRILP	200
U	TO_032685_T.1	NB-ARC					NBS	CGCACCATCTGCATCTACTTCGGGTGCATCTGCATCTAAGCTGGTTTTCGACGTTTTCATAAATCACCGTGGACCAGATGTCAAGAAGACTCTAGCTACCACAATCTATAAAATCCTCGATGAAATGAAGGTGAAAGCTTTTTTGGATTCAAAGGAGTTGAAACATGGGGATTTCTTGCCTGCAACATTAGAAGAAGCAATCCGCAGTGCTACCCTTCATATTGCAATTTTATCAAAGAGCTATGCAAAGTCAGTTTGGTGTTTAGCAGAGCTCTCGTGTATGCTTCAAAGTGGCGCCAAAATTGTTCCTATTTTCTACTATGTAGAGCCTAATGATGTCAGATATGTAGCTAAAGGAGTGTATGCTAATGACTTTAAGAAGCATGAAAAGAATGGTAG…	1329	MSNVPLVVSKYPVGLNQSIEDFEKTLKLSQGDQRVQIIGIWGMGGLGKTTLAKELYNKRSYSMDKSSFIPNIREAKGVLQQKQNQLLKDLGVNQSSDNVEHGKAILAKHLGSCRVFIVMDDVDHLDQLDALIPSKESLGSGSLIIVTTRECQVLTSWGISVYKMKALNKFDAKELFCWHSFLQSSPSDGFEELVEKFVKACNGLPLSLKVFGGQLYGKNDKKYWKS	226
U	TO_033377_T.1	NB-ARC					NBS	CTCTTTAATGTTTTGTGAGGGTTATGAAATCAGGAATACTTTTAGATATGCCTAATTTTTTGCTTTTATTTTTCATATCTGGAAGTTTTACTACAACAAAATTCATCCTCTTGACTTTTTTCTGGATGAGGCAGGAAGAAATAAGGACTGAGCTACCAAGAGTAAAACGTTCAATTAAGTATTAGGAGAAAAATAATTTATATGATGGGTTTCCCAAGCCACTGAGTATTAAGCAATTAAGTTAAAGATTTATGGACCGAGGCTGTGATTAATCTGCAAATATACAATTTTTGTTGTTCTACAAGACCTCTTGAATGTTTTTCCACTCTGAGTTACAGGTGCAATCAGAATGTAAGGGGTTGCCATTAGCTCTTAAGGTGATTGGAAGCTGTTTGCATG…	550	MFFHSELQVQSECKGLPLALKVIGSCLHGEPPVVWEFAKNKLSKGEPISDYHKEGLLKCLETSVDLLDDVVRECFLDL	78
U	TO_033458_T.1	NB-ARC					NBS	GTTTTGCCTGTGATTCATCATTTAGTGTTCCCTTTGTTGCATTCTGGTAATTTTGTTTGCAGCCAGATGGGTAAAACTCGGCGGTCTCTCAGAAGGCTTTTTGGGCCTCATCATGAAGGATCCTCGGCTTCTCATTATGAAGGATCCTCTCTGCCTTCAACGTCTCCTTCCTCACCTCCTTCACTACCCACCGCATCTTTTTCTTCACTTTCCCTTGATTCCCTCAACCTTCGCATTCAAAAACTCGATCCAGCTGATCAAATCGAGCCGCTCATCAGCTTTATTGAATATCAGCTTCAGAGGATCAAGGGTTCTTCAGACGAAGCGTTCTCATCCTCTCTGTTGACTTCTGTAGCCTCCAACACAAGTCTGGCAGCTCAATTTATCGACTCCATTACA…	1389	MGKTRRSLRRLFGPHHEGSSASHYEGSSLPSTSPSSPPSLPTASFSSLSLDSLNLRIQKLDPADQIEPLISFIEYQLQRIKGSSDEAFSSSLLTSVASNTSLAAQFIDSITKQAESLASTDIAKEMGNIALSGLKKVGEAHWVFLGLSVAACALERCATMRSNAPDCIDLLQAIVYLAKDLKLFKKQMRDEGERLRQPVQIIVEGAIMCCDYINKGRLSRYWSATTTQAQLEKTNKSINEIRTSLAFPVNLVALQNIKELLQTTTKRLEESPLKLLEFEPVGIEEKVEKVKALLDMEGTEPVRVVILCGFGGVGKSTLAASVVQNMNWSHLRASADFKFCRVIITDNGADAKKLDEALIMKLQEDIIYDFGGGRQDLRNPQEGRGRLQEVIANKTCLLF…	441
U	TO_033895_T.1	NB-ARC					NBS	CTTTGTGATGATTCGGAAATTAAAGGTGATTGGGTTGTAGAATGTCTACTTTTGCTGCTAGTTTTCTTCCTTGTAAAGGAATTTAATCTTGGAAATCCATATTACACTGAAAGCCCAGATTATATCGGGTTATATTTTGAAAACGAAATTTGTTTACTTAAGTCATATAATTGCCTCTGTTAAATTTAATTACTTGCTCTTTGGCATCAACGCCTATGTTTTTTTGTCTTGAGAGCTTGTTATGTTCTTATTCCCAAATGCATAGTTTTAGATTAATCTTTCCTTTTTATTTATTAAGTTTTCAGATGCTATATAATCCATCTTTTAGAATCCATCTTTCCGGATGACTGATTTTAATCCTTCTTTTATGACAATAGAGTATTTCGGAAACAATGTGGT…	592	MTDFNPSFMTIEYFGNNVVFITVSQSPNLKGVLQTMWEKIIGTRNPEFQNAEDAHIQLQQQLWRQSRPTLVVLDDVWSRADLD	83
U	TO_034512_T.1	NB-ARC					NBS	GTCTCATTTTACAACGGCCAGATCATAAAAACTGATGAAGATGAGAGGAGACAGTTGAAAAATATTGTGAATCGAGTTATGAAAGCAATAAACAACGTGCCATTACTGGTTGCAAAACATCCAGTCGGCCTGAAAAAAATTGTACAAGACCTTGAGATGATCACGGTCCAATCTGCCGGAGGTGATCAAGATGTACATATTGTGGGTATATGGGGGATGGGTGGTTCTGGCAAAACCACGCTTGCGAAAGAGGTGTACAACAAAAGTTCATCATCCATAGACAGGTGCAGTTTCATTTTCGATGTTAGAGATGGCGCAGCCAAAGGCCAGTTGCAAAATAAGCAGATTCAACTCCTCAAAGACCTTGATGTCCAGAATGCAACCTTTGACAATACAGAG…	618	MKAINNVPLLVAKHPVGLKKIVQDLEMITVQSAGGDQDVHIVGIWGMGGSGKTTLAKEVYNKSSSSIDRCSFIFDVRDGAAKGQLQNKQIQLLKDLDVQNATFDNTEQGKAILAKHLRSVRVLLVFDDVDHQDQLDALLPVKDSLGGGSAVIVTTRDFEVLRYWGISSSLSQHEILKFLD	180
U	TO_035532_T.1	NB-ARC					NBS	GGAAAGGTTGGATAAGGTCAAGGTGGTTGGCATTTTCGGCATGGGTGGAATAGGGAAGACAACTCTTGCCAAAGAGTTGTTTAATCGAAAGAGTGAAAATTTCTCTGAAGCAAGTTTTTTGTTTGATGTGCGAGAAGCATCTGTGAGAAGAGAATTCCCTTCTTTGCAACATAAGCTTCTCAACGATCTCTTCCACTCAGATCATCTCAGTTTTAAAAATACAGAGGAAGGAATAAGCTATCTCAAAGATAATCTGCGAAGGAGCTCAGCCCATTTAAGCTTCCTAATTGTTGTAGATGACATCGATCACGTGGAGCAGTTAAATGCTTTACTGGTCATGGATATCTTAAATAAATTAGGCAACAGTCTGGTTATTGTCACAACTCGTGACGCAGGGGT…	729	MGGIGKTTLAKELFNRKSENFSEASFLFDVREASVRREFPSLQHKLLNDLFHSDHLSFKNTEEGISYLKDNLRRSSAHLSFLIVVDDIDHVEQLNALLVMDILNKLGNSLVIVTTRDAGVLISAGITDGYRLQGMDRNNGSELFCRHAFGQPNPLKGYEELVNSFIDVCGGLPLSLQVLGRHVHGRSEEYWRSELIEVRKTLPRDLKQRLRISFDALSAEEKQIFMDIV	229
U	TO_035749_T.1	NB-ARC					NBS	CATGCCAGAGGTGAAGTGCACCGTTTGCAAAGCCAGCTCTTAAAAGATCTTGTGGACGGAGGTGAAGAGATTAAGAGTAAGCACCATGGAATCGGAATGCTGAAGGATAATCTGGGAATGGCAAAGCATTTGGATTTCCTTATAGTCCTAGATGATATCGATCGTGAAGACCAGTTAGATGCCCTGTTACCAAAAGGCGTGCTGGGCTCTGGTAGCATGGTAATTATCACAACCCGTGACTACAGTGTGTTAAGGGGTGCAGATATGCATTATAGGATGAAGGAAATGGAAACGAATCGAGCTAAGGAGCTCTTCTGCAGCCATGCTTTCCGCGGAGAGGATCCACCTACTAAATATGAGAAATTAGTTGAAAGCTTTGTGGAATTCTGTGGAGGTCTA…	548	MLKDNLGMAKHLDFLIVLDDIDREDQLDALLPKGVLGSGSMVIITTRDYSVLRGADMHYRMKEMETNRAKELFCSHAFRGEDPPTKYEKLVESFVEFCGGLPLSLIVLGAHVYRRDEYYWELELEKVKKIQPEEIMQRLKISFDGLDKEE	150
U	TO_037063_T.1	NB-ARC					NBS	CTGCTGGAGGGCCTCGGTCTGAGAGGTGTACGAGTTGACAATATAGAAGAGGGGAAAGACATGATTGCTAGCCGATTAAAATCTGTTCGAGTATTGATTGTGGTGGATGATGTGAACCATGTGGAACAGCTGGATGCACTATTGCCTAACATGGACAGTCTTGGATGGGGTAGCTTGGTTGTAGTCACCACAAGGGAACTTGAAGTGCTTAAATCCTGGGGCATTTCCAAGGTTTATAAAATGAAAGCACTGGATCCACATCATGCTGAACAACTTTTTTGTTGGCATGCCTTCTTGCAGTCATCACCATGTCAAGGGTTTGAATCTTTAGTAAAAAGCTTTCTAAATGTTTGTGACGGATTACCATTGTCTTTAAAGGTTTTTGGAGCACACTTATAT…	565	MIASRLKSVRVLIVVDDVNHVEQLDALLPNMDSLGWGSLVVVTTRELEVLKSWGISKVYKMKALDPHHAEQLFCWHAFLQSSPCQGFESLVKSFLNVCDGLPLSLKVFGAHLYGNFSKDYWKHQLGKDL	129

## Sheet: PS
TYPE	PS Accession	Domains pfam					Domain Type	mRNA	bp	Predicted Prot	aa
CNL	PS_002375_T.1	NB-ARC	LRR_8	LRR_4			NBS LRR	GTTCTTGAGTTCCTTTCGCTTGTGGAAATCAAAAGCTTCATCTATTTGTCTATATTCCTCATTCCTAACGTGATCTCGGGGTTTGCTTTTGTCTCAGCCTGCTCTGTTTTCTTTTTCTTTTTCTTTTTCCGATCATCTCTCTTTCAGAAGTGCTTTTGTATTTGCGTCCGTTTCAGGCTCCTCAGGGGGCACATTCCTAGTTTTCCGGCCAGAGGTTTTGGTAATTGTTTTCTCATGTCCTCCTTTTTCATATAAAAGGTGGTTTCTCTTTTCTGAAAAACAAATTCCAAGAAGTTTTGGTAATTATTTTCTCATGTGCTTACTTTTCATATAAATGAAGGTGGTTTCTCTTTTCTGAAAAAAAATTCCAAGAATGAAAGAAATATTAGGAAAATCCCG…	4034	MSGFICVSIDKAIKQTLHHMNNALRRKDELKSPKELVSSMEAMRELVMSIEDITRQIQHYRLVITWKESKMPEVTAWVKRFNEWLHELDSLLQEASGMARQCTMPTQQGIFRDERSEKITGLSSKIVKHLNFLSSSVDIVKARTEGIVSNARHITPGWQTVTASSATTAYFSSGWKEVGNILAPSTSSATISVSQDGHDTLATARMKLIDENSIVGQNEALKTLKKWVIEDEKTGEAGSGKTPLGGHGVMKDEQQEAGLACKTPLGVFRVFRVHGKAGSGKTLLLKSLFNSKEVRTHFKSKKNGFLLWLTVSKSPCYKSLRNKLWTQIVIQDNVETVKNINEQHVEIWIAVQNNVDLIKIDNEEDVKKRANDALQRSEGFVLILDDVWNGDANNVLKEL…	1068
CNL	PS_022252_T.1	NB-ARC	LRR_8	LRR_4			NBS LRR	GTCCATTCTACCACTCTGCTCTTGTTTTCACTCAGAACTCACAGACCTCTGTTATTATTGCAACTTCACTTTTCGTTCGTTTTTTTGTCATGGAGATTGCCACCGGATTTACCAGCGGGATTGCCACCAACGCAGCAGGCGGGTTTATTAGTGTAGTCGTCCAGCAGATCAAAGACGTGGTTGACTTGGATGGAAATCTTCAAGTTCTTCATAAGGACTTTGCCCACATGCTGTCCTTCTTGGACCATATTCAAAATCGATTCCAAGATCAACACAAAATGCTGCCGAAGCCCGCAGAAATGTGTTTGGGAAAGATGGGCGATGCCCTCACACAGGCCAAACAACTCATCCATCGCGTCAACCAACAGCGAGCGCGGTGTTTTGGTTGTTGTATTCTCT…	3564	MEIATGFTSGIATNAAGGFISVVVQQIKDVVDLDGNLQVLHKDFAHMLSFLDHIQNRFQDQHKMLPKPAEMCLGKMGDALTQAKQLIHRVNQQRARCFGCCILCNPKLSRECKEWKTTFDHLFQQLQRDIQLLADTEHVVSSAAPDTEHVVSSAAPEAKPVLLQPVPDSGFVGSDVKSAETQLQAWLTEPPHRVVGVWGMGGIGKTSLLKIIHNHFQKVSSIFEDVIWVVVSQNFQVEGLQKSIAKKLHLNFDENFDNDERRTELSTSLEKKRFLLILDDVWEQIDFDEVGISFGNDKGSKVLISTRSYQVIAEMGAKECSWKMETLSEEEAWELFKRKAFTNGQAALDKNIEAIAKEIAKECQGLPLAVNAVGAAMASRKTKDDWDRALRIMRSTDSS…	1035
CNL	PS_018009_T.1	NB-ARC	LRR_8	LRR_4			NBS LRR	CAACCCCGATGCGATGTAGATAACGCTGATACATCGTACCTGAACATTTCTATGCACCTTCCTCGCACCTTCCTTCTTCGTTAATCCACGCCCCTGCAATAAAATCAGAGAAGGAAAATCAGAGCAGAGGAGAGGAGGAAAATCAGATCTGAGCAGAGGAGAAAAGTGAGTACGCCAAGGAGCCCGAGTTAGCTTTACTCCCCAGTGAGTTAGCTTCGGAGGAAAATCAGATCTGAGCAGAGGAGAACTATGGCAGTCTCTGCATCAGGTATAGCAGAAAATTTTATTGGGGGAGTGGCGACCAACGCCACAGGCAACATTGTTACTGCGATTTTCCAGAAGTTGGAAGATATTAATAAGTTCGACGGAAACATAGAAATTCTGGGAACCAACTTTAGC…	3306	MAVSASGIAENFIGGVATNATGNIVTAIFQKLEDINKFDGNIEILGTNFSLVQHMLNNVRNQFEDQQKRMGKPLETILTKMEKALQEAEDLINRANRQRERAWYEHLWNLNLHTQVRAWKVTYDALIQELNTVCSIHAMTPQIVSAAAPQAELLLQPVPDSGFKGSGIRTAHDQLQKWLTDPHCQSRVIGVYGTGGVGKTSLLKVIYNTYKQQVSGIFDVIIWFTVSQNFQIKELQTSIGKEVGLNLEETSTVEQRKMRLYASLRQSKKKFLVILDDFWSSIDLQEEVGVGFGIDSQSKIIISSRNKNVIARMGELESSVEVCLLSKEEGWELFRSGAFRNGNVTGSNIEEAIARDIAKECKGLPLAINVVAAAMRSKKTNDEWSLALEMMKNADPAFP…	989
CNL	PS_000551_T.1	NB-ARC	LRR_8	LRR_4			NBS LRR	GTTTGTCCAGGACTTTGCAAAGGAAAAATTCCTTCCACAAAAGTGCTCATCACAGTTGAGTCAGGTTTGTGCAGTACTTTACATATAGATTTATATTCACGTCCGCCTGCTTTAGATTCAGCAATACCTATTTCATTTTGATCAGCAGATAGCTTATTGCAGTAGCAGCTGGATTAGATCATTGAGAATTAGATATGGGAGATCCTGGATTTATCTCGGGATTGATAGGCGTTGTTATTGACAGGTTGATTAAAGTAATAGAGAAAGAAGTTATGACAGCTATTACTTGTACAGAAGAGCTTAGGAGTTTGGAAAAAATAGTTAAGGAGATTCAGCCTGTCAACATGGAAATTCAACAATATCGAATAGCTATTCGGCAGTCTCAGAGTGAATCAGTTA…	3515	MGDPGFISGLIGVVIDRLIKVIEKEVMTAITCTEELRSLEKIVKEIQPVNMEIQQYRIAIRQSQSESVKNIEPVAVNNWLKTLNSILEDAREIVLKCHVSPYNLVSRYILSKKIRKCIDSLQGHLERLPLIGFTYQLHSDLTNRLQSQEAAAQNQSPIPSTSQPSLASYRQQPIQEPCIVGQDELFLKLKSLVMDDKEITSSSPSRVGVFGMGGAGKTLLLKRIHNDNEVQQHYEKDLILWLTVTHNLSIINLRNNLGRQITININEGFDERWGEEDVRRWIHEKMSSRRFLLFLDDIWDDSETLLEMLGVPDDHVHGNSKIVVSTRDRRVLAKMRVSNPISMDYLSPEESWRLFCFHAFAGNDEHSTLPGAIEKIARDVCAECDRLPLALKVIGAAMA…	986
CNL	PS_000861_T.1	NB-ARC	LRR_8	LRR_4			NBS LRR	CTCTCAGCGTCAGTGCCCTTCTTACACATTCCATTCTTTCTTTCTCTCTGCTATTCTGCTCTTAATGGCCACTGAAGACACTAACAACATTATTGTTGATCTGCTGAACAAAGTTAAACCAAGAGAAAGATGGACGGTGGAAAATGTTAGTAAGTTGGAGAGGAACCTCCAGGTTCTGAATGCTGACTTTAGCAGAATGAAGGGCTTCTTAATCCAGATTAGCAACCAGTTCCAATCGCGGGAGAAAAAGCTCCCCGAGCCCGTGGAAAGTTGCTTGCAAAGGATAGAAGGTGCCCTGCGAGAGGCCTTAGATCTGATCGATGACACCAGTCGACAGCAAGAGCGAGGGTGGCGTCTCTCTTGCCGCGACACCCTCTCCTCGAAAAATGGAGTTTGGAA…	3375	MATEDTNNIIVDLLNKVKPRERWTVENVSKLERNLQVLNADFSRMKGFLIQISNQFQSREKKLPEPVESCLQRIEGALREALDLIDDTSRQQERGWRLSCRDTLSSKNGVWKTRFDALLQEFEFAISISSNTEQIVPRSQRLLPALPDAYFVGRAFQSVPEQLQKWLEENPRKGRKIGVYGRSGVGKTSLLKIIYNYYKKKVSGFFDIFIWVTVSGSFEIEQLQDSIAEALNLSLEGISNAETRKTRLNAPLERKRFLLILDNMSNEIDLSEVGISIGDDNGSKLLISSRNKDVVEKMGAKDFLLEIKPLTSEEGWELFRERAFANGVDPEKNIETTARKIASACRGLPLAINAVAATMSSKKTQNDWETALEFMESTDSSFQRSQTNIDAELYQPLRW…	983
CNL	PS_000397_T.1	NB-ARC	LRR_8	LRR_4			NBS LRR	GTTCCAGAAATTTGAAGGGAAAACAATATGTACTGCCCAAACGATATATGCACTTGTCATCAATGTAGTAATGTCTGATTGAGATATATACTGTTAGATAAAAAGACATTTAGGTTCAATGTTCTAAATCCCAGTGCCAACTTATACTGTTTGAATTCTTGCTCAGACCAAACATTGAGTAGTTTCTCAGAATTTGGAATACTGTCTGAATACTTGCTCAGACCAAATATTGAGTGGTTTCTCAGAATTTGGAAAAAATAATAAGATCGCTCTTCTTTGGATGAAGCCTTGAGAATCCCAATCCAAGGTGCAGAGGTTGAAGCAGCAGAGAAAAAAAAGTTGGTGCAGGAAGCTCTTCAGATTGGAAATGATAACGTTAAACATCTGAGGTTGGAAATA…	4527	MTEKIVSELLDSDGSLVVGICGPRGVGKTSLASCVAFNCKFKRRFVGGVYWITGGRKTDAKSLQCCLWNAIFGSLAVFTSVEEGLTALKKKFSESLLLSLNIVDDVSEAAQVEGLLCFDGKERGRILVVTNDQQILPSTEACIYTLGCLKEKYAIHLFQWIVGWEDPLTIKQHDLANKLARKCNGSPLFIQALSSALYGAGARQMLVLQILLNEDGVISEEQMNTVDQSTINQATGEKFMDIAEGSVSGKPNSGRADNCLDSVLYACFSALGFTHPLLQECFLDLAAFPEGEWVSLSTLEKLWLTFSNGLSQEEIMVILGILVFRSMADWRLNVLGTYDLENELEFKLFEPFYNLASNIICQDIKECSKKKDSNVHKTPLELLNRRKEIENKEISSKCM…	979
CNL	PS_010065_T.1	NB-ARC	LRR_8	LRR_4			NBS LRR	ACGAAATGCGGACTCTGTGGCTGAACCGTCCGGCCAAGAACGTCCGAAAAGTTCGGGAAAATGTAATTACTGCAGTGAAAAGGAAATAAGAAGAAATAACATGAAGCCGTGGTAAAATTATATTATAAATCTCTGCAATGTGTTTGTAAAGCCCTCACATTTGGGTTCTCAATATTCTGTTTTGTATGCGTCGTCTCCATTTTCTCTTCTCCCCAGAGATTCTGTGTCAGTATTACCTGCAAATATATTCAACAGCTTTAGAGGAGTGCATTTCTTGTTGTTGTATAGAGGAGACTGCAAAATATATGGCTGTTTGTTAATAGGGGAGGGAAGCTATTTAAAAAATCATGCCTGATCTGGGTTTAGTTTCCGGCTTTATTAGTGTGGCTATTGATAATA…	3323	MPDLGLVSGFISVAIDNTIQQILDSISNGVRCSDELASLKDLVMKIKPIIRDIQQHRREFNSKGDGSALSVNDWLKKLENLLRQASTTVQQCTIPTWNVLSCYQTSTRISRLISNINEHLDFSSLLHIHQIHGGQMTETMEADMDSASSSHGFHAQVGTAMTKLIDEPLIVGQDKATADLYKLIMEDPEARNIGVLGKGGSGKTLLLKTVFNSKKVRSQFTEGLLLWITVSQSPSVTNLRNDLYTQITLQKNVDSSKITTEEDVKLWLNETLEKSKRFALFVDDVWESEAAELLEGLGILRPVTMHSDSKLVISSRYRSALLKMGVADKYTITMGDLIEDDSWRLFAFHAFPYNKRNPPANIDAEKAKIVCDKCGGLPLALKVLGRAMAGSTDPHQWEW…	962
CNL	PS_024427_T.1	NB-ARC	LRR_8	LRR_4			NBS LRR	CAGCTGGCTTACTGACGCCCATGGTGTTTTGTTCTCCATCTTTCCTTTTCTGTCGCAAGCGGGCTTCGTTTGTTGATTCTTGGGCCTCTATTAATTGCGTTCATTGCAGCTCGTTTTCTACATCCAATTCACCTCACCCGAGCTACATTCATTCAGTGTTTTTGGGGGCAAATTTCTGCTTCTTCATAATCGTTCTGCACTTGCAAATTTATTCTGCATATTCTGCCTTTGCTCTCTGCTTGGCTTTGCTTTGGAGTTGAAAGAACCATGGAGGCCGTTGCGACTGGAGCAGCCTCCAACATCATCAGCGAAGTTTGCAAAGTTGTTATCGGTCCACTTCTCCAACTCATAAAAGATGTTGTTCACTTGGGTCGAAACACTCGGCTTCTGCAAGAGAAG…	3207	MEAVATGAASNIISEVCKVVIGPLLQLIKDVVHLGRNTRLLQEKLTTARALVEGTDKEFQDTQSSAPPTVNDALQKLRQSVEDAERITNPSQQREGCLDRSSCNPIFCRKIRKCNIDIENRCNNLQREILSARVTRDVALSAPLEAGALLPTEPEFAFEGLGIKLAEEKLNKWLEDADQDRQFRVIGVFGMGGIGKTSLLKTVYNAHIKGNVFEKFIWLTVSQKFDIQDLQTVIAKHISLHLGIDSSNAENSPAVLDMRKRELSNYLKEKRFLLILDDVWNQIHLEELGIPLGNNNGSRVVISTRSREVIQRMGANDYSIQIKPLSMEEGRDLFGRVAFNAGHAPTEIVKDIARKIADECKGLPLAINVVAAAMRGNTCSADEWNFALTQMKNVDPGFL…	946
[truncated: 568 more rows]

## Sheet: PM
TYPE	PG Accession	Domains pfam						Domain Type	mRNA	bp	Predicted Prot	aa
[truncated: 742 more rows]

## Sheet: PG
TYPE	PG Accession	Domains pfam						Domain Type	mRNA	bp	Predicted Prot	aa
[truncated: 515 more rows]

## Sheet: PB
TYPE	PB Accession	Domains pfam						Domain Type	mRNA	bp	Predicted Prot	aa
[truncated: 492 more rows]

## Sheet: LL
TYPE	LL Accession	Domains pfam						Domain Type	mRNA	bp	Predicted Prot	aa
[truncated: 650 more rows]

## Sheet: AB
TYPE	AB Accession	Domains pfam						Domain Type	mRNA	bp	Predicted Prot	aa
[truncated: 347 more rows]
